# Supplementary material for: Identification of a Metabolizing Enzyme in Human Kidney by Proteomic Correlation Profiling
Source: Mol Cell Proteomics. 2013 May 14;12(8):2313–23. doi: 10.1074/mcp.M112.023853 (PMC3734587; doi:10.1074/mcp.M112.023853)
Supplement: Supplemental Data [file supp_M112.023853_mcp.M112.023853-2.xlsx]

## Sheet: Supplemental Table 1
Supplemental Table 1
Supplemental Table 1 Correlation coefficients between CS-0777-P phosphatase activity and protein amount of all proteins identified from active fractions of gel filtration chromatography
Rank	Acsession number	Gene symbol	Correlation coefficient ( r )	Peptide number	Coverage (%)
1	NP_001139447	SLC13A2	0.998382	5	9.4
2	NP_000469	ALPL	0.996495	15	40.6
3	NP_006507	SLC2A1	0.995841	6	10.8
4	NP_056146	NCSTN	0.995424	5	9
5	NP_004781	SLC22A6	0.992086	11	21.8
6	NP_004245	SLC22A8	0.983539	9	18.4
7	NP_001091956	SLC17A3	0.981686	3	6.4
8	NP_653186	SLC22A12	0.974181	3	5.8
9	NP_000173	HADHA	0.974075	24	45.7
10	NP_000134	FH	0.97391	9	28.4
11	NP_001719	BSG	0.968224	3	13.5
12	NP_005552	LAMP1	0.927692	4	8.4
13	NP_000174	HADHB	0.92261	23	58.2
14	NP_848593	SLC5A12	0.918197	5	10.2
15	NP_003390	XPNPEP2	0.887112	37	63.9
16	NP_001926	DPP4	0.885475	36	50.9
17	NP_060935	PLGRKT	0.867327	3	21.8
18	NP_000893	MME	0.851256	44	65.3
19	NP_001670	ATP1B3	0.781567	2	9
20	NP_003565	VAPA	0.761812	4	19
21	NP_004729	VAPB	0.749911	7	39.5
22	NP_001012679	SLC3A2	0.737312	19	33.4
23	NP_861441	SLC36A2	0.724053	7	15.7
24	NP_003030	SLC2A5	0.706435	5	9
25	NP_078937	CCDC51	0.68351	3	11.2
26	NP_001598	ACAA1	0.677673	3	14.2
26	NP_001132929	BCAP31	0.677673	4	14.4
26	NP_004325	BST1	0.677673	4	16.8
26	NP_006421	CCT4	0.677673	4	7.8
26	BC_032451	IGKC	0.677673	2	10.6
26	NP_002940	MRPL12	0.677673	4	8.8
26	NP_036560	NPTN	0.677673	3	9.3
26	NP_722550	RTN4	0.677673	2	7.2
26	NP_005689	SCAMP3	0.677673	2	8.4
26	NP_036566	SLC17A5	0.677673	3	7.3
26	NP_005975	SLC25A1	0.677673	2	7.7
26	NP_003553	SLC25A11	0.677673	5	22
26	NP_064425	SLC2A9	0.677673	3	4.3
26	NP_003095	SORD	0.677673	3	8.7
26	NP_996663	TMIGD1	0.677673	2	10.3
26	NP_004657	VNN1	0.677673	3	6.8
42	NP_001703	BGP	0.66911	3	9.9
43	NP_001027536	GGT1	0.666711	21	45.5
44	NP_001153682	SLC25A13	0.666623	22	34.8
45	NP_001121613	DPEP1	0.639178	11	42.8
46	NP_001618	ALCAM	0.579632	2	4.3
46	NP_001116078	LAMP2	0.579632	3	7.1
46	NP_057208	RHD	0.579632	2	3.5
46	NP_004247	SLC22A13	0.579632	3	5.8
46	NP_689564	SLC5A10	0.579632	2	3.4
51	NP_073740	SLC13A3	0.535747	3	7.5
52	NP_001611	AHNAK	0.529548	27	15.1
53	NP_003366	VDAC2	0.526306	7	35
54	NP_001065	UGT2B7	0.521493	6	15.1
55	NP_003049	SLC22A2	0.517938	2	3.6
56	NP_009111	TREH	0.477578	10	27.3
57	NP_004068	CS	0.476751	11	33.3
58	NP_112600	PLVAP	0.46086	12	23.3
59	NP_000433	PECAM1	0.434459	5	8.3
60	NP_036475	NNT	0.424242	20	24.7
61	NP_003365	VDAC1	0.421832	16	66.8
62	NP_001143	SLC25A5	0.419472	4	15.8
63	NP_001093251	GGT5	0.417409	14	33.7
64	NP_002159	IDH2	0.378019	22	47.8
65	NP_001157750	SLC37A4	0.376567	4	10.9
66	NP_001329	CXADR	0.322352	3	10.1
67	NP_004857	SCAMP1	0.310282	4	22.8
68	NP_002344	TACSTD2	0.261903	6	27.6
69	NP_005580	ALDH6A1	0.251262	11	22.2
70	NP_783313	NDUFA11	0.246523	2	15.6
71	NP_005688	SCAMP2	0.231529	4	23.1
72	NP_001020250	CD47	0.210672	4	11.9
73	NP_788954	FAM151A	0.158082	10	20.5
74	NP_056348	DAK	0.1522	11	30.8
75	NP_058642	F11R	0.0692087	9	41.6
76	NP_000182	HMGCL	0.0551527	5	17.5
77	NP_001350	DECR1	0.020559	15	56.7
78	NP_009160	PACSIN2	0.0191597	6	15
79	NP_699174	ENPP6	0.0102488	7	19.1
80	NP_849189	SFXN2	0.00513681	6	25.2
81	NP_006745	SYPL1	0.004122	3	17
82	NP_002992	SDHC	-0.0193796	2	12.4
83	NP_000282	PGK1	-0.0198416	12	43.2
84	NP_000117	ETFA	-0.0309044	13	58.3
85	NP_005653	VDAC3	-0.04769	10	48.8
86	NP_005879	SLC25A3	-0.05986	10	29.6
87	NP_536722	SERPINB12	-0.0807064	6	19.5
88	NP_000089	CPT2	-0.108079	7	13.1
89	NP_004042	BDH1	-0.109351	10	43.1
90	NP_004519	MGST3	-0.115833	5	31.3
91	NP_006045	RTN3	-0.135631	3	27.5
92	NP_000793	FOLR1	-0.152001	6	35
93	NP_003226	TG	-0.158084	5	1.2
94	NP_940852	APOOL	-0.180759	5	27.6
95	NP_000026	ALDOB	-0.192512	15	66.2
96	NP_000033	APOH	-0.194797	19	64.6
97	NP_006102	ACAA2	-0.194934	9	33.2
98	NP_653180	SFXN5	-0.19507	4	13.8
99	NP_008939	NOGOC	-0.19892	2	5
100	NP_001035521	CCDC56	-0.199263	3	27.4
101	NP_001679	ATP5F1	-0.224442	4	18.4
102	NP_001968	ENPEP	-0.229859	25	30.3
103	NP_001003713	PTCD1	-0.23568	2	3.2
104	NM_001074.2	UGT2B7	-0.235884	2	8.4
105	NP_065392	APMAP	-0.238939	7	23.1
106	NP_775487	KRT78	-0.274216	10	22.8
107	NP_000010	ACAT1	-0.278137	8	24.1
108	NP_073591	SFXN1	-0.280443	10	43.5
109	NP_004083	ECHS1	-0.298877	11	43.4
110	NP_002955	S100A8	-0.307414	5	47.3
111	NP_000079	COL1A1	-0.310695	4	4.4
111	NP_000080	COL1A2	-0.310695	3	2.2
111	XP_002347524	DKFZp686N02209	-0.310695	2	6.8
111	NP_061984	HLA-DRA	-0.310695	2	11.4
111	NP_002124	HMOX1	-0.310695	4	17.4
111	NP_001093640	IMMT	-0.310695	2	6.2
111	NP_006423	NPC2	-0.310695	3	23.9
111	NP_002716	PRELP	-0.310695	3	9.7
111	NP_005660	REEP5	-0.310695	2	11.1
111	NP_055439	S100A6	-0.310695	2	16.7
111	NP_835361	SLC35B2	-0.310695	3	8.6
122	NP_000498	FBP1	-0.312237	17	61.2
123	NP_006254	PSME1	-0.315879	13	48.2
124	NP_001020402	KPRP	-0.327164	15	46.6
125	NP_003752	VAMP8	-0.331971	5	45
126	NP_004484	HSD17B10	-0.334581	8	50.6
127	NP_001138888	TMEM205	-0.33585	4	27
128	NP_112243	RAB1B	-0.336749	3	20.9
129	NP_004883	SEC22B	-0.339989	7	42.8
130	NP_001933	DSG1	-0.34446	18	24
131	NP_001976	ETFB	-0.346512	14	58
132	NP_001001937	ATP5A1	-0.346746	15	35.6
133	NP_000217	KRT9	-0.351615	34	86
134	NP_004406	DSP	-0.351706	60	23.3
135	NP_054752	METTL7A	-0.353133	7	34
136	NP_001616	AK2	-0.355465	7	41
136	NP_001144	ANXA4	-0.355465	6	23.1
136	NP_001634	APOA2	-0.355465	3	21
136	NP_000031	APOC3	-0.355465	2	23.1
136	NP_001019397	ARF1	-0.355465	3	25.4
136	NP_000036	ARG1	-0.355465	3	9.7
136	NP_000041	ASS1	-0.355465	2	7.1
136	NP_001677	ATP5B	-0.355465	3	7.4
136	NP_001176	AZGP1	-0.355465	4	12.8
136	NP_001027535	MINOS1	-0.355465	2	48.7
136	NP_036246	CASP14	-0.355465	3	14.9
136	NP_001743	CAT	-0.355465	4	10.8
136	NP_001026883	CCDC90A	-0.355465	3	8.1
136	NP_004347	CD81	-0.355465	2	13.1
136	NP_001255	CDSN	-0.355465	3	9.6
136	NP_001164563	CLDN2	-0.355465	2	10.4
136	NP_003269	CLEC3B	-0.355465	5	30.7
136	NP_054905	COMMD9	-0.355465	3	17.2
136	NP_066972	COTL1	-0.355465	3	34.5
136	NP_001856	COX7A2	-0.355465	2	20
136	NP_001894	CTNNA1	-0.355465	2	2.3
136	NP_001805	CTSC	-0.355465	2	1.7
136	NP_061846	DPM3	-0.355465	2	13.1
136	NP_077739	DSC1	-0.355465	3	7
136	NP_001435	FABP5	-0.355465	7	54.1
136	NP_116211	FAM136A	-0.355465	2	12.3
136	NP_057501	GLRX5	-0.355465	2	15.9
136	NP_055720	GLS	-0.355465	2	5.7
136	NP_057517	GLTP	-0.355465	4	29.2
136	NP_002067	GNS	-0.355465	4	8.6
136	NP_835465	GSDMA	-0.355465	3	9.4
136	NP_000843	GSTP1	-0.355465	2	10
136	NP_057071	HEBP1	-0.355465	5	36
136	NP_612638	HINT3	-0.355465	4	32.4
136	NP_112533	HNRNPA2B1	-0.355465	4	11.6
136	NP_112738	HNRNPD	-0.355465	4	14.1
136	NP_002141	HPD	-0.355465	4	12.7
136	NP_078986	ISOC2	-0.355465	2	16.3
136	NP_055576	KIAA0174	-0.355465	3	6.3
136	NP_573566	LRPPRC	-0.355465	4	5
136	NP_003951	NAT8	-0.355465	4	17.2
136	NP_001001414	NCCRP1	-0.355465	2	14.5
136	NP_001161726	OCIAD1	-0.355465	2	12.4
136	NP_004554	PCK2	-0.355465	4	6.9
136	NP_005755	PDZK1IP1	-0.355465	2	24.6
136	NP_002643	PIP	-0.355465	4	34.2
136	NP_000290	PKP1	-0.355465	6	10.7
136	NP_002659	PLP2	-0.355465	2	18.4
136	NP_002565	PRDX1	-0.355465	2	10.1
136	NP_004896	PRDX6	-0.355465	3	16.5
136	NP_001139580	PTGR1	-0.355465	2	6.1
136	NP_000311	QDPR	-0.355465	3	18.9
136	NP_004152	RAB1A	-0.355465	2	14.1
136	NP_004153	RAB5A	-0.355465	2	15.3
136	NP_065723	S100A14	-0.355465	3	31.7
136	NP_002954	S100A7	-0.355465	3	43.6
136	NP_057086	SCCPDH	-0.355465	2	8.4
136	NP_055241	SNX5	-0.355465	8	19.8
136	NP_000445	SOD1	-0.355465	2	30.5
136	NP_000627	SOD2	-0.355465	2	13.1
136	NP_003115	SPR	-0.355465	6	31.4
136	NP_001014313	SPRR2G	-0.355465	2	49.3
136	NP_038470	STOML2	-0.355465	3	14
136	NP_114415	TATDN1	-0.355465	2	6.9
136	NP_003236	TGM3	-0.355465	4	10.4
136	NP_037469	TIMM22	-0.355465	2	16
136	NP_001001563	TIMM50	-0.355465	2	7.2
136	NP_003320	TXN	-0.355465	3	31.4
136	NP_003339	UBE2N	-0.355465	5	38.2
136	NP_038466	UBQLN1	-0.355465	3	7.1
136	NP_001019850	XP32	-0.355465	4	23.2
207	NP_002956	S100A9	-0.357976	7	63.2
208	NP_005359	MB	-0.362234	3	15.6
209	NP_055814	RAB21	-0.36449	9	44.4
210	NP_060934	CISD1	-0.366383	7	73.1
211	NP_004628	RAB7A	-0.375785	11	61.4
212	NP_000509	HBB	-0.379202	4	40.8
213	NP_004209	RAB11B	-0.389642	9	49.5
214	NP_000916	PDHB	-0.392722	5	17.8
215	NP_005318	HADH	-0.393086	11	52.1
216	NP_000510	HBD	-0.393782	2	16.3
217	NP_006467	ATP5L	-0.39589	4	37.9
218	NP_067022	SQRDL	-0.396647	16	42.4
219	NP_006112	KRT1	-0.399837	27	52.6
220	NP_057110	RDH11	-0.401504	2	8.5
221	NP_001074472	COMMD5	-0.401977	8	51.3
222	NP_002037	GAPDH	-0.402111	10	49.6
223	NP_001910	DCI	-0.40219	8	29.8
224	NP_001638	APOD	-0.402758	7	30.7
225	NP_060368	MOSC2	-0.403574	7	20
226	NP_001137151	GSTK1	-0.407972	6	25.5
227	NP_001007	RPS12	-0.408093	6	53.8
228	NP_005908	MDH1	-0.408277	7	27.6
229	NP_004243	SLC9A3R1	-0.409788	5	17.6
230	NP_068597	CCDC90B	-0.412344	9	34.3
231	NP_000708	CA4	-0.418389	4	19.6
232	NP_077027	APOO	-0.418814	9	57.6
233	NP_001018146	NME1-NME2	-0.420507	2	6.8
234	NP_002147	HSPD1	-0.422019	6	15.7
235	NP_002221	JUP	-0.424536	14	26
236	NP_001010942	RAP1B	-0.42892	5	33.2
237	NP_067639	SCPEP1	-0.430073	5	11.3
238	NP_000508	HBA1	-0.431604	5	59.9
239	NP_004574	RAB5C	-0.433052	4	24.1
240	NP_036531	PITPNB	-0.433968	10	48
241	NP_001014446	OCIAD2	-0.436147	5	33.8
242	NP_055177	HIBCH	-0.438608	13	39.6
243	NP_001116849	PARK7	-0.447673	8	58.7
244	NP_001035930	PSAP	-0.457716	2	3.2
245	NP_001854	COX6B1	-0.460848	2	29.1
246	NP_000427	OXCT1	-0.462158	9	24.2
247	NP_932342	FAM36A	-0.464299	3	37.7
248	NP_004640	C21orf33	-0.466223	7	37.7
249	NP_001760	CD9	-0.473391	5	25.4
250	NP_036335	GRHPR	-0.47578	5	26.8
251	NP_002605	PDZK1	-0.481276	6	16.2
252	NP_001152759	TPI1	-0.484689	12	59.1
253	NP_057215	RAB10	-0.502989	4	18.5
254	NP_000794	FOLR2	-0.503627	4	22.1
255	NP_001671	FXYD2	-0.505433	3	51.5
256	NP_004090	STOM	-0.505849	4	16
257	NP_002480	NDUFA4	-0.511829	2	24.7
258	NP_000428	PAFAH2	-0.513679	4	12.2
259	NP_942599	RAB6A	-0.515279	4	19.7
260	NP_055227	CACYBP	-0.516374	4	15.8
261	NP_004222	ATP6V1F	-0.517505	4	43.5
262	NP_000844	GSTT1	-0.520389	6	37.9
263	NP_996667	PECI	-0.525378	4	13.2
264	NP_000604	HPX	-0.526729	6	17.7
265	NP_001002858	ANXA2	-0.573288	12	45.1
266	NP_444513	DCD	-0.725859	3	20.7

## Sheet: Supplemental Table 2
Supplemental Table 2
Supplemental Table 2 Detail MaxQuantparameters
Parameter	Value
Version	1.1.1.2
Peptide FDR	0.01
Max. peptide PEP	1
Protein FDR	0.01
Site FDR	0.01
Apply site FDR separately	TRUE
Min. peptide Length	6
Min. score	0
Min. unique peptides	0
Min. razor peptides	1
Min. peptides	1
Use only unmodified peptides and	TRUE
Modifications included in protein quantification	Oxidation (M)
Peptides used for protein quantification	Razor
Discard unmodified counterpart peptides	TRUE
Min. ratio count	2
Site quantification	Use least modified peptide
Number of threads	2
Re-quantify	TRUE
Keep low-scoring versions of identified peptides	TRUE
Label-free protein quantification	TRUE
Label-free SILAC index	-1
iBAQ	FALSE
iBAQ log fit	TRUE
Match between runs	FALSE
Find dependent peptides	FALSE
Fasta file	C:\user\hs\MaxQuant\IPI_human_20100619.fasta
First search fasta file	C:\user\hs\MaxQuant\IPI_human_20100619.fasta
Experimental design file	C:\user\100324_GFC\combined\experimentalDesignTemplate.txt
Mass filtering	TRUE
Labeled amino acid filtering	TRUE
Site tables	Oxidation (M)Sites.txt
Variable modifications	Oxidation (M);Acetyl (Protein N-term)
Fixed modifications	Carbamidomethyl (C)
Randomize	FALSE
Special AAs	KR
Include contaminants	TRUE
SILAC type	singlets
MS/MS tol. (CID)	0.8 Da
Top MS/MS peaks per 100 Da. (CID)	6
MS/MS deisotoping (CID)	FALSE
MS/MS tol. (HCD)	20 ppm
Top MS/MS peaks per 100 Da. (HCD)	10
MS/MS deisotoping (HCD)	TRUE
MS/MS tol. (Unknown)	0.5 Da
Top MS/MS peaks per 100 Da. (Unknown)	6
MS/MS deisotoping (Unknown)	FALSE
All ion frag. correlation	0.7
All ion frag. topx	20
All ion frag. min mass	0
All ion frag. SIL weight	4
All ion frag. ISO weight	2

## Sheet: Supplemental Table 3
Supplemental Table 3
Supplemental Table 3 'ProteinGroups' list produced by MaxQuant
ID	Peptide IDs	Oxidation (M) Site IDs	Oxidation (M) Site Positions	Protein IDs	Peptide Counts (all)	Peptide Counts (razor+unique)	Peptide Counts (unique)	Protein Names	Gene Names	Protein Descriptions	Uniprot	Uniprot Name	ENSG	ENST	ENSP	Known Modifications	REFSEQ	Chromosome	Strand	Position	Sequence Motifs	Proteins	Peptides	Razor Peptides	Unique Peptides	Peptides fr.10	Peptides fr.11	Peptides fr.12	Peptides fr.13	Peptides fr.14	Peptides fr.15	Razor Peptides fr.10	Razor Peptides fr.11	Razor Peptides fr.12	Razor Peptides fr.13	Razor Peptides fr.14	Razor Peptides fr.15	Unique Peptides fr.10	Unique Peptides fr.11	Unique Peptides fr.12	Unique Peptides fr.13	Unique Peptides fr.14	Unique Peptides fr.15	Sequence Coverage [%]	Unique + Razor Sequence Coverage [%]	Unique Sequence Coverage [%]	Mol. Weight [kDa]	Sequence Length	Experiment fr.10
13	58;59;242;245;246;286;288;302;303;347;413;422;423;424;497;518;574;635;742;873;877;878;1082;1091;1169;1179;1180;1215;1219;1220;1323;1361;1370;1376;1431;1472;1473;1582;1615;1616;1658;1672;1688;1689;1695;1768;1769;1797;1897;2044;2141;2142;2228;2368;2391;2395;2396	14;15;16	111;469;571	CON__P02769;IPI00953582;IPI00384697;IPI00216773;IPI00878282	57;6;6;3;1	57;6;6;3;1	52;2;2;0;0			>P02769 SWISS-PROT:P02769 (Bos taurus) Bovine serum albumin precursor	P02769											5	57	57	52	54	54	53	51	51	52	54	54	53	51	51	52	50	49	48	46	46	47	77.8	77.8	72.7	69.293	607	121
44	1537;1622			IPI00657752;IPI00000190	2;2	2;2	2;2	Putative uncharacterized protein CD81;CD81 antigen;26 kDa cell surface protein TAPA-1;Target of the antiproliferative antibody 1;Tetraspanin-28	CD81;TAPA1;TSPAN28	Putative uncharacterized protein CD81;CD81 antigen	A6NMH8;P60033	A6NMH8_HUMAN;CD81_HUMAN	ENSG00000110651	ENST00000381036;ENST00000263645	ENSP00000370424;ENSP00000263645		NP_004347	11	+	2397419		2	2	2	2	0	0	0	0	0	2	0	0	0	0	0	2	0	0	0	0	0	2	13.1	13.1	13.1	29.806	274
45	965			IPI00000792;IPI00647366;IPI00641565;IPI00642016;IPI00645425;IPI00874075	1;1;1;1;1;1	1;1;1;1;1;1	1;1;1;1;1;1	Quinone oxidoreductase;NADPH:quinone reductase;Zeta-crystallin;Putative uncharacterized protein CRYZ;Putative uncharacterized protein DKFZp686C16101;Crystallin, zeta (Quinone reductase), isoform CRA_a	CRYZ;DKFZp686C16101;hCG_21668	Quinone oxidoreductase;quinone oxidoreductase isoform b;Putative uncharacterized protein CRYZ;Putative uncharacterized protein CRYZ;quinone oxidoreductase isoform c;20 kDa protein	Q08257;D3DQ76;A6NN60;A6NP24;C9JH92;Q5HYE7	QOR_HUMAN;A6NN60_HUMAN;A6NP24_HUMAN;Q5HYE7_HUMAN	ENSG00000116791	ENST00000340866;ENST00000370871;ENST00000370870;ENST00000370872	ENSP00000339399;ENSP00000359908;ENSP00000359907;ENSP00000359909		NP_001123514;NP_001880;NP_001123515;NP_001128231	1	-	75171170		6	1	1	1	0	0	0	0	0	1	0	0	0	0	0	1	0	0	0	0	0	1	3.6	3.6	3.6	35.206	329
46	265;269;1662			IPI00000849;IPI00017993;IPI00386598;IPI00017992	3;1;1;1	3;1;1;1	2;0;0;0	Small proline-rich protein 2G	SPRR2G	Small proline-rich protein 2G	Q9BYE4	SPR2G_HUMAN	ENSG00000159516	ENST00000290702;ENST00000368748	ENSP00000290702;ENSP00000357737		NP_001014313	1	-	153122058		4	3	3	2	3	1	1	0	1	0	3	1	1	0	1	0	2	0	0	0	0	0	67.1	67.1	49.3	8.1576	73	3
47	1364;1635;1946			IPI00000874;IPI00640741;IPI00641244	3;3;2	3;3;2	2;2;1	Peroxiredoxin-1;Thioredoxin peroxidase 2;Thioredoxin-dependent peroxide reductase 2;Proliferation-associated gene protein;Natural killer cell-enhancing factor A;cDNA, FLJ92164, highly similar to Homo sapiens peroxiredoxin 1 (PRDX1), mRNA	PRDX1;PAGA;PAGB;TDPX2	Peroxiredoxin-1;19 kDa protein;11 kDa protein	Q06830;B2R4P2;D3DPZ8	PRDX1_HUMAN;B2R4P2_HUMAN	ENSG00000117450	ENST00000262746;ENST00000319248	ENSP00000262746;ENSP00000361152	Phosphothreonine; by CDC2;Phosphothreonine;Phosphotyrosine	NP_002565;NP_859047;NP_859048	1	-	45976708		3	3	3	2	3	0	0	0	0	0	3	0	0	0	0	0	2	0	0	0	0	0	15.6	15.6	10.1	22.11	199	3
48	1229;1553			IPI00001141	2	2	2	Mitochondrial import inner membrane translocase subunit Tim22;Testis-expressed sequence 4	TIMM22;TEX4;TIM22	Mitochondrial import inner membrane translocase subunit Tim22	Q9Y584	TIM22_HUMAN	ENSG00000177370	ENST00000327158	ENSP00000320236		NP_037469	17	+	900357		1	2	2	2	0	0	0	0	0	2	0	0	0	0	0	2	0	0	0	0	0	2	16	16	16	20.031	194
49	14;315;325;359;431;875;1994;2002;2330			IPI00001539;IPI00873829	9;9	9;9	9;9	3-ketoacyl-CoA thiolase, mitochondrial;Beta-ketothiolase;Acetyl-CoA acyltransferase;Mitochondrial 3-oxoacyl-CoA thiolase;T1;cDNA, FLJ95265, highly similar to Homo sapiens acetyl-Coenzyme A acyltransferase 2 (mitochondrial 3-oxoacyl-Coenzyme A thiolase) (ACAA2), nuclear gene encoding mitochondrial protein, mRNA;cDNA FLJ30111 fis, clone BNGH42000360, highly similar to 3-ketoacyl-CoA thiolase, mitoc…	ACAA2	3-ketoacyl-CoA thiolase, mitochondrial;42 kDa protein	P42765;B2RB23;B3KNP8	THIM_HUMAN;B2RB23_HUMAN;B3KNP8_HUMAN	ENSG00000167315	ENST00000285093;ENST00000398549	ENSP00000285093;ENSP00000381557	Phosphothreonine;Phosphoserine;Phosphotyrosine;N6-acetyllysine	NP_006102	18	-	47309869		2	9	9	9	0	0	1	2	9	7	0	0	1	2	9	7	0	0	1	2	9	7	33.2	33.2	33.2	41.924	397
50	221;429;985;1016;1213;1312;1490;2160;2259			IPI00922511;IPI00001754;IPI00940512;IPI00069985;IPI00922549	9;9;8;6;5	9;9;8;6;5	9;9;8;6;5	cDNA FLJ54854, highly similar to Junctional adhesion molecule A;Junctional adhesion molecule A;Junctional adhesion molecule 1;Platelet adhesion molecule 1;Platelet F11 receptor;F11 receptor;F11 receptor protein;F11R protein;cDNA FLJ90671 fis, clone PLACE1005544, highly similar to Junctional adhesion molecule 1;F11 receptor, isoform CRA_c;JAM1;Junction adhesion molecule;cDNA FLJ59609, highly simil…	F11R;JAM1;JCAM;UNQ264/PRO301;RP11-544M22.2-001;hCG_20857	cDNA FLJ54854, highly similar to Junctional adhesion molecule A;Junctional adhesion molecule A;30 kDa protein;Junction adhesion molecule;cDNA FLJ59609, highly similar to Junctional adhesion molecule A	B7Z5W1;Q9Y624;D3DVF0;Q6FIB4;Q9Y5B2;B7Z941	B7Z5W1_HUMAN;JAM1_HUMAN;Q6FIB4_HUMAN;Q9Y5B2_HUMAN;B7Z941_HUMAN	ENSG00000158769	ENST00000289779;ENST00000335772;ENST00000368026	ENSP00000289779;ENSP00000337141;ENSP00000357005	Phosphothreonine;Phosphoserine;Phosphotyrosine;Glycosylation	NP_058642	1	-	160965001		5	9	9	9	0	0	4	7	7	6	0	0	4	7	7	6	0	0	4	7	7	6	41.6	41.6	41.6	32.858	303
51	2256			IPI00924788;IPI00002230;IPI00925612	1;1;1	1;1;1	1;1;1	Arylacetamide deacetylase-like 1;Neutral cholesterol ester hydrolase	AADACL1;KIAA1363	neutral cholesterol ester hydrolase 1 isoform a;neutral cholesterol ester hydrolase 1 isoform b;Isoform 1 of Neutral cholesterol ester hydrolase 1	Q6PIU2-2;Q6PIU2;Q6PIU2-1	ADCL1_HUMAN	ENSG00000144959	ENST00000273512	ENSP00000273512	Glycosylation	NP_001139748;NP_065843	3	-	172348039		3	1	1	1	0	0	0	0	0	1	0	0	0	0	0	1	0	0	0	0	0	1	2.7	2.7	2.7	49.881	448
52	9;280;351;443;496;584;656;696;1190;1288;1378;1823;1935;2219	44	472	IPI00855794;IPI00002243;IPI00339373;IPI00877887;IPI00877979	14;14;13;10;5	14;14;13;10;5	14;14;13;10;5	Gamma-glutamyltransferase 5;Gamma-glutamyltranspeptidase 5;Gamma-glutamyltransferase-like activity 1;Gamma-glutamyl transpeptidase-related enzyme;Gamma-glutamyltransferase 5 heavy chain;Gamma-glutamyltransferase 5 light chain;cDNA FLJ50588, highly similar to Gamma-glutamyltransferase 5 (EC 2.3.2.2);GGTLA1 protein;cDNA FLJ75890, highly similar to Homo sapiens gamma-glutamyltransferase-like activit…	GGT5;GGTLA1;hCG_41093	gamma-glutamyltransferase 5 isoform a;Isoform 1 of Gamma-glutamyltransferase 5;Isoform 2 of Gamma-glutamyltransferase 5;cDNA FLJ50454, moderately similar to Gamma-glutamyltransferase 5	Q6GMP0;P36269-1;P36269;B4DND4;Q53XM9;P36269-2;B4DEL3;C9JU68	Q6GMP0_HUMAN;GGT5_HUMAN;B4DND4_HUMAN;Q53XM9_HUMAN;B4DEL3_HUMAN	ENSG00000099998	ENST00000398292;ENST00000263112;ENST00000327365	ENSP00000381340;ENSP00000263112;ENSP00000330080	Glycosylation	NP_001093251;NP_004112;NP_001093252	22	-	24615622		5	14	14	14	0	4	8	12	13	1	0	4	8	12	13	1	0	4	8	12	13	1	33.7	33.7	33.7	62.332	587
53	1895;2183			IPI00003031;IPI00551022;IPI00442223	2;2;1	2;2;1	2;2;1	Isochorismatase domain-containing protein 2, mitochondrial	ISOC2	Isoform 2 of Isochorismatase domain-containing protein 2, mitochondrial;Isoform 1 of Isochorismatase domain-containing protein 2, mitochondrial;Isoform 3 of Isochorismatase domain-containing protein 2, mitochondrial	Q96AB3-2;Q96AB3;Q96AB3-1;Q96AB3-3	ISOC2_HUMAN	ENSG00000063241	ENST00000085068	ENSP00000085068	Phosphoserine	NP_078986;NP_001129673;NP_001129674	19	-	55964345		3	2	2	2	0	0	0	0	1	2	0	0	0	0	1	2	0	0	0	0	1	2	16.3	16.3	16.3	24.097	221
54	1871;2074			IPI00003269	2	1	1	Beta-actin-like protein 2;Kappa-actin	ACTBL2	Beta-actin-like protein 2	Q562R1	ACTBL_HUMAN	ENSG00000169067	ENST00000306758	ENSP00000306469		NP_001017992	5	-	56775846		1	2	1	1	2	2	0	0	0	0	1	1	0	0	0	0	1	1	0	0	0	0	9	4.8	4.8	42.003	376	1
55	1564			IPI00645849;IPI00003351;IPI00006969	1;1;1	1;1;1	1;1;1	Extracellular matrix protein 1;Secretory component p85	ECM1	Isoform 4 of Extracellular matrix protein 1;Isoform 1 of Extracellular matrix protein 1;Isoform 2 of Extracellular matrix protein 1	Q16610-4;Q16610;Q16610-1;C8CHS3;Q16610-2	ECM1_HUMAN	ENSG00000143369	ENST00000369047;ENST00000369049	ENSP00000358043;ENSP00000358045	Glycosylation	NP_004416;NP_073155	1	+	150480487		3	1	1	1	1	0	0	0	0	0	1	0	0	0	0	0	1	0	0	0	0	0	2.3	2.3	2.3	63.563	567	1
56	102;155;199;370;484;537;552;594;751;1195;1786;2063;2065;2139;2140	45	51	IPI00003482;IPI00789705	15;2	15;2	15;2	2,4-dienoyl-CoA reductase, mitochondrial;2,4-dienoyl-CoA reductase [NADPH];cDNA FLJ50204, highly similar to 2,4-dienoyl-CoA reductase, mitochondrial (EC 1.3.1.34);2,4-dienoyl-CoA reductase	DECR1;DECR	2,4-dienoyl-CoA reductase, mitochondrial	Q16698;B7Z6B8;Q7LDK6	DECR_HUMAN;B7Z6B8_HUMAN;Q7LDK6_HUMAN	ENSG00000104325	ENST00000220764	ENSP00000220764	N6-acetyllysine	NP_001350	8	+	91013580		2	15	15	15	0	8	11	14	14	12	0	8	11	14	14	12	0	8	11	14	14	12	56.7	56.7	56.7	36.067	335
57	1057;1258;1349;1351;1860			IPI00003527;IPI00902652;IPI00794755	5;3;3	5;3;3	5;3;3	Na(+)/H(+) exchange regulatory cofactor NHE-RF1;Ezrin-radixin-moesin-binding phosphoprotein 50;Regulatory cofactor of Na(+)/H(+) exchanger;Sodium-hydrogen exchanger regulatory factor 1;Solute carrier family 9 isoform A3 regulatory factor 1;cDNA, FLJ92860, highly similar to Homo sapiens solute carrier family 9 (sodium/hydrogen exchanger), member 3 regulator 1 (SLC9A3R1), mRNA;Solute carrier family…	SLC9A3R1;NHERF;NHERF1;hCG_29833	Na(+)/H(+) exchange regulatory cofactor NHE-RF1;cDNA FLJ37148 fis, clone BRACE2025333, highly similar to Homo sapiens Na+/H+ exchange regulatory co-factor (NHERF) mRNA;26 kDa protein	O14745;B2R6A3;B3KY21;B3KSV9	NHRF1_HUMAN;B2R6A3_HUMAN;B3KY21_HUMAN;B3KSV9_HUMAN	ENSG00000109062	ENST00000262613	ENSP00000262613	N-acetylserine;Phosphoserine;Phosphothreonine	NP_004243	17	+	72744763		3	5	5	5	0	0	1	0	3	5	0	0	1	0	3	5	0	0	1	0	3	5	17.6	17.6	17.6	38.868	358
58	386;652;987;1316;1675;1927;2041;2136;2416	46;47	443;455	IPI00003528;IPI00827526;IPI00163456;REV__IPI00921961;REV__IPI00745171;REV__IPI00797988;REV__IPI00607812;REV__IPI00413116;REV__IPI00419957;REV__IPI00943088;REV__IPI00607568;REV__IPI00967664;REV__IPI00220473;REV__IPI00795581	9;9;9;1;1;1;1;1;1;1;1;1;1;1	9;9;9;1;1;1;1;1;1;1;1;1;1;1	9;9;9;1;1;1;1;1;1;1;1;1;1;1	Putative uncharacterized protein SLC22A8;Solute carrier family 22 member 8;Organic anion transporter 3;cDNA, FLJ93686, highly similar to Homo sapiens solute carrier family 22 (organic anion transporter), member 8 (SLC22A8), mRNA;cDNA FLJ59368, highly similar to Homo sapiens solute carrier family 22 (organic anion transporter), member 8 (SLC22A8), mRNA;cDNA FLJ53456, highly similar to Homo sapiens…	SLC22A8;OAT3	Putative uncharacterized protein SLC22A8;Isoform 2 of Solute carrier family 22 member 8;Isoform 1 of Solute carrier family 22 member 8	A6NGC2;Q8TCC7-2;Q8TCC7;Q8TCC7-1;B2R807;B4DPH7;B4DPI4	A6NGC2_HUMAN;S22A8_HUMAN;B2R807_HUMAN;B4DPH7_HUMAN;B4DPI4_HUMAN	ENSG00000149452	ENST00000311438;ENST00000336232	ENSP00000311463;ENSP00000337335	Glycosylation	NP_004245	11	-	62760297		14	9	9	9	4	7	9	8	7	0	4	7	9	8	7	0	4	7	9	8	7	0	18.4	18.4	18.4	61.963	565	4
59	1749			IPI00003905	1	1	1	Solute carrier family 2, facilitated glucose transporter member 2;Glucose transporter type 2, liver;cDNA FLJ52345, highly similar to Solute carrier family 2, facilitated glucose transporter member 2;SLC2A2 protein;cDNA FLJ75366, highly similar to Homo sapiens solute carrier family 2 (facilitated glucose transporter), member 2, mRNA;Solute carrier family 2 (Facilitated glucose transporter), member…	SLC2A2;GLUT2;hCG_14921	Solute carrier family 2, facilitated glucose transporter member 2	P11168;B7Z547;Q6PAU8	GTR2_HUMAN;B7Z547_HUMAN;Q6PAU8_HUMAN	ENSG00000163581	ENST00000314251;ENST00000382808	ENSP00000323568;ENSP00000372258	Glycosylation	NP_000331	3	-	170714137		1	1	1	1	0	1	1	1	1	0	0	1	1	1	1	0	0	1	1	1	1	0	2.1	2.1	2.1	57.489	524
60	334;444;974;1595;1955	48;49	268;310	IPI00003925;IPI00946404;IPI00549885;IPI00798351;IPI00947129	5;5;5;5;3	5;5;5;5;3	5;5;5;5;3	Pyruvate dehydrogenase E1 component subunit beta, mitochondrial;cDNA FLJ52988, highly similar to Pyruvate dehydrogenase E1 component subunit beta, mitochondrial (EC 1.2.4.1)	PDHB;PHE1B	Isoform 1 of Pyruvate dehydrogenase E1 component subunit beta, mitochondrial;pyruvate dehydrogenase E1 component subunit beta, mitochondrial isoform 2 precursor;Isoform 2 of Pyruvate dehydrogenase E1 component subunit beta, mitochondrial;35 kDa protein;Put	P11177-1;P11177;B4DDD7;P11177-2;C9J634	ODPB_HUMAN;B4DDD7_HUMAN	ENSG00000168291	ENST00000302746;ENST00000383714	ENSP00000307241;ENSP00000373220	Phosphotyrosine	NP_000916;NP_001166939	3	-	58413357		5	5	5	5	0	0	1	2	3	5	0	0	1	2	3	5	0	0	1	2	3	5	17.8	17.8	17.8	39.233	359
61	344;917;1222;1992;2352			IPI00003949;IPI00874051;IPI00376844;IPI00796342;IPI00796917	5;5;3;3;1	5;5;3;3;1	5;5;3;3;1	Ubiquitin-conjugating enzyme E2 N;Ubiquitin-protein ligase N;Ubiquitin carrier protein N;Ubc13;Bendless-like ubiquitin-conjugating enzyme;Putative ubiquitin-conjugating enzyme E2 N-like	UBE2N;BLU;UBE2NL	Ubiquitin-conjugating enzyme E2 N;16 kDa protein;Putative ubiquitin-conjugating enzyme E2 N-like;11 kDa protein	P61088;Q5JXB2	UBE2N_HUMAN;UE2NL_HUMAN	ENSG00000177889;ENSG00000102069	ENST00000318066;ENST00000370494	ENSP00000316176;ENSP00000359525	Phosphotyrosine	NP_003339;NP_001013007	12;X	-	93802090		5	5	5	5	0	0	0	0	2	4	0	0	0	0	2	4	0	0	0	0	2	4	38.2	38.2	38.2	17.138	152
62	1865			IPI00003971;IPI00219812;IPI00219813;IPI00794113	1;1;1;1	1;1;1;1	1;1;1;1	Reticulon-1;Neuroendocrine-specific protein;Reticulon 1 isoform A;RTN1 protein;cDNA FLJ76256, highly similar to Homo sapiens reticulon 1 (RTN1), transcript variant 3, mRNA;cDNA FLJ55108, highly similar to Reticulon-1;Putative uncharacterized protein RTN1	RTN1;NSP	Isoform RTN1-A of Reticulon-1;Isoform RTN1-B of Reticulon-1;Isoform RTN1-C of Reticulon-1;Putative uncharacterized protein RTN1	Q16799-1;Q16799;Q2L7A7;Q2NKQ5;Q16799-2;Q16799-3;A8K3B9;B7Z4K5;Q6IAX4;A8MT72	RTN1_HUMAN;Q2L7A7_HUMAN;Q2NKQ5_HUMAN;A8K3B9_HUMAN;B7Z4K5_HUMAN;Q6IAX4_HUMAN;A8MT72_HUMAN	ENSG00000139970	ENST00000267484;ENST00000342503;ENST00000395090	ENSP00000267484;ENSP00000340716;ENSP00000378525	Phosphoserine	NP_066959;NP_996739;NP_996734	14	-	60062694		4	1	1	1	0	0	1	1	1	1	0	0	1	1	1	1	0	0	1	1	1	1	1	1	1	83.617	776
63	465;2075			IPI00297475;IPI00004454	2;2	2;2	2;2	Dolichol-phosphate mannosyltransferase subunit 3;Dolichyl-phosphate beta-D-mannosyltransferase subunit 3;Dolichol-phosphate mannose synthase subunit 3;DPM synthase complex subunit 3;Mannose-P-dolichol synthase subunit 3;Prostin-1;cDNA FLJ60436, highly similar to Homo sapiens dolichyl-phosphate mannosyltransferase polypeptide 3, transcript variant 1, mRNA;DPM3 protein;Dolichyl-phosphate mannosyltr…	DPM3;RP11-540D14.7-003;hCG_1640756	cDNA FLJ60436, highly similar to Homo sapiens dolichyl-phosphate mannosyltransferase polypeptide 3, transcript variant 1, mRNA;Isoform 1 of Dolichol-phosphate mannosyltransferase subunit 3	Q9P2X0-2;Q9P2X0;B4DEH1;Q3SX58;Q5SR62;Q6P184;Q86TM7;Q9P2X0-1	DPM3_HUMAN;B4DEH1_HUMAN;Q3SX58_HUMAN;Q5SR62_HUMAN;Q6P184_HUMAN;Q86TM7_HUMAN	ENSG00000179085	ENST00000341298;ENST00000368399;ENST00000368400	ENSP00000344338;ENSP00000357384;ENSP00000357385		NP_061846;NP_714963	1	-	155112367		2	2	2	2	0	0	0	1	0	2	0	0	0	1	0	2	0	0	0	1	0	2	13.1	13.1	13.1	18.358	168
64	393;745;841;1206			IPI00946714;IPI00004488;IPI00942404	4;4;1	4;4;1	4;4;1	V-type proton ATPase subunit F;Vacuolar proton pump subunit F;V-ATPase 14 kDa subunit;ATPase, H+ transporting, lysosomal 14kDa, V1 subunit F, isoform CRA_a;ATPase, H+ transporting, lysosomal 14kDa, V1 subunit F;cDNA, FLJ92503, Homo sapiens ATPase, H+ transporting, lysosomal 14kDa, V1 subunit F(ATP6V1F), mRNA	ATP6V1F;ATP6S14;VATF;hCG_41657;tcag7.419	Putative uncharacterized protein ATP6V1F;V-type proton ATPase subunit F	C9J2K4;Q16864;A4D1K0	VATF_HUMAN;A4D1K0_HUMAN	ENSG00000128524	ENST00000249289	ENSP00000249289		NP_004222	7	+	128502880		3	4	4	4	0	0	0	0	3	4	0	0	0	0	3	4	0	0	0	0	3	4	43.5	43.5	43.5	16.401	147
65	447;454;507;715;884;933;1188;1277;1328;1705;1889;1943;2099;2116	50	38	IPI00004902;IPI00556451	14;13	14;13	14;13	Electron transfer flavoprotein subunit beta;cDNA FLJ77343, highly similar to Homo sapiens electron-transfer-flavoprotein, beta polypeptide(ETFB), mRNA	ETFB;FP585	Isoform 1 of Electron transfer flavoprotein subunit beta;Isoform 2 of Electron transfer flavoprotein subunit beta	P38117-1;P38117;A8K766;P38117-2	ETFB_HUMAN;A8K766_HUMAN	ENSG00000105379	ENST00000309244;ENST00000354232	ENSP00000311930;ENSP00000346173	N-acetylalanine	NP_001976;NP_001014763	19	-	51848410		2	14	14	14	0	0	5	8	12	11	0	0	5	8	12	11	0	0	5	8	12	11	58	58	58	27.843	255
66	185;445;1432;1722			IPI00005129;IPI00067352;IPI00059809	4;3;1	4;3;1	4;3;1	Secretory carrier-associated membrane protein 1;cDNA FLJ76605, highly similar to Homo sapiens secretory carrier membrane protein 1 (SCAMP1), transcript variant 1, mRNA;cDNA FLJ55118, highly similar to Secretory carrier-associated membrane protein 1;cDNA FLJ54243, highly similar to Secretory carrier-associated membrane protein1	SCAMP1;SCAMP	Isoform 1 of Secretory carrier-associated membrane protein 1;Isoform 2 of Secretory carrier-associated membrane protein 1	O15126-1;O15126;A8K2G0;B4DP10;B4E2V7;O15126-2	SCAM1_HUMAN;A8K2G0_HUMAN;B4DP10_HUMAN;B4E2V7_HUMAN	ENSG00000085365	ENST00000339292;ENST00000399194	ENSP00000342940;ENSP00000382145		NP_004857	5	+	77656339		3	4	4	4	0	0	0	3	3	0	0	0	0	3	3	0	0	0	0	3	3	0	22.8	22.8	22.8	37.92	338
67	569;2108			IPI00719648;IPI00005171;IPI00464948;IPI00936417;IPI00645572;IPI00892759;IPI00005172;IPI00640990;IPI00785180;IPI00816117;IPI00892765;IPI00892911;IPI00740326;IPI00941590;IPI00954513;IPI00942360;IPI00939927;IPI00942310	2;2;2;2;2;1;1;1;1;1;1;1;1;1;1;1;1;1	2;2;2;2;2;1;1;1;1;1;1;1;1;1;1;1;1;1	2;2;2;2;2;1;1;1;1;1;1;1;1;1;1;1;1;1	MHC class II antigen;HLA class II histocompatibility antigen, DR alpha chain;MHC class II antigen DRA;Major histocompatibility complex, class II, DR alpha;cDNA, FLJ93608, Homo sapiens major histocompatibility complex, class II, DR alpha(HLA-DRA), mRNA;cDNA FLJ51113, highly similar to HLA class II histocompatibility antigen, DRalpha chain;MRNA coding for histocompatibility antigen HLA-DR.;MHC cell…	HLA-DQA1/DRA;HLA-DRA;HLA-DRA1;DADB-70I23.1-001;DAMA-224B5.1-001;DAMC-16P5.1-001;DADB-70I23.1-002;DAMA-224B5.1-002;DAMC-16P5.1-002;DAQB-184K4.1-002;DASS-397D15.1-002;XXbac-BCX213L12.1-002;XXbac-BPG290C9.1-002;HLA-DQA1;HLA-DQA2;HLA-DXA;DAMC-134I7.3-001;DADB-249P12.3-001;DAMA-367I24.3-001	MHC class II antigen;HLA class II histocompatibility antigen, DR alpha chain;HLA class II histocompatibility antigen, DR alpha chain precursor;Major histocompatibility complex, class II, DR alpha;Major histocompatibility complex, class II, DR alpha;HLA-DQA	Q7YPT8;P01903;B0UXD8;B4DVL4;Q5SP06;Q29868;Q30118;B7ZW51;Q29882;Q2LIQ8;Q2LIR1;Q30063;Q30069;Q5Y7C3;Q67AF6;Q67AF7;Q67AF8;Q67AF9;Q67AG0;Q9UM30;P01906;Q30087;Q29885;Q5Y7H0;Q67AE8;Q67AE9;Q67AF0;Q67AF1;Q67AF2;Q67AF3;Q67AF4;Q67AF5;O19697;O19704;Q08AS3;Q67AC5;Q67AC6;Q67AC7;Q67AE3;Q67AE4;Q67AE5;Q67AE6;Q67AE7;Q67AG1;Q67AG2;Q67AG3;Q67AG4;Q67AG5;Q67AG6;Q861G0	Q7YPT8_HUMAN;2DRA_HUMAN;B0UXD8_HUMAN;B4DVL4_HUMAN;Q5SP06_HUMAN;Q29868_HUMAN;Q30118_HUMAN;B7ZW51_HUMAN;Q29882_HUMAN;Q2LIQ8_HUMAN;Q2LIR1_HUMAN;Q30063_HUMAN;Q30069_HUMAN;Q5Y7C3_HUMAN;Q67AF6_HUMAN;Q67AF7_HUMAN;Q67AF8_HUMAN;Q67AF9_HUMAN;Q67AG0_HUMAN;Q9UM30_HUMAN;HA26_HUMAN;Q30087_HUMAN;Q29885_HUMAN;Q5Y7H0_HUMAN;Q67AE8_HUMAN;Q67AE9_HUMAN;Q67AF0_HUMAN;Q67AF1_HUMAN;Q67AF2_HUMAN;Q67AF3_HUMAN;Q67AF4_HUMAN;…	ENSG00000206308;ENSG00000204287;ENSG00000206243;ENSG00000206239;ENSG00000206305;ENSG00000204276;ENSG00000206236;ENSG00000206301	ENST00000383259;ENST00000374982;ENST00000383127;ENST00000395388;ENST00000399507;ENST00000383223;ENST00000190839;ENST00000383251;ENST00000399675;ENST00000399678;ENST00000374940;ENST00000383120;ENST00000241802;ENST00000383124;ENST00000383250	ENSP00000372746;ENSP00000364121;ENSP00000372608;ENSP00000378786;ENSP00000382426;ENSP00000372710;ENSP00000190839;ENSP00000372738;ENSP00000382583;ENSP00000382586;ENSP00000364076;ENSP00000372601;ENSP00000241802;ENSP00000372605;ENSP00000372737	Glycosylation	NP_061984;XP_002344086;NP_064440;XP_002344025;XP_001129369;XP_001722157;XP_002343979;XP_002344002	HSCHR6_MHC_QBL;6;HSCHR6_MHC_COX;HSCHR6_MHC_MCF	+	32365090		18	2	2	2	0	0	0	1	2	0	0	0	0	1	2	0	0	0	0	1	2	0	11.4	11.4	11.4	28.503	255
68	529;1074;1187;1578			IPI00005537;IPI00217277;IPI00015920;IPI00790325	4;2;2;1	4;2;2;1	4;2;2;1	39S ribosomal protein L12, mitochondrial;5c5-2;cDNA FLJ60124, highly similar to Mitochondrial dicarboxylate carrier;Mitochondrial ribosomal protein L7/L12;Mitochondrial dicarboxylate carrier;Solute carrier family 25 member 10;cDNA FLJ61034, highly similar to Mitochondrial dicarboxylate carrier	MRPL12;RPML12;MRPL7/L12;SLC25A10;DIC	cDNA FLJ60124, highly similar to Mitochondrial dicarboxylate carrier;Isoform 2 of Mitochondrial dicarboxylate carrier;Isoform 1 of Mitochondrial dicarboxylate carrier	P52815;B4DLN1;Q96Q74;Q9UBX3-2;Q9UBX3;Q9UBX3-1;B4E1E9	RM12_HUMAN;B4DLN1_HUMAN;Q96Q74_HUMAN;DIC_HUMAN;B4E1E9_HUMAN	ENSG00000183093;ENSG00000183048	ENST00000333676;ENST00000331531;ENST00000350690	ENSP00000333837;ENSP00000328403;ENSP00000345580		NP_002940;NP_036272	17	+	79670407		4	4	4	4	0	1	1	2	2	1	0	1	1	2	2	1	0	1	1	2	2	1	8.8	8.8	8.8	48.099	442
69	434;1240;1410;1465;1716	51	176	IPI00005719;IPI00937805;IPI00922662;IPI00917079;IPI00334174;IPI00185217;IPI00394882;IPI00383449;IPI00909683;IPI00024282;IPI00028481;IPI00956025;IPI00556414;IPI00790414;IPI00903040;IPI00789827	5;5;5;5;5;5;1;1;1;1;1;1;1;1;1;1	2;2;2;2;2;2;0;0;0;0;0;0;0;0;0;0	2;2;2;2;2;2;0;0;0;0;0;0;0;0;0;0	Ras-related protein Rab-1A;YPT1-related protein;RAB1A protein;RAB1A, member RAS oncogene family;RAB1A, member RAS oncogene family, isoform CRA_b;cDNA, FLJ96558, Homo sapiens RAB1A, member RAS oncogene family (RAB1A), mRNA;cDNA FLJ57768, highly similar to Ras-related protein Rab-1A;GTP binding protein Rab1a	RAB1A;RAB1;hCG_22592	Isoform 1 of Ras-related protein Rab-1A;23 kDa protein;cDNA FLJ57768, highly similar to Ras-related protein Rab-1A;19 kDa protein;Isoform 2 of Ras-related protein Rab-1A;Isoform 3 of Ras-related protein Rab-1A	P62820-1;P62820;Q5U0I6;B7Z8M7;P62820-2;Q96RD8;P62820-3	RAB1A_HUMAN;Q5U0I6_HUMAN;B7Z8M7_HUMAN;Q96RD8_HUMAN	ENSG00000138069	ENST00000342609;ENST00000356214;ENST00000398529;ENST00000409784;ENST00000260638;ENST00000409751;ENST00000409892	ENSP00000345145;ENSP00000348546;ENSP00000381540;ENSP00000387286;ENSP00000260638;ENSP00000386672;ENSP00000386451	N-acetylserine;Phosphoserine; by CDC2	NP_004152;NP_056358	2	-	65297835		16	5	2	2	0	0	1	3	4	5	0	0	1	1	1	2	0	0	1	1	1	2	30.2	14.1	14.1	22.677	205
70	983			IPI00005721;IPI00021827	1;1	1;1	1;1	Neutrophil defensin 1;HNP-1;Defensin, alpha 1;HP 1-56;Neutrophil defensin 2;HNP-2;Defensin, alpha 1, preproprotein;Defensin, alpha 1, myeloid-related sequence;Novel protein, similar to DEFA1;Neutrophil defensin 3;HNP-3;Defensin, alpha 3;HP 3-56;Defensin, alpha 3, neutrophil-specific	DEFA1;DEF1;DEFA2;MRS;Em:AF200455.10;Em:AF200455.12;Em:AF200455.14;DEFA3;DEF3	Neutrophil defensin 1;Neutrophil defensin 3	P59665;Q6EZF6;P59666;Q6EZE9	DEF1_HUMAN;Q6EZF6_HUMAN;DEF3_HUMAN;Q6EZE9_HUMAN	ENSG00000206047;ENSG00000215377;ENSG00000185918	ENST00000382679;ENST00000382689;ENST00000382692;ENST00000327857	ENSP00000372126;ENSP00000372136;ENSP00000372139;ENSP00000328359	Phosphotyrosine	NP_001035965;NP_004075;NP_005208	8	-	6835171		2	1	1	1	0	0	1	1	1	1	0	0	1	1	1	1	0	0	1	1	1	1	9.6	9.6	9.6	10.201	94
71	2124			IPI00005794;IPI00007664;IPI00796411	1;1;1	1;1;1	1;1;1	Putative uncharacterized protein ENSP00000323500;Plasma glutamate carboxypeptidase;cDNA FLJ51665, highly similar to Homo sapiens plasma glutamate carboxypeptidase (PGCP), mRNA	PGCP	Putative uncharacterized protein ENSP00000323500;Plasma glutamate carboxypeptidase;cDNA FLJ51665, highly similar to Homo sapiens plasma glutamate carboxypeptidase (PGCP), mRNA	B5MDX4;Q9Y646;B4DJC2	B5MDX4_HUMAN;PGCP_HUMAN;B4DJC2_HUMAN	ENSG00000104324	ENST00000325141;ENST00000220763	ENSP00000323500;ENSP00000220763	Glycosylation	NP_057218	8	+	97657499		3	1	1	1	0	0	0	0	1	1	0	0	0	0	1	1	0	0	0	0	1	1	1.7	1.7	1.7	59.757	540
72	1350			IPI00006091;IPI00472316;IPI00304639;IPI00375141;IPI00304638;IPI00220577	1;1;1;1;1;1	1;1;1;1;1;1	1;1;1;1;1;1	Dystrophin;DMD protein;Duchenne muscular dystrophy gene;Duchenne muscular dystrophy protein	DMD;GS1-19O24.1-006;GS1-19O24.1-002;GS1-19O24.1-004	Isoform 4 of Dystrophin;dystrophin Dp427p1 isoform;dystrophin Dp427c isoform;dystrophin Dp427l isoform;Isoform 1 of Dystrophin;Isoform 2 of Dystrophin	P11532-1;P11532;B1AK23;Q548X2;Q7KZ40;Q8WYE3;Q8WYE4;Q8WYE5;Q8WYE6;Q8WYE7;Q8WYE8;Q8WYE9;Q8WYF0;Q8WYF1;Q8WYF2;Q8WYF5;Q9UMG1;Q9UPB5;P11532-4;Q4G0X0;Q6PK12;Q8WYE2;Q8WYD8;Q8WYD9;Q8WYE0;Q8WYE1;Q9UEH4;Q9UPB4;P11532-2;P11532-3;Q14172;Q8WYC7;Q8WYC8;Q8WYC9;Q8WYD0;Q8WYD2;Q8WYD3;Q8WYD4;Q8WYD5;Q8WYD6;Q8WYD7;Q9UME2;Q9UMK8	DMD_HUMAN;B1AK23_HUMAN;Q548X2_HUMAN;Q7KZ40_HUMAN;Q8WYE3_HUMAN;Q8WYE4_HUMAN;Q8WYE5_HUMAN;Q8WYE6_HUMAN;Q8WYE7_HUMAN;Q8WYE8_HUMAN;Q8WYE9_HUMAN;Q8WYF0_HUMAN;Q8WYF1_HUMAN;Q8WYF2_HUMAN;Q8WYF5_HUMAN;Q9UMG1_HUMAN;Q9UPB5_HUMAN;Q4G0X0_HUMAN;Q6PK12_HUMAN;Q8WYE2_HUMAN;Q8WYD8_HUMAN;Q8WYD9_HUMAN;Q8WYE0_HUMAN;Q8WYE1_HUMAN;Q9UEH4_HUMAN;Q9UPB4_HUMAN;Q14172_HUMAN;Q8WYC7_HUMAN;Q8WYC8_HUMAN;Q8WYC9_HUMAN;Q8WYD0_HUMAN…	ENSG00000198947	ENST00000357033;ENST00000361471;ENST00000378684;ENST00000378687;ENST00000378677;ENST00000288447;ENST00000378682	ENSP00000354923;ENSP00000354464;ENSP00000367955;ENSP00000367958;ENSP00000367948;ENSP00000288447;ENSP00000367953	Phosphothreonine;Phosphoserine	NP_003997;NP_004000;NP_000100;NP_003998;NP_004001;NP_004002;NP_004003	X	-	31132808		6	1	1	1	0	1	1	1	1	1	0	1	1	1	1	1	0	1	1	1	1	1	0.3	0.3	0.3	426.69	3685
73	279;590;606;760;1805;1806;2048;2112			IPI00006211;IPI00216174;IPI00443658;IPI00910004;IPI00748221	8;4;3;3;3	8;4;3;3;3	7;4;3;3;2	Vesicle-associated membrane protein-associated protein B/C;VAMP-B/VAMP-C;cDNA FLJ41544 fis, clone CERVX2002430, highly similar to Vesicle-associated membrane protein-associated protein B/C;VAMP (Vesicle-associated membrane protein)-associated protein B and C;cDNA FLJ13179 fis, clone NT2RP3003918, highly similar to Vesicle-associated membrane protein-associated protein B/C;VAMP (Vesicle-associated…	VAPB;UNQ484/PRO983;hCG_26693	Isoform 1 of Vesicle-associated membrane protein-associated protein B/C;Putative uncharacterized protein VAPB	O95292-1;O95292;B3KVU7;Q53XM7;A6NLV9;Q6ZSP7	VAPB_HUMAN;B3KVU7_HUMAN;Q53XM7_HUMAN;A6NLV9_HUMAN;Q6ZSP7_HUMAN	ENSG00000124164	ENST00000265619;ENST00000395802;ENST00000341195	ENSP00000265619;ENSP00000379147;ENSP00000342443	Phosphothreonine;Phosphoserine	NP_004729	20	+	56964178		5	8	8	7	0	1	7	8	7	4	0	1	7	8	7	4	0	1	6	7	7	4	39.5	39.5	39.5	27.228	243
74	79;651;766;1128;1319;1353;1486;1627;1674;2019;2394	52;53;54;55;56	306;458;460;464;550	IPI00006296;IPI00654872;IPI00871594;IPI00011035;IPI00645624;IPI00909473	11;11;10;10;10;9	11;11;10;10;10;9	11;11;10;10;10;9	Solute carrier family 22 member 6;Organic anion transporter 1;Renal organic anion transporter 1;PAH transporter;cDNA FLJ34560 fis, clone KIDNE2001857, highly similar to Homo sapiens solute carrier family 22, member 6, transcript variant 2, mRNA;cDNA FLJ31202 fis, clone KIDNE2003188, highly similar to Homo sapiens solute carrier family 22 (organic anion transporter), member 6 (SLC22A6), transcript…	SLC22A6;OAT1;PAHT	Isoform 1 of Solute carrier family 22 member 6;Isoform 2 of Solute carrier family 22 member 6;cDNA FLJ31202 fis, clone KIDNE2003188, highly similar to Homo sapiens solute carrier family 22 (organic anion transporter), member 6 (SLC22A6), transcript variant	Q4U2R8-1;Q4U2R8;Q4U2R8-2;B3KRM3;B3KP57;Q4U2R8-4;Q4U2R8-3;B4DPK0	S22A6_HUMAN;B3KRM3_HUMAN;B3KP57_HUMAN;B4DPK0_HUMAN	ENSG00000197901	ENST00000360421;ENST00000377871;ENST00000394651	ENSP00000353597;ENSP00000367102;ENSP00000378146	Glycosylation	NP_004781;NP_695008;NP_695010;NP_695009	11	-	62744069		6	11	11	11	5	9	10	9	6	0	5	9	10	9	6	0	5	9	10	9	6	0	21.8	21.8	21.8	61.816	563	5
75	268;989;1075;1449;1506;1543;2180	57	205	IPI00924574;IPI00006662;IPI00927914;IPI00910432;IPI00927707	7;7;3;3;1	7;7;3;3;1	7;7;3;3;1	Apolipoprotein D	APOD	Putative uncharacterized protein APOD;Apolipoprotein D	C9JF17;P05090;D3DNW6	APOD_HUMAN	ENSG00000189058	ENST00000343267	ENSP00000345179	Pyrrolidone carboxylic acid;Glycosylation	NP_001638	3	-	195295573		5	7	7	7	0	0	4	7	6	7	0	0	4	7	6	7	0	0	4	7	6	7	30.7	30.7	30.7	24.158	215
76	159;357;977;1064;1523;2060;2176			IPI00006865	7	7	7	Vesicle-trafficking protein SEC22b;SEC22 vesicle-trafficking protein homolog B;SEC22 vesicle-trafficking protein-like 1;ERS24;ERS-24	SEC22B;SEC22L1	Vesicle-trafficking protein SEC22b	O75396	SC22B_HUMAN				Phosphoserine	NP_004883					1	7	7	7	0	0	0	3	5	7	0	0	0	3	5	7	0	0	0	3	5	7	42.8	42.8	42.8	24.74	215
77	142;638;752;1230;1425			IPI00007047	5	5	5	Protein S100-A8;S100 calcium-binding protein A8;Calgranulin-A;Migration inhibitory factor-related protein 8;Cystic fibrosis antigen;Leukocyte L1 complex light chain;Calprotectin L1L subunit;Urinary stone protein band A	S100A8;CAGA;CFAG;MRP8	Protein S100-A8	P05109;D3DV37	S10A8_HUMAN	ENSG00000143546	ENST00000368732;ENST00000368733	ENSP00000357721;ENSP00000357722		NP_002955	1	-	153362508		1	5	5	5	4	2	4	4	5	4	4	2	4	4	5	4	4	2	4	4	5	4	47.3	47.3	47.3	10.834	93	4
78	99;100;193;348;399;563;675;911;980;1035;1052;1062;1118;1304;1341;1446;1683;1854;2250;2305;2345;2384			IPI00930710;IPI00007084;IPI00386271;IPI00940497	22;22;7;7	22;22;7;7	22;22;7;7	Mitochondrial aspartate-glutamate carrier protein;Solute carrier family 25, member 13 (Citrin), isoform CRA_a;Calcium-binding mitochondrial carrier protein Aralar2;Mitochondrial aspartate glutamate carrier 2;Solute carrier family 25 member 13;Citrin;cDNA FLJ54671, highly similar to Calcium-binding mitochondrial carrier protein Aralar2;Solute carrier family 25, member 13 (Citrin) variant;Putative …	SLC25A13;hCG_40633;ARALAR2	calcium-binding mitochondrial carrier protein Aralar2 isoform 1;Calcium-binding mitochondrial carrier protein Aralar2	Q546F9;Q9UJS0;B7Z2E2;Q53GR7;Q75KX8;Q75M55	Q546F9_HUMAN;CMC2_HUMAN;B7Z2E2_HUMAN;Q53GR7_HUMAN;Q75KX8_HUMAN;Q75M55_HUMAN	ENSG00000004864	ENST00000265631	ENSP00000265631	N6-acetyllysine	NP_001153682;NP_055066	7	-	95749532		4	22	22	22	0	9	11	20	13	3	0	9	11	20	13	3	0	9	11	20	13	3	34.8	34.8	34.8	74.303	676
79	25;310;481;649;804;1242;1892;1898;2353			IPI00007188;IPI00010420	9;2	9;2	4;0	ADP/ATP translocase 2;Adenine nucleotide translocator 2;ADP,ATP carrier protein 2;Solute carrier family 25 member 5;ADP,ATP carrier protein, fibroblast isoform;cDNA, FLJ96310, highly similar to Homo sapiens solute carrier family 25 (mitochondrial carrier; adenine nucleotide translocator), member 5 (SLC25A5), mRNA;SLC25A5 protein	SLC25A5;ANT2	ADP/ATP translocase 2	P05141;B2RCV1;Q6NVC0	ADT2_HUMAN;B2RCV1_HUMAN;Q6NVC0_HUMAN	ENSG00000005022	ENST00000317881	ENSP00000360671	N-acetylthreonine;N6-acetyllysine;Phosphoserine;N6,N6-dimethyllysine; alternate;N6-methyllysine; alternate;Phosphotyrosine	NP_001143	X	+	118602363		2	9	9	4	1	7	9	7	8	4	1	7	9	7	8	4	0	3	4	4	4	2	31.5	31.5	15.8	32.895	298	1
80	225			IPI00007221;IPI00917825	1;1	1;1	1;1	Plasma serine protease inhibitor;Serpin A5;Protein C inhibitor;Plasminogen activator inhibitor 3;Acrosomal serine protease inhibitor;cDNA FLJ55124, highly similar to Plasma serine protease inhibitor;cDNA FLJ38812 fis, clone LIVER2006469, highly similar to PLASMA SERINE PROTEASE INHIBITOR;cDNA FLJ53503, highly similar to Plasma serine protease inhibitor	SERPINA5;PCI;PLANH3;PROCI	Plasma serine protease inhibitor;cDNA FLJ38812 fis, clone LIVER2006469, highly similar to PLASMA SERINE PROTEASE INHIBITOR	P05154;B4DPC7;B3KTV6;B4DDH1	IPSP_HUMAN;B4DPC7_HUMAN;B3KTV6_HUMAN;B4DDH1_HUMAN	ENSG00000188488	ENST00000329597	ENSP00000333203	Glycosylation	NP_000615	14	+	95047731		2	1	1	1	0	0	0	0	0	1	0	0	0	0	0	1	0	0	0	0	0	1	2.7	2.7	2.7	45.701	406
81	231			IPI00007426;IPI00908696;IPI00909717;IPI00945943;IPI00946721;IPI00946450	1;1;1;1;1;1	1;1;1;1;1;1	1;1;1;1;1;1	PRA1 family protein 3;ADP-ribosylation factor-like protein 6-interacting protein 5;Glutamate transporter EAAC1-interacting protein;GTRAP3-18;Prenylated Rab acceptor protein 2;Protein JWa;Dermal papilla-derived protein 11;JM5;Putative MAPK-activating protein PM27;Cytoskeleton-related vitamin A-responsive protein;cDNA FLJ90131 fis, clone HEMBB1000447, highly similar to PRA1 family protein 3;cDNA FL…	ARL6IP5;DERP11;JWA;PRA2;PRAF3;HSPC127	PRA1 family protein 3;cDNA FLJ52128, highly similar to PRA1 family protein 3;cDNA FLJ51702, moderately similar to PRA1 family protein 3;10 kDa protein;Putative uncharacterized protein ARL6IP5;7 kDa protein	O75915;B3KQB4;B4DZZ0;B4DWQ6;C9JQU6	PRAF3_HUMAN;B3KQB4_HUMAN;B4DZZ0_HUMAN;B4DWQ6_HUMAN	ENSG00000144746	ENST00000273258	ENSP00000273258	N-acetylmethionine	NP_006398	3	+	69134095		6	1	1	1	0	0	0	1	1	1	0	0	0	1	1	1	0	0	0	1	1	1	5.9	5.9	5.9	21.614	188
83	1928			IPI00955780;IPI00007676	1;1	1;1	1;1	Estradiol 17-beta-dehydrogenase 12;17-beta-hydroxysteroid dehydrogenase 12;3-ketoacyl-CoA reductase;cDNA FLJ90530 fis, clone NT2RP4002187, highly similar to Homo sapiens hydroxysteroid (17-beta) dehydrogenase 12 (HSD17B12), mRNA;cDNA FLJ61181, highly similar to Homo sapiens hydroxysteroid (17-beta) dehydrogenase 12 (HSD17B12), mRNA	HSD17B12	Hydroxysteroid (17-beta) dehydrogenase 12, isoform CRA_a;Estradiol 17-beta-dehydrogenase 12	D3DR22;Q53GQ0;B3KQJ0;B4DWS6;D3DR23	DHB12_HUMAN;B3KQJ0_HUMAN;B4DWS6_HUMAN	ENSG00000149084	ENST00000278353	ENSP00000278353		NP_057226	11	+	43702143		2	1	1	1	0	0	0	1	1	1	0	0	0	1	1	1	0	0	0	1	1	1	4.3	4.3	4.3	38.806	352
84	1;567;709;710;867;894;1415;2208;2280	59	180	IPI00007755;IPI00790578	9;1	9;1	9;1	Ras-related protein Rab-21;KIAA0118 protein	RAB21;KIAA0118	Ras-related protein Rab-21	Q9UL25;Q96GX3	RAB21_HUMAN;Q96GX3_HUMAN	ENSG00000080371	ENST00000261263	ENSP00000261263	N-acetylalanine;Cysteine methyl ester	NP_055814	12	+	72148658		2	9	9	9	0	0	3	3	8	6	0	0	3	3	8	6	0	0	3	3	8	6	44.4	44.4	44.4	24.347	225
85	211;540;1084;1405;2008;2009;2033			IPI00007797;IPI00788781;IPI00737213;IPI00869087	7;6;5;2	7;6;5;2	7;6;5;2	Fatty acid-binding protein, epidermal;E-FABP;Fatty acid-binding protein 5;Psoriasis-associated fatty acid-binding protein homolog;Putative uncharacterized protein FABP5	FABP5	Fatty acid-binding protein, epidermal;Putative uncharacterized protein FABP5;15 kDa protein	Q01469;A8MTQ5	FABP5_HUMAN;A8MTQ5_HUMAN	ENSG00000164687	ENST00000297258;ENST00000396359	ENSP00000297258;ENSP00000379647	N-acetylalanine;Phosphotyrosine	NP_001435	8	+	82192598		4	7	7	7	7	0	0	0	0	0	7	0	0	0	0	0	7	0	0	0	0	0	54.1	54.1	54.1	15.164	135	7
86	920			IPI00007814;IPI00873237	1;1	1;1	1;1	V-type proton ATPase subunit C 1;Vacuolar proton pump subunit C 1;Putative uncharacterized protein ATP6V1C1;cDNA FLJ52191, highly similar to Vacuolar ATP synthase subunit C (EC 3.6.3.14)	ATP6V1C1;ATP6C;ATP6D;VATC	V-type proton ATPase subunit C 1;Putative uncharacterized protein ATP6V1C1	P21283;A8MQ60;B7Z593	VATC1_HUMAN;A8MQ60_HUMAN;B7Z593_HUMAN	ENSG00000155097	ENST00000395862;ENST00000285415	ENSP00000379203;ENSP00000285415	N-acetylthreonine	NP_001686	8	+	104033248		2	1	1	1	0	0	0	0	0	1	0	0	0	0	0	1	0	0	0	0	0	1	2.4	2.4	2.4	43.941	382
87	1165;1596			IPI00008167;IPI00946353;IPI00788784;IPI00789521;IPI00787965;IPI00793333;IPI00945216;IPI00945384	2;2;2;2;1;1;1;1	2;2;2;2;1;1;1;1	2;2;2;2;1;1;1;1	Sodium/potassium-transporting ATPase subunit beta-3;Sodium/potassium-dependent ATPase subunit beta-3;cDNA FLJ50753, highly similar to Sodium/potassium-transporting ATPase subunit beta-3	ATP1B3	Sodium/potassium-transporting ATPase subunit beta-3;Putative uncharacterized protein ATP1B3;16 kDa protein;15 kDa protein;ATPase, Na+/K+ transporting, beta 3 polypeptide, isoform CRA_a;Putative uncharacterized protein ATP1B3;5 kDa protein;Protein	P54709;C9JA09;B7Z1N7;C9JA36;C9JDJ0;D3DNF9;C9JXZ1	AT1B3_HUMAN;B7Z1N7_HUMAN	ENSG00000069849	ENST00000286371	ENSP00000286371	Glycosylation	NP_001670	3	+	141594966		8	2	2	2	0	0	2	2	2	0	0	0	2	2	2	0	0	0	2	2	2	0	9	9	9	31.512	279
88	662;1700;1938			IPI00008178;IPI00219895;IPI00298383	3;2;1	3;2;1	3;2;1	Sodium/potassium-transporting ATPase gamma chain;Na(+)/K(+) ATPase subunit gamma;FXYD domain-containing ion transport regulator 2	FXYD2;ATP1C;ATP1G1	Isoform 1 of Sodium/potassium-transporting ATPase subunit gamma;Isoform 2 of Sodium/potassium-transporting ATPase subunit gamma	P54710-1;P54710;P54710-2	ATNG_HUMAN	ENSG00000137731	ENST00000260287;ENST00000292079;ENST00000317594	ENSP00000260287;ENSP00000292079;ENSP00000314528		NP_001671;NP_067614	11	-	117690790		3	3	3	3	0	0	2	1	2	3	0	0	2	1	2	3	0	0	2	1	2	3	51.5	51.5	51.5	7.2832	66
89	403			IPI00008483	1	1	1	Amine oxidase [flavin-containing] A;Monoamine oxidase type A;cDNA FLJ61220, highly similar to Amine oxidase (flavin-containing) A (EC 1.4.3.4);Monoamine oxidase A;Monoamine oxidase A variant;cDNA FLJ76052, highly similar to Homo sapiens monoamine oxidase A (MAOA), nuclear gene encoding mitochondrial protein, mRNA;Monoamine oxidase A, isoform CRA_a	MAOA;RP1-201D17__B.2-001;hCG_16826	Amine oxidase [flavin-containing] A	P21397;B4DF46;Q49A63;Q53EZ0;Q53YE7;Q5UL91;Q5UL94;Q5ULA3;Q5ULA9	AOFA_HUMAN;B4DF46_HUMAN;Q49A63_HUMAN;Q53EZ0_HUMAN;Q53YE7_HUMAN;Q5UL91_HUMAN;Q5UL94_HUMAN;Q5ULA3_HUMAN;Q5ULA9_HUMAN	ENSG00000189221	ENST00000338702	ENSP00000340684	N-acetylmethionine;S-8alpha-FAD cysteine	NP_000231	X	+	43515467		1	1	1	1	0	0	0	0	0	1	0	0	0	0	0	1	0	0	0	0	0	1	2.7	2.7	2.7	59.681	527
90	89;1871;2398			IPI00930343;IPI00008603;IPI00021428;IPI00023006;IPI00025416;IPI00922693;IPI00514530;IPI00414057;IPI00921887;IPI00645534;IPI00917820;IPI00917457;IPI00917282	3;3;3;3;3;3;3;2;2;2;2;2;2	1;1;1;1;1;1;1;1;1;1;1;1;1	1;1;1;1;1;1;1;1;1;1;1;1;1	cDNA FLJ78096, highly similar to Homo sapiens actin, alpha, cardiac muscle (ACTC), mRNA;Actin, aortic smooth muscle;Alpha-actin-2;Cell growth-inhibiting gene 46 protein;cDNA FLJ32030 fis, clone NTONG2000040, highly similar to Actin, alpha cardiac;cDNA FLJ52761, highly similar to Actin, aortic smooth muscle;ACTA2 protein;Actin-like protein;Actin, alpha skeletal muscle;Alpha-actin-1;Actin, alpha ca…	ACTA2;ACTSA;ACTVS;GIG46;ACT;ACTA1;ACTA;ACTC1;ACTC;ACTG2;ACTA3;ACTL3;ACTSG;RP5-1068B5.2-003;RP11-399O19.2-002	cDNA FLJ78096, highly similar to Homo sapiens actin, alpha, cardiac muscle (ACTC), mRNA;Actin, aortic smooth muscle;Actin, alpha skeletal muscle;Actin, alpha cardiac muscle 1;Actin, gamma-enteric smooth muscle;cDNA FLJ53662, highly similar to Actin, alpha	A8K3K1;P62736;B3KPP5;B4DUI8;D2JYH4;Q13707;Q562S2;P68133;P68032;P63267;B3KW67;B7Z6P1;A6NL76;Q5T8M8;Q7Z7J6;B7Z6I1;Q5T9N7;C9JFL5;B8ZZJ2	A8K3K1_HUMAN;ACTA_HUMAN;B3KPP5_HUMAN;B4DUI8_HUMAN;Q13707_HUMAN;Q562S2_HUMAN;ACTS_HUMAN;ACTC_HUMAN;ACTH_HUMAN;B3KW67_HUMAN;B7Z6P1_HUMAN;A6NL76_HUMAN;Q5T8M8_HUMAN;Q7Z7J6_HUMAN;B7Z6I1_HUMAN;Q5T9N7_HUMAN;B8ZZJ2_HUMAN	ENSG00000159251;ENSG00000107796;ENSG00000163017;ENSG00000143632	ENST00000290378;ENST00000224784;ENST00000345517;ENST00000409624;ENST00000366684;ENST00000366683;ENST00000308794;ENST00000342787;ENST00000409918	ENSP00000290378;ENSP00000224784;ENSP00000295137;ENSP00000386857;ENSP00000355645;ENSP00000355644;ENSP00000312351;ENSP00000344142;ENSP00000387182	N-acetylglutamate;Tele-methylhistidine;Nitrated tyrosine;N-acetylaspartate;Phosphotyrosine;N6-acetyllysine	NP_001135417;NP_001604;NP_001091;NP_005150;NP_001606	15;10;1;2	-	35080296		13	3	1	1	3	1	0	0	0	0	1	0	0	0	0	0	1	0	0	0	0	0	11.1	4.2	4.2	42.047	377	1
91	1238			IPI00645711;IPI00647885;IPI00639805;IPI00218831;IPI00219067;IPI00008770;IPI00470739;IPI00645360;IPI00152326;IPI00940377;IPI00619967;IPI00640363	1;1;1;1;1;1;1;1;1;1;1;1	1;1;1;1;1;1;1;1;1;1;1;1	1;1;1;1;1;1;1;1;1;1;1;1	Putative uncharacterized protein GSTM2;Glutathione S-transferase Mu 1;GSTM1-1;GST class-mu 1;GSTM1a-1a;GSTM1b-1b;HB subunit 4;GTH4;GSTM1 protein;Glutathione S-transferase Mu 2;GSTM2-2;GST class-mu 2;Glutathione S-transferase mu 2 (Muscle);Glutathione S-transferase Mu 4;GSTM4-4;GST class-mu 4;GTS-Mu2;Glutathione S-transferase M2 (Muscle);cDNA FLJ60842, highly similar to Glutathione S-transferase M…	GSTM2;GSTM1;GST1;GST4;GSTM4;GSTmu3	Putative uncharacterized protein GSTM2;28 kDa protein;26 kDa protein;Isoform 1 of Glutathione S-transferase Mu 1;Glutathione S-transferase Mu 2;Isoform 1 of Glutathione S-transferase Mu 4;Isoform 2 of Glutathione S-transferase Mu 4;cDNA FLJ60842, highly si	A6NGW8;P09488-1;P09488;Q16041;P28161;Q0D2I8;Q03013-1;Q03013;Q03013-2;A8HT81;B4DRY4;P09488-2;Q9UE37;Q4JNT8;B9ZVX7	A6NGW8_HUMAN;GSTM1_HUMAN;Q16041_HUMAN;GSTM2_HUMAN;Q0D2I8_HUMAN;GSTM4_HUMAN;A8HT81_HUMAN;B4DRY4_HUMAN;Q9UE37_HUMAN;Q4JNT8_HUMAN;B9ZVX7_HUMAN	ENSG00000213366;ENSG00000134184;ENSG00000168765	ENST00000369830;ENST00000309851;ENST00000369823;ENST00000241337;ENST00000326729;ENST00000369836;ENST00000369829;ENST00000369831;ENST00000369827;ENST00000336075;ENST00000369819	ENSP00000358845;ENSP00000311469;ENSP00000358838;ENSP00000241337;ENSP00000316471;ENSP00000358851;ENSP00000358844;ENSP00000358846;ENSP00000358842;ENSP00000336744;ENSP00000358834	Phosphotyrosine;Phosphothreonine	NP_000552;NP_000839;NP_000841;NP_671489;NP_001135840;NP_666533	1	+	110210644		12	1	1	1	0	0	0	0	0	1	0	0	0	0	0	1	0	0	0	0	0	1	5.5	5.5	5.5	27.676	237
92	216;2296;2313	60	469	IPI00008905;IPI00026932	3;3	1;1	1;1	UDP-glucuronosyltransferase 2B15;UDPGTh-3;HLUG4;cDNA FLJ75237, highly similar to Human UDP glucuronosyltransferase (UGT2B15) mRNA;UGT2B15 protein;UDP-glucuronosyltransferase UGT2B15;UDP-glucuronosyltransferase 2B17;C19-steroid-specific UDP-glucuronosyltransferase	UGT2B15;UGT2B8;UGT2B17	UDP-glucuronosyltransferase 2B15;UDP-glucuronosyltransferase 2B17	P54855;A8K054;B7ZW53;Q9UHH3;O75795	UDB15_HUMAN;A8K054_HUMAN;B7ZW53_HUMAN;Q9UHH3_HUMAN;UDB17_HUMAN	ENSG00000197592;ENSG00000196620;ENSG00000197888	ENST00000309229;ENST00000339286;ENST00000338206;ENST00000317746	ENSP00000311792;ENSP00000339463;ENSP00000341045;ENSP00000320401	Glycosylation	NP_001067;NP_001068	4	-	69512316		2	3	1	1	0	0	3	3	3	2	0	0	1	1	1	1	0	0	1	1	1	1	6.2	2.3	2.3	60.988	530
93	434;1240;1409;1430;1464;1716			IPI00008964;IPI00896425;IPI00374519;IPI00022134	6;6;5;3	6;6;5;3	3;3;2;1	Ras-related protein Rab-1B;Small GTP-binding protein;RAB1B protein;Putative Ras-related protein Rab-1C;Putative small GTP-binding protein (Rab1b)	RAB1B;rab1b;RAB1C	Ras-related protein Rab-1B;RAB1B protein;Putative Ras-related protein Rab-1C;Putative small GTP-binding protein	Q9H0U4;Q92927;Q6FIG4;Q92928;Q9H1C9	RAB1B_HUMAN;Q92927_HUMAN;Q6FIG4_HUMAN;RAB1C_HUMAN;Q9H1C9_HUMAN	ENSG00000174903	ENST00000311481;ENST00000394080;ENST00000314965	ENSP00000310226;ENSP00000377642;ENSP00000313814	N-acetylmethionine	NP_112243	11	+	66036056		4	6	6	3	0	0	1	3	6	5	0	0	1	3	6	5	0	0	1	1	3	2	37.3	37.3	20.9	22.171	201
94	251;703;1402;1919;1924			IPI00009028;IPI00792115;IPI00791350;CON__Q2KIS7	5;4;2;1	5;4;2;1	5;4;2;1	Tetranectin;C-type lectin domain family 3 member B;Plasminogen kringle 4-binding protein;cDNA, FLJ92374, highly similar to Homo sapiens C-type lectin domain family 3, member B (CLEC3B), mRNA;Putative uncharacterized protein DKFZp686H17246	CLEC3B;TNA;DKFZp686H17246	Tetranectin;Putative uncharacterized protein DKFZp686H17246	P05452;B2R582;Q68DS3	TETN_HUMAN;B2R582_HUMAN;Q68DS3_HUMAN	ENSG00000163815	ENST00000296130	ENSP00000296130	Glycosylation	NP_003269	3	+	45043040		4	5	5	5	0	0	0	0	0	5	0	0	0	0	0	5	0	0	0	0	0	5	30.7	30.7	30.7	22.567	202
95	261;719;986			IPI00216172;IPI00739827;IPI00009030;IPI00922445	3;3;3;3	3;3;3;3	3;3;3;3	Lysosomal-associated membrane protein 2C;Lysosomal-associated membrane protein 2, isoform CRA_b;Lysosome-associated membrane glycoprotein 2;CD107 antigen-like family member B;cDNA FLJ58780, highly similar to Homo sapiens lysosomal-associated membrane protein 2 (LAMP2), transcript variant LAMP2B, mRNA;cDNA FLJ52540, highly similar to Lysosome-associated membrane glycoprotein 2	LAMP2;hCG_39412	lysosome-associated membrane glycoprotein 2 isoform C precursor;Isoform LAMP-2B of Lysosome-associated membrane glycoprotein 2;Isoform LAMP-2A of Lysosome-associated membrane glycoprotein 2;cDNA FLJ52540, highly similar to Lysosome-associated membrane glyc	Q6Q3G8;P13473-2;P13473;B4E2S7;D3DTF0;P13473-1;B7Z2R9	Q6Q3G8_HUMAN;LAMP2_HUMAN;B4E2S7_HUMAN;B7Z2R9_HUMAN	ENSG00000005893	ENST00000371345;ENST00000200639;ENST00000371335	ENSP00000360396;ENSP00000200639;ENSP00000360386	Glycosylation	NP_001116078;NP_054701;NP_002285	X	-	119560004		4	3	3	3	0	1	3	1	0	0	0	1	3	1	0	0	0	1	3	1	0	0	7.1	7.1	7.1	45.17	411
96	2138			IPI00009346	1	1	1	Transmembrane protein 14C;Transmembrane protein 14C variant	TMEM14C;C6orf53;HSPC194	Transmembrane protein 14C	Q9P0S9;Q53F27	TM14C_HUMAN;Q53F27_HUMAN	ENSG00000111843	ENST00000229563	ENSP00000229563		NP_001158730;NP_057546	6	+	10723208		1	1	1	1	0	0	0	0	1	1	0	0	0	0	1	1	0	0	0	0	1	1	8.9	8.9	8.9	11.564	112
97	624;895;966;994;1505;1600;1626;1846;2031;2129;2373	61;62	236;293	IPI00009368;IPI00964267;IPI00964643;IPI00963963	11;5;4;1	11;5;4;1	10;5;4;1	Sideroflexin-1;Tricarboxylate carrier protein	SFXN1	Sideroflexin-1	Q9H9B4;D3DQN2	SFXN1_HUMAN	ENSG00000164466	ENST00000321442	ENSP00000316905	N-acetylserine	NP_073591	5	+	174905398		4	11	11	10	0	4	7	7	11	7	0	4	7	7	11	7	0	4	7	7	10	6	49.4	49.4	43.5	35.619	322
98	65;736;840;853;978;1069;1087;1164;1653;1880;2023;2122;2155;2257;2328;2338			IPI00009634;IPI00790715	16;7	16;7	16;7	Sulfide:quinone oxidoreductase, mitochondrial;cDNA, FLJ93596, highly similar to Homo sapiens sulfide quinone reductase-like (yeast) (SQRDL), mRNA;Sulfide dehydrogenase like;PRO1975	SQRDL;CGI-44	Sulfide:quinone oxidoreductase, mitochondrial	Q9Y6N5;B2R7T6;Q53HW7;Q9UHS8	SQRD_HUMAN;B2R7T6_HUMAN;Q53HW7_HUMAN;Q9UHS8_HUMAN	ENSG00000137767	ENST00000260324	ENSP00000260324		NP_067022	15	+	45927001		2	16	16	16	0	0	2	9	11	14	0	0	2	9	11	14	0	0	2	9	11	14	42.4	42.4	42.4	49.96	450
99	156			IPI00909713;IPI00009895;IPI00216069	1;1;1	1;1;1	1;1;1	cDNA FLJ57791, highly similar to Palmitoyltransferase ZDHHC3 (EC 2.3.1.-);Palmitoyltransferase ZDHHC3;Zinc finger DHHC domain-containing protein 3;Zinc finger protein 373;DHHC1 protein	ZDHHC3;ZNF373;HSD49	palmitoyltransferase ZDHHC3 isoform 3;Isoform 1 of Palmitoyltransferase ZDHHC3;Isoform 2 of Palmitoyltransferase ZDHHC3	B4DSK2;Q9NYG2-1;Q9NYG2;Q9NYG2-2	B4DSK2_HUMAN;ZDHC3_HUMAN	ENSG00000163812	ENST00000296127;ENST00000342790	ENSP00000296127;ENSP00000345268		NP_001128652;NP_057682;NP_001128651	3	-	44956749		3	1	1	1	0	0	0	0	0	1	0	0	0	0	0	1	0	0	0	0	0	1	3.3	3.3	3.3	37.608	329
100	425;1636;1950			IPI00385428;IPI00009938;IPI00641900;IPI00644390;IPI00935840;IPI00018920;IPI00437847;IPI00879975;IPI00012676;IPI00216039;IPI00328130;IPI00018936	3;3;3;3;3;1;1;1;1;1;1;1	3;3;3;3;3;1;1;1;1;1;1;1	3;3;3;3;3;1;1;1;1;1;1;1	Biliary glycoprotein;Carcinoembryonic antigen-related cell adhesion molecule 1;Biliary glycoprotein 1;Putative uncharacterized protein CEACAM1;CEACAM1 protein;Carcinoembryonic antigen-related cell adhesion molecule 1 (Biliary glycoprotein), isoform CRA_g;BGPc;BGPc_HUMAN;Carcinoembryonic antigen-related cell adhesion molecule 1 (Biliary glycoprotein), isoform CRA_d;TM3-CEA protein	BGP;CEACAM1;BGP1;hCG_21881;BGPc	Biliary glycoprotein;Isoform A of Carcinoembryonic antigen-related cell adhesion molecule 1;Carcinoembryonic antigen-related cell adhesion molecule 1 (Biliary glycoprotein), isoform CRA_g;carcinoembryonic antigen-related cell adhesion molecule 1 isoform 2	Q13857;P13688-1;P13688;A6NCS5;Q96CA7;Q16170;Q3KRG8;Q7KYP5;P13688-2	Q13857_HUMAN;CEAM1_HUMAN;A6NCS5_HUMAN;Q96CA7_HUMAN;Q16170_HUMAN;Q3KRG8_HUMAN;Q7KYP5_HUMAN	ENSG00000079385	ENST00000378065;ENST00000161559;ENST00000351134;ENST00000352591;ENST00000358394;ENST00000389666;ENST00000344391;ENST00000403444	ENSP00000367304;ENSP00000161559;ENSP00000325946;ENSP00000244291;ENSP00000351165;ENSP00000374317;ENSP00000341688;ENSP00000384709	Pyrrolidone carboxylic acid;Glycosylation	NP_001703;NP_001020083	19	-	43009500		12	3	3	3	0	3	2	2	0	0	0	3	2	2	0	0	0	3	2	2	0	0	9.9	9.9	9.9	59.505	546
101	367			IPI00009950	1	1	1	Vesicular integral-membrane protein VIP36;Lectin mannose-binding 2;Glycoprotein GP36b;cDNA FLJ75774, highly similar to Homo sapiens lectin, mannose-binding 2 (LMAN2), mRNA;cDNA FLJ52285, highly similar to Vesicular integral-membrane protein VIP36	LMAN2;C5orf8	Vesicular integral-membrane protein VIP36	Q12907;A8K7T4;B4DWN1	LMAN2_HUMAN;A8K7T4_HUMAN;B4DWN1_HUMAN	ENSG00000169223	ENST00000303127	ENSP00000303366	Glycosylation	NP_006807	5	-	176758563		1	1	1	1	0	0	0	0	0	1	0	0	0	0	0	1	0	0	0	0	0	1	3.1	3.1	3.1	40.228	356
102	110;910;1711			IPI00010214	3	3	3	Protein S100-A14;S100 calcium-binding protein A14	S100A14;S100A15	Protein S100-A14	Q9HCY8	S10AE_HUMAN	ENSG00000189334	ENST00000344616;ENST00000368700;ENST00000368701;ENST00000368702	ENSP00000340463;ENSP00000357689;ENSP00000357690;ENSP00000357691		NP_065723	1	-	153586731		1	3	3	3	3	0	0	0	0	0	3	0	0	0	0	0	3	0	0	0	0	0	31.7	31.7	31.7	11.662	104	3
103	2378			IPI00219675;IPI00010271;IPI00010270;IPI00023138;IPI00877663;IPI00879948;IPI00394837;IPI00878066	1;1;1;1;1;1;1;1	1;1;1;1;1;1;1;1	1;1;1;1;1;1;1;1	Ras-related C3 botulinum toxin substrate 1;p21-Rac1;Ras-like protein TC25;Cell migration-inducing gene 5 protein;cDNA FLJ77333, highly similar to Homo sapiens ras-related C3 botulinum toxin substrate 1 (rho family, small GTP binding protein Rac1) (RAC1), transcript variant Rac1b, mRNA;Ras-related C3 botulinum toxin substrate 1 (Rho family, small GTP binding protein Rac1);Ras-related C3 botulinum …	RAC1;MIG5;hCG_14926;tcag7.839;RAC2;RAC3;RP1-151B14.8-007;hCG_1811995;RP1-151B14.8-003;RP1-151B14.8-004	Isoform B of Ras-related C3 botulinum toxin substrate 1;Isoform A of Ras-related C3 botulinum toxin substrate 1;Ras-related C3 botulinum toxin substrate 2;Ras-related C3 botulinum toxin substrate 3;Ras-related C3 botulinum toxin substrate 2 (Rho family, sm	P63000-2;P63000;A4D2P0;P63000-1;A4D2P1;P15153;P60763;B1AH80;B1AH78;A4D2P2;B1AH77	RAC1_HUMAN;A4D2P0_HUMAN;A4D2P1_HUMAN;RAC2_HUMAN;RAC3_HUMAN;B1AH80_HUMAN;B1AH78_HUMAN;A4D2P2_HUMAN;B1AH77_HUMAN	ENSG00000136238;ENSG00000128340;ENSG00000169750	ENST00000348035;ENST00000356142;ENST00000249071;ENST00000306897;ENST00000405484;ENST00000396729;ENST00000406508	ENSP00000258737;ENSP00000348461;ENSP00000249071;ENSP00000304283;ENSP00000385590;ENSP00000379955;ENSP00000385270	ADP-ribosylasparagine; by botulinum toxin;Phosphoserine;Cysteine methyl ester;Phosphothreonine	NP_061485;NP_008839;NP_002863;NP_005043	7;22;17	+	6414126		8	1	1	1	0	0	0	0	0	1	0	0	0	0	0	1	0	0	0	0	0	1	4.7	4.7	4.7	23.467	211
104	21;198;735;811;1159;1181;1260;1620;1814;1957;1958;2191;2283	63	261	IPI00010810;IPI00895865;IPI00792673	13;12;9	13;12;9	13;12;9	Electron transfer flavoprotein subunit alpha, mitochondrial;Electron-transfer-flavoprotein, alpha polypeptide;Electron-transfer-flavoprotein, alpha polypeptide (Glutaric aciduria II);cDNA FLJ76486, highly similar to Homo sapiens electron-transfer-flavoprotein, alpha polypeptide (glutaric aciduria II) (ETFA), nuclear gene encoding mitochondrial protein, mRNA;Electron transfer flavoprotein alpha-su…	ETFA;hCG_39414	Electron transfer flavoprotein subunit alpha, mitochondrial;electron transfer flavoprotein subunit alpha, mitochondrial isoform b;24 kDa protein	P13804;Q53XN3;B4DT43	ETFA_HUMAN;Q53XN3_HUMAN;B4DT43_HUMAN	ENSG00000140374	ENST00000267950	ENSP00000267950	Phosphothreonine	NP_000117;NP_001121188	15	-	76508633		3	13	13	13	0	3	6	10	11	11	0	3	6	10	11	11	0	3	6	10	11	11	58.3	58.3	58.3	35.079	333
105	202;241;333;345;376;531;573;725;779;953;1125;1207;1270;1363;1451;1504;1597;1841;1948;2069;2081;2351	64;65;66;67	53;194;293;397	IPI00011107;IPI00027223;REV__IPI00216048;IPI00926055;IPI00925000;IPI00925864	22;1;1;1;1;1	22;1;1;1;1;1	22;1;1;1;1;1	Isocitrate dehydrogenase [NADP], mitochondrial;Oxalosuccinate decarboxylase;NADP(+)-specific ICDH;IDP;ICD-M;cDNA FLJ50469, highly similar to Isocitrate dehydrogenase;cDNA, FLJ79287, highly similar to Isocitrate dehydrogenase;cDNA FLJ50654, highly similar to Isocitrate dehydrogenase;Isocitrate dehydrogenase;Isocitrate dehydrogenase 2 (NADP+), mitochondrial variant	IDH2	Isocitrate dehydrogenase [NADP], mitochondrial	P48735;B4DFL2;B4DSZ6;Q13584;Q53GL5	IDHP_HUMAN;B4DFL2_HUMAN;B4DSZ6_HUMAN;Q13584_HUMAN;Q53GL5_HUMAN	ENSG00000182054	ENST00000330062	ENSP00000331897	N6-acetyllysine	NP_002159	15	-	90626277		6	22	22	22	0	13	19	18	21	18	0	13	19	18	21	18	0	13	19	18	21	18	47.8	47.8	47.8	50.909	452
106	538			IPI00011229;IPI00853455;IPI00852597;IPI00879328;IPI00658053	1;1;1;1;1	1;1;1;1;1	1;1;1;1;1	Cathepsin D;Cathepsin D light chain;Cathepsin D heavy chain	CTSD;CPSD	Cathepsin D;Protein;Putative uncharacterized protein CTSD;30 kDa protein;Putative uncharacterized protein CTSD	P07339;C9JH19;C9J9G3	CATD_HUMAN	ENSG00000117984	ENST00000236671;ENST00000407742	ENSP00000236671;ENSP00000384947	Glycosylation	NP_001900	11	-	1768897		5	1	1	1	1	0	0	0	0	1	1	0	0	0	0	1	1	0	0	0	0	1	2.7	2.7	2.7	44.552	412	1
107	56;1029;1489			IPI00018311;IPI00964352;IPI00654584;IPI00011578;IPI00657724	3;3;3;3;3	3;3;3;3;3	3;3;3;3;3	Neuroplastin;Stromal cell-derived receptor 1;Putative uncharacterized protein DKFZp566H1924;Homo sapiens clone 23742;Neuroplastin, isoform CRA_b;cDNA, FLJ94993, Homo sapiens stromal cell derived factor receptor 1 (SDFR1),transcript variant alpha, mRNA	NPTN;SDFR1;SDR1;DKFZp566H1924;hCG_38795	Isoform 2 of Neuroplastin;Isoform 5 of Neuroplastin;Isoform 4 of Neuroplastin;Isoform 1 of Neuroplastin;Isoform 3 of Neuroplastin	Q9Y639-2;Q9Y639;Q9Y639-5;Q9UFM8;Q9Y639-4;Q9Y499;Q9Y639-1;B2RAL7;Q9Y639-3	NPTN_HUMAN;Q9UFM8_HUMAN;Q9Y499_HUMAN;B2RAL7_HUMAN	ENSG00000156642	ENST00000287226;ENST00000345330;ENST00000351217;ENST00000395177;ENST00000404878;ENST00000406430	ENSP00000287226;ENSP00000290401;ENSP00000342958;ENSP00000378606;ENSP00000384788;ENSP00000385128	Glycosylation	NP_036560;NP_001154835;NP_059429;NP_001154836	15	-	73852355		5	3	3	3	0	0	1	3	0	0	0	0	1	3	0	0	0	0	1	3	0	0	9.3	9.3	9.3	44.387	398
108	83;181;438;482;608;767;971;1383;2049;2430			IPI00011650;IPI00656107;IPI00921204;IPI00902905	10;10;10;6	10;10;10;6	10;10;10;6	Trehalase;Alpha,alpha-trehalase;Alpha,alpha-trehalose glucohydrolase;Putative uncharacterized protein TREH;cDNA FLJ34662 fis, clone KIDNE2018996, highly similar to TREHALASE (EC 3.2.1.28)	TREH;TREA	Isoform 1 of Trehalase;Isoform 2 of Trehalase;Putative uncharacterized protein TREH;cDNA FLJ34662 fis, clone KIDNE2018996, highly similar to TREHALASE	O43280-1;O43280;O43280-2;B7WPJ2;B3KRP3	TREA_HUMAN;B7WPJ2_HUMAN;B3KRP3_HUMAN	ENSG00000118094	ENST00000264029;ENST00000397925	ENSP00000264029;ENSP00000381020	Glycosylation	NP_009111	11	-	118528942		4	10	10	10	0	0	2	8	6	0	0	0	2	8	6	0	0	0	2	8	6	0	27.3	27.3	27.3	66.567	583
109	1111;1189			IPI00011770	2	2	2	NADH dehydrogenase [ubiquinone] 1 alpha subcomplex subunit 4;NADH-ubiquinone oxidoreductase MLRQ subunit;Complex I-MLRQ	NDUFA4	NADH dehydrogenase [ubiquinone] 1 alpha subcomplex subunit 4	O00483	NDUA4_HUMAN	ENSG00000189043	ENST00000339600	ENSP00000339720	N6-acetyllysine	NP_002480	7	-	10971578		1	2	2	2	0	0	0	0	2	2	0	0	0	0	2	2	0	0	0	0	2	2	24.7	24.7	24.7	9.3697	81
110	34;1838			IPI00011858	2	2	2	PDZK1-interacting protein 1;17 kDa membrane-associated protein;Protein DD96	PDZK1IP1;MAP17	PDZK1-interacting protein 1	Q13113	PDZ1I_HUMAN	ENSG00000162366	ENST00000294338;ENST00000371885	ENSP00000294338;ENSP00000360952		NP_005755	1	-	47649265		1	2	2	2	0	0	1	1	1	2	0	0	1	1	1	2	0	0	1	1	1	2	24.6	24.6	24.6	12.227	114
111	167;1129;1434;1481;1764			IPI00908933;IPI00011981;IPI00924589;IPI00927524	5;5;5;3	5;5;5;3	5;5;5;3	cDNA FLJ55737, highly similar to Solute carrier family 13 member 2;Solute carrier family 13 member 2;Renal sodium/dicarboxylate cotransporter;Na(+)/dicarboxylate cotransporter 1;cDNA FLJ58565, highly similar to Solute carrier family 13 member 2;cDNA FLJ34607 fis, clone KIDNE2013775, highly similar to Solute carrier family 13 member 2;cDNA FLJ59604, highly similar to Solute carrier family 13 membe…	SLC13A2;NADC1;SDCT1	solute carrier family 13 member 2 isoform a;Solute carrier family 13 member 2;solute carrier family 13 member 2 isoform c;SLC13A2 protein	B4DPL1;Q13183;B4E1M6;B3KRN0;B4E1Q2;Q4VAR9	B4DPL1_HUMAN;S13A2_HUMAN;B4E1M6_HUMAN;B3KRN0_HUMAN;B4E1Q2_HUMAN;Q4VAR9_HUMAN	ENSG00000007216	ENST00000314669	ENSP00000316202		NP_001139447;NP_003975;NP_001139448	17	+	26800311		4	5	5	5	0	2	4	4	1	0	0	2	4	4	1	0	0	2	4	4	1	0	9.4	9.4	9.4	69.524	641
112	658;1502;1925;2202	68	115	IPI00375531;IPI00012048;IPI00791971;IPI00790982;IPI00794728	4;4;3;1;1	1;1;1;0;0	1;1;1;0;0	Nucleoside diphosphate kinase A;Tumor metastatic process-associated protein;Metastasis inhibition factor nm23;nm23-H1;Granzyme A-activated DNase	NME1;NDPKA;NM23	Isoform 2 of Nucleoside diphosphate kinase A;Isoform 1 of Nucleoside diphosphate kinase A;9 kDa protein	P15531-2;P15531;P15531-1	NDKA_HUMAN	ENSG00000011052	ENST00000013034;ENST00000311032;ENST00000336097;ENST00000393196;ENST00000393198	ENSP00000013034;ENSP00000312446;ENSP00000337060;ENSP00000376892;ENSP00000376894	Phosphothreonine	NP_937818;NP_000260	17	+	49230951		5	4	1	1	0	0	0	2	3	4	0	0	0	0	0	1	0	0	0	0	0	1	29.4	7.9	7.9	19.653	177
113	993;1729;2007;2320			IPI00908404;IPI00012102	4;4	4;4	4;4	cDNA FLJ51188, highly similar to N-acetylglucosamine-6-sulfatase (EC3.1.6.14);N-acetylglucosamine-6-sulfatase;cDNA FLJ75883, highly similar to Homo sapiens glucosamine (N-acetyl)-6-sulfatase (Sanfilippo disease IIID) (GNS), mRNA;cDNA FLJ51090, highly similar to N-acetylglucosamine-6-sulfatase (EC 3.1.6.14);cDNA FLJ54262, highly similar to N-acetylglucosamine-6-sulfatase (EC 3.1.6.14);Putative unc…	GNS;DKFZp686E12166	cDNA FLJ51188, highly similar to N-acetylglucosamine-6-sulfatase;N-acetylglucosamine-6-sulfatase	B4E284;P15586;A8K6V6;B4DTT0;B4DYH8;Q7Z3X3	B4E284_HUMAN;GNS_HUMAN;A8K6V6_HUMAN;B4DTT0_HUMAN;B4DYH8_HUMAN;Q7Z3X3_HUMAN	ENSG00000135677	ENST00000258145	ENSP00000258145	3-oxoalanine (Cys);Glycosylation	NP_002067	12	-	65107224		2	4	4	4	0	0	0	0	1	4	0	0	0	0	1	4	0	0	0	0	1	4	8.6	8.6	8.6	65.808	584
114	2194			IPI00012208;IPI00947259	1;1	1;1	1;1	Dolichyl-P-Man:Man(7)GlcNAc(2)-PP-dolichyl-alpha-1,6-mannosyltransferase;Mannosyltransferase ALG12 homolog;Membrane protein SB87	ALG12;PP14673	Dolichyl-P-Man:Man(7)GlcNAc(2)-PP-dolichyl-alpha-1,6-mannosyltransferase;Protein	Q9BV10	ALG12_HUMAN	ENSG00000182858	ENST00000330817	ENSP00000333813		NP_077010	22	-	50296867		2	1	1	1	0	0	0	1	1	0	0	0	0	1	1	0	0	0	0	1	1	0	2	2	2	54.654	488
115	92;291;1398;1517;1792	69	313	IPI00012426;IPI00477895;IPI00789511	5;1;1	5;1;1	5;1;1	Retinoid-inducible serine carboxypeptidase;Serine carboxypeptidase 1;cDNA FLJ55993, highly similar to Retinoid-inducible serine carboxypeptidase (EC 3.4.16.-);DC39	SCPEP1;RISC;SCP1;MSTP034;UNQ265/PRO302	Isoform 1 of Retinoid-inducible serine carboxypeptidase	Q9HB40-1;Q9HB40;B4DP22;Q9H2J9	RISC_HUMAN;B4DP22_HUMAN;Q9H2J9_HUMAN	ENSG00000121064	ENST00000262288;ENST00000393142	ENSP00000262288;ENSP00000376850	Glycosylation	NP_067639	17	+	55055468		3	5	5	5	0	1	0	0	2	4	0	1	0	0	2	4	0	1	0	0	2	4	11.3	11.3	11.3	50.83	452
116	141			IPI00607576;IPI00012429;IPI00607692;IPI00607726	1;1;1;1	1;1;1;1	1;1;1;1	Transmembrane protein C9orf5;Protein CG-2;cDNA FLJ57827	C9orf5	Isoform 1 of Transmembrane protein C9orf5;Protein of unknown function UPF0118 family protein;Putative uncharacterized protein C9orf5;Isoform 3 of Transmembrane protein C9orf5	Q9H330-1;Q9H330;Q9H330-2;B4DSW7;Q9H330-4;C9K005;Q9H330-3	CI005_HUMAN;B4DSW7_HUMAN	ENSG00000106771	ENST00000223608;ENST00000374586;ENST00000374587	ENSP00000223608;ENSP00000363714;ENSP00000363715	Phosphothreonine;Phosphoserine;Glycosylation	NP_114401	9	-	111777417		4	1	1	1	0	0	1	1	0	0	0	0	1	1	0	0	0	0	1	1	0	0	1.5	1.5	1.5	100.94	911
117	588;880			IPI00795107;IPI00012463;IPI00788602	2;2;2	2;2;2	2;2;2	Putative deoxyribonuclease TATDN1;Hepatocarcinoma high expression protein	TATDN1;CDA11	Similar to Deoxyribonuclease;Isoform 1 of Putative deoxyribonuclease TATDN1;9 kDa protein	Q6P1N9-1;Q6P1N9	TATD1_HUMAN	ENSG00000147687	ENST00000276692	ENSP00000276692		NP_114415	8	-	125500751		3	2	2	2	0	0	0	0	0	2	0	0	0	0	0	2	0	0	0	0	0	2	6.9	6.9	6.9	37.65	333
118	654;1355			IPI00219825;IPI00744835;IPI00873020;IPI00873201;IPI00012503;IPI00556640	2;2;2;2;2;2	2;2;2;2;2;2	2;2;2;2;2;2	Prosaposin;Proactivator polypeptide;Saposin-A;Protein A;Saposin-B-Val;Saposin-B;Sphingolipid activator protein 1;Cerebroside sulfate activator;Dispersin;Sulfatide/GM1 activator;Saposin-C;Co-beta-glucosidase;A1 activator;Glucosylceramidase activator;Sphingolipid activator protein 2;Saposin-D;Protein C;Component C;cDNA FLJ54596, highly similar to Proactivator polypeptide;cDNA FLJ54136, highly simil…	PSAP;RP11-472K8.1-002;GLBA;SAP1;RP11-472K8.1-001;hCG_1787837	Prosaposin;Isoform Sap-mu-9 of Proactivator polypeptide;Putative uncharacterized protein PSAP;Isoform Sap-mu-6 of Proactivator polypeptide;Isoform Sap-mu-0 of Proactivator polypeptide;PSAP protein	B1AVU8;P07602-3;P07602;B4DEK5;B4DRB7;Q59EN5;C9J7I6;P07602-2;C9JIZ6;Q53FJ5;P07602-1;Q53Y86;O75905;Q5BJH1	B1AVU8_HUMAN;SAP_HUMAN;B4DEK5_HUMAN;B4DRB7_HUMAN;Q59EN5_HUMAN;Q53FJ5_HUMAN;Q53Y86_HUMAN;O75905_HUMAN;Q5BJH1_HUMAN	ENSG00000197746	ENST00000373120;ENST00000394940;ENST00000357471;ENST00000394934;ENST00000394936;ENST00000402059;ENST00000404083;ENST00000394929	ENSP00000362212;ENSP00000378398;ENSP00000350063;ENSP00000378392;ENSP00000378394;ENSP00000385911;ENSP00000384385;ENSP00000378387	Glycosylation	NP_001035930;NP_001035931;NP_002769	10	-	73576055		6	2	2	2	0	0	0	0	2	2	0	0	0	0	2	2	0	0	0	0	2	2	3.2	3.2	3.2	61.692	559
119	913;1776;2214			IPI00012828;IPI00303933;IPI00926442;IPI00927496;IPI00926669;IPI00925964;IPI00796781;IPI00790196;IPI00011522;IPI00793428	3;3;3;2;2;2;1;1;1;1	3;3;3;2;2;2;1;1;1;1	3;3;3;2;2;2;1;1;1;1	3-ketoacyl-CoA thiolase, peroxisomal;Beta-ketothiolase;Acetyl-CoA acyltransferase;Peroxisomal 3-oxoacyl-CoA thiolase;cDNA FLJ55549, highly similar to 3-ketoacyl-CoA thiolase, peroxisomal (EC 2.3.1.16);3-oxoacyl-CoA thiolase;ACAA1 protein	ACAA1;ACAA;PTHIO	3-ketoacyl-CoA thiolase, peroxisomal;3-ketoacyl-CoA thiolase, peroxisomal isoform b;Protein;Putative uncharacterized protein ACAA1;Protein;Putative uncharacterized protein ACAA1	P09110;B4DEN6;Q8NCW8;Q96CA6;C9JDE9;C9JKE9	THIK_HUMAN;B4DEN6_HUMAN;Q8NCW8_HUMAN;Q96CA6_HUMAN	ENSG00000060971	ENST00000333167;ENST00000301810	ENSP00000333664;ENSP00000301810		NP_001598;NP_001123882	3	-	38164201		10	3	3	3	0	0	0	2	2	2	0	0	0	2	2	2	0	0	0	2	2	2	14.2	14.2	14.2	44.292	424
120	125;210;551;1746;1980;2370;2387			IPI00012912	7	7	7	Carnitine O-palmitoyltransferase 2, mitochondrial;Carnitine palmitoyltransferase II;Carnitine O-palmitoyltransferase II, mitochondrial variant	CPT2;CPT1	Carnitine O-palmitoyltransferase 2, mitochondrial	P23786;Q53G79	CPT2_HUMAN;Q53G79_HUMAN	ENSG00000157184	ENST00000371486	ENSP00000360541	N6-acetyllysine	NP_000089	1	+	53662101		1	7	7	7	0	0	0	3	6	0	0	0	0	3	6	0	0	0	0	3	6	0	13.1	13.1	13.1	73.776	658
121	655			IPI00013267	1	1	1	Keratin-associated protein 3-3;Keratin-associated protein 3.3;High sulfur keratin-associated protein 3.3	KRTAP3-3;KAP3.3;KRTAP3.3	Keratin-associated protein 3-3	Q9BYR6	KRA33_HUMAN	ENSG00000196596;ENSG00000212899	ENST00000354993;ENST00000391586	ENSP00000347089;ENSP00000375428		NP_149441	17	-	39149686		1	1	1	1	0	0	1	0	0	0	0	0	1	0	0	0	0	0	1	0	0	0	17.3	17.3	17.3	10.365	98
122	780;1154;1386			IPI00013885	3	3	3	Caspase-14;Caspase-14 subunit p19;Caspase-14 subunit p10;Caspase 14;Caspase 14, apoptosis-related cysteine peptidase;cDNA, FLJ94644, Homo sapiens caspase 14, apoptosis-related cysteine protease(CASP14), mRNA	CASP14;hCG_38589	Caspase-14	P31944;A9UFC0;B2CIS9	CASPE_HUMAN;A9UFC0_HUMAN;B2CIS9_HUMAN	ENSG00000105141	ENST00000221740	ENSP00000221740		NP_036246	19	+	15160195		1	3	3	3	3	0	0	0	0	0	3	0	0	0	0	0	3	0	0	0	0	0	14.9	14.9	14.9	27.679	242	3
123	401;1092;1178;1348;1599;1890			IPI00013917	6	6	6	40S ribosomal protein S12	RPS12	40S ribosomal protein S12	P25398	RS12_HUMAN	ENSG00000112306	ENST00000230050;ENST00000367905	ENSP00000230050;ENSP00000356881	N-acetylalanine	NP_001007	6	+	133135681		1	6	6	6	0	0	0	2	5	6	0	0	0	2	5	6	0	0	0	2	5	6	53.8	53.8	53.8	14.515	132
124	62;68;186;224;254;349;362;369;407;472;494;555;579;586;679;694;714;739;825;833;905;934;940;957;998;1019;1027;1115;1141;1153;1214;1250;1269;1284;1285;1286;1326;1340;1343;1344;1345;1471;1516;1544;1545;1561;1648;1651;1664;1704;1730;1861;1867;2030;2175;2238;2336;2357;2369;2401	70;71	62;149	IPI00013933;IPI00217182;IPI00746877	60;47;2	60;47;2	60;47;2	Desmoplakin;250/210 kDa paraneoplastic pemphigus antigen;cDNA FLJ53584, highly similar to Desmoplakin;cDNA FLJ51487, highly similar to Desmoplakin;cDNA FLJ61543, highly similar to Desmoplakin;DSP variant protein	DSP;DSP variant protein	Isoform DPI of Desmoplakin;Isoform DPII of Desmoplakin	P15924-1;P15924;P15924-2;B4DKX6;B4DWT7;B4E2A0;Q4LE79	DESP_HUMAN;B4DKX6_HUMAN;B4DWT7_HUMAN;B4E2A0_HUMAN;Q4LE79_HUMAN	ENSG00000096696	ENST00000379802	ENSP00000369129	Phosphoserine;Phosphotyrosine;Phosphothreonine	NP_004406;NP_001008844	6	+	7541870	Ken box	3	60	60	60	59	2	9	0	5	2	59	2	9	0	5	2	59	2	9	0	5	2	23.3	23.3	23.3	331.77	2871	69
125	46;1384			IPI00013957;IPI00926978;IPI00927166	2;2;1	2;2;1	2;2;1	Mitochondrial carnitine/acylcarnitine carrier protein;Carnitine/acylcarnitine translocase;Solute carrier family 25 member 20;cDNA FLJ53016, highly similar to Mitochondrial carnitine/acylcarnitine carrier protein	SLC25A20;CAC;CACT	Mitochondrial carnitine/acylcarnitine carrier protein;Putative uncharacterized protein SLC25A20;8 kDa protein	O43772;B4DWZ5;C9JPE1	MCAT_HUMAN;B4DWZ5_HUMAN	ENSG00000178537	ENST00000319017	ENSP00000326305	N6-acetyllysine	NP_000378	3	-	48894369		3	2	2	2	0	0	0	1	2	0	0	0	0	1	2	0	0	0	0	1	2	0	6.3	6.3	6.3	32.943	301
126	459;796;1387	72	176	IPI00014053;IPI00376117;IPI00847576	3;2;1	3;2;1	3;2;1	Mitochondrial import receptor subunit TOM40 homolog;Translocase of outer membrane 40 kDa subunit homolog;Protein Haymaker;p38.5	TOMM40;C19orf1;PEREC1;TOM40	Isoform 1 of Mitochondrial import receptor subunit TOM40 homolog;Isoform 2 of Mitochondrial import receptor subunit TOM40 homolog	O96008-1;O96008;O96008-2	TOM40_HUMAN	ENSG00000130204	ENST00000252487;ENST00000405636	ENSP00000252487;ENSP00000385184		NP_001122388;NP_001122389;NP_006105	19	+	45394477		3	3	3	3	0	0	1	1	2	1	0	0	1	1	2	1	0	0	1	1	2	1	9.7	9.7	9.7	37.893	361
127	1463;1918;2413	73	20	IPI00014076;IPI00465027;IPI00645004;IPI00965657	3;3;2;1	3;3;2;1	3;3;2;1	cDNA FLJ54998, moderately similar to Rattus norvegicus solute carrier family 17 (sodium phosphate), member 3 (Slc17a3), mRNA;cDNA FLJ53150, highly similar to Sodium-dependent phosphate transport protein 4;Solute carrier family 17 (Sodium phosphate), member 3;Sodium-dependent phosphate transport protein 4;Sodium/phosphate cotransporter 4;Na(+)/PI cotransporter 4;Solute carrier family 17 member 3;c…	SLC17A3;RP1-139G21.3-002;NPT4;RP1-139G21.3-003	sodium-dependent phosphate transport protein 4 isoform a;Sodium-dependent phosphate transport protein 4;cDNA FLJ60762, moderately similar to Sodium-dependent phosphate transport protein 4	B7Z3L7;B7Z511;Q9H532;O00476;B7Z3L4;B7Z531;B7Z515;Q9H534	B7Z3L7_HUMAN;B7Z511_HUMAN;Q9H532_HUMAN;NPT4_HUMAN;B7Z3L4_HUMAN;B7Z531_HUMAN;B7Z515_HUMAN;Q9H534_HUMAN	ENSG00000124564	ENST00000308453;ENST00000360657;ENST00000397060	ENSP00000307904;ENSP00000353873;ENSP00000380250	Glycosylation	NP_001091956;NP_006623	6	-	25833294		4	3	3	3	0	3	2	2	1	1	0	3	2	2	1	1	0	3	2	2	1	1	6.4	6.4	6.4	54.258	498
128	161;197;213;432;511;520;653;908;981;1010;1419;1530;1535;1588;1589;1656;1777;1849;2005;2012;2220;2372;2377;2390;2400	74;75;76;77;78	259;359;488;504;866	IPI00014375;IPI00967998	25;6	25;6	25;6	Glutamyl aminopeptidase;EAP;Aminopeptidase A;Differentiation antigen gp160;Glutamyl aminopeptidase (Aminopeptidase A);cDNA, FLJ93950, highly similar to Homo sapiens glutamyl aminopeptidase (aminopeptidase A) (ENPEP), mRNA	ENPEP	Glutamyl aminopeptidase	Q07075;B0BCY7;B0BCY8;B0BCY9;B0BCZ0;B0BCZ1;B0BCZ2;B0BCZ3;B0BCZ4;B0BCZ5;B0BCZ6;B0BCZ7;B2R8K9	AMPE_HUMAN;B0BCY7_HUMAN;B0BCY8_HUMAN;B0BCY9_HUMAN;B0BCZ0_HUMAN;B0BCZ1_HUMAN;B0BCZ2_HUMAN;B0BCZ3_HUMAN;B0BCZ4_HUMAN;B0BCZ5_HUMAN;B0BCZ6_HUMAN;B0BCZ7_HUMAN;B2R8K9_HUMAN	ENSG00000138792	ENST00000265162	ENSP00000265162	Phosphotyrosine;Glycosylation	NP_001968	4	+	111397325		2	25	25	25	0	0	13	15	24	17	0	0	13	15	24	17	0	0	13	15	24	17	30.3	30.3	30.3	109.24	957
129	648;1444;1666			IPI00014439;IPI00902534;IPI00964055;IPI00964156;IPI00964463	3;2;2;2;2	3;2;2;2;2	3;2;2;2;2	Dihydropteridine reductase;HDHPR;Quinoid dihydropteridine reductase;cDNA FLJ42391 fis, clone 3NB692002806, highly similar to Dihydropteridine reductase (EC 1.5.1.34);Quinoid dihydropteridine reductase, isoform CRA_e;cDNA FLJ55000, highly similar to Dihydropteridine reductase (EC 1.5.1.34);Quinoid dihydropteridine reductase, isoform CRA_c	QDPR;DHPR;hCG_39606	Dihydropteridine reductase;cDNA FLJ42391 fis, clone 3NB692002806, highly similar to Dihydropteridine reductase;17 kDa protein;cDNA FLJ55000, highly similar to Dihydropteridine reductase;Protein	P09417;B3KW71;B7Z415	DHPR_HUMAN;B3KW71_HUMAN;B7Z415_HUMAN	ENSG00000151552	ENST00000281243	ENSP00000281243	N-acetylalanine	NP_000311	4	-	17488021		5	3	3	3	0	0	0	0	0	3	0	0	0	0	0	3	0	0	0	0	0	3	18.9	18.9	18.9	25.789	244
130	96;626;1520;1894			IPI00217409;IPI00014479;IPI00943754;IPI00922753;IPI00556237	4;4;3;2;2	4;4;3;2;2	4;4;3;2;2	Glucose-6-phosphate translocase;Glucose-5-phosphate transporter;Solute carrier family 37 member 4;SLC37A4 protein;cDNA FLJ78551, highly similar to Homo sapiens solute carrier family 37 (glycerol-6-phosphate transporter), member 4 (SLC37A4), mRNA;cDNA FLJ51721, highly similar to Glucose-6-phosphate translocase;cDNA FLJ51651, highly similar to Glucose-6-phosphate translocase;cDNA FLJ51652, highly s…	SLC37A4;G6PT;G6PT1;PRO0685	Isoform 2 of Glucose-6-phosphate translocase;Isoform 1 of Glucose-6-phosphate translocase;solute carrier family 37 (glucose-6-phosphate transporter), member 4 isoform 3;cDNA FLJ51652, highly similar to Glucose-6-phosphate translocase;Solute carrier family	O43826-2;O43826;C9JBL5;Q6IBR9;O43826-1;A8K0S7;B4DPL8;B4DUH2;B7Z2Q7;Q59GT3	G6PT1_HUMAN;Q6IBR9_HUMAN;A8K0S7_HUMAN;B4DPL8_HUMAN;B4DUH2_HUMAN;B7Z2Q7_HUMAN;Q59GT3_HUMAN	ENSG00000137700	ENST00000330775;ENST00000357590	ENSP00000339048;ENSP00000350203		NP_001157750;NP_001157749;NP_001157752;NP_001458;NP_001157751	11	-	118895066		5	4	4	4	0	1	2	3	4	1	0	1	2	3	4	1	0	1	2	3	4	1	10.9	10.9	10.9	48.839	451
131	1134;2347			IPI00015102;IPI00944977;IPI00807403;IPI00791964;IPI00795504	2;2;2;2;2	2;2;2;2;2	2;2;2;2;2	CD166 antigen;Activated leukocyte cell adhesion molecule;cDNA FLJ30070 fis, clone ASTRO2000046, highly similar to CD166 ANTIGEN;cDNA FLJ59249, highly similar to CD166 antigen;cDNA, FLJ79012, highly similar to CD166 antigen;ALCAM protein;Activated leukocyte cell adhesion molecule soluble isoform;cDNA FLJ52980, highly similar to CD166 antigen	ALCAM;MEMD	Isoform 1 of CD166 antigen;cDNA, FLJ79012, highly similar to CD166 antigen;Isoform 2 of CD166 antigen;Activated leukocyte cell adhesion molecule soluble isoform;cDNA FLJ52980, highly similar to CD166 antigen	Q13740-1;Q13740;B3KNN9;B4DTU0;Q13740-2;Q6PEY4;B4DX43	CD166_HUMAN;B3KNN9_HUMAN;B4DTU0_HUMAN;Q6PEY4_HUMAN;B4DX43_HUMAN	ENSG00000170017	ENST00000306107;ENST00000389926	ENSP00000305988;ENSP00000374576	Glycosylation	NP_001618	3	+	105085713		5	2	2	2	0	0	2	0	0	0	0	0	2	0	0	0	0	0	2	0	0	0	4.3	4.3	4.3	65.102	583
132	982;1373;1680;2161;2339			IPI00015148;IPI00412525;IPI00796349;IPI00942831;IPI00908754;IPI00019345;IPI00877120;IPI00816182	5;4;4;4;4;3;3;3	5;4;4;4;4;3;3;3	5;4;4;4;4;3;3;3	Ras-related protein Rap-1b;GTP-binding protein smg p21B;Ras-related protein Rap-1b-like protein;cDNA FLJ51696, highly similar to Ras-related protein Rap-1b;cDNA FLJ50711, moderately similar to Ras-related protein Rap-1b;cDNA, FLJ79346, highly similar to Ras-related protein Rap-1b;cDNA, FLJ79442, highly similar to Ras-related protein Rap-1b;cDNA FLJ50714, moderately similar to Ras-related protein …	RAP1B;OK/SW-cl.11;RAP1A;KREV1;RP4-773A18.1-001;hCG_1818872	Ras-related protein Rap-1b;Ras-related protein Rap-1b-like protein;18 kDa protein;cDNA FLJ50711, moderately similar to Ras-related protein Rap-1b;cDNA FLJ50714, moderately similar to Ras-related protein Rap-1b;Ras-related protein Rap-1A;RAP1A, member of RA	P61224;A6NIZ1;B4DQI8;B4DW74;B7ZAY2;B7ZB78;B4DW94;P62834;A8KAH9;Q5U0C3;Q9BXV4	RAP1B_HUMAN;RP1BL_HUMAN;B4DQI8_HUMAN;B4DW74_HUMAN;B7ZAY2_HUMAN;B7ZB78_HUMAN;B4DW94_HUMAN;RAP1A_HUMAN;A8KAH9_HUMAN;Q5U0C3_HUMAN;Q9BXV4_HUMAN	ENSG00000127314;ENSG00000176276;ENSG00000116473	ENST00000250559;ENST00000393436;ENST00000338626;ENST00000356415;ENST00000369709	ENSP00000250559;ENSP00000377085;ENSP00000345280;ENSP00000348786;ENSP00000358723	ADP-ribosylserine; by botulinum toxin;Phosphoserine; by PKA;Cysteine methyl ester	NP_001010942;NP_056461;NP_001010935;NP_002875	12;5;1	+	69004635		8	5	5	5	0	0	0	3	4	4	0	0	0	3	4	4	0	0	0	3	4	4	33.2	33.2	33.2	20.825	184
133	383;604;685;764			IPI00015388;IPI00642198;IPI00641128	4;2;2	4;2;2	4;2;2	Platelet-activating factor acetylhydrolase 2, cytoplasmic;Serine-dependent phospholipase A2;HSD-PLA2;cDNA, FLJ94434, highly similar to Homo sapiens platelet-activating factor acetylhydrolase 2, 40kDa (PAFAH2), mRNA;Platelet-activating factor acetylhydrolase 2, 40kDa	PAFAH2;RP11-111D20.1-005;RP11-111D20.1-003	Platelet-activating factor acetylhydrolase 2, cytoplasmic;Platelet-activating factor acetylhydrolase 2, 40kDa;Platelet-activating factor acetylhydrolase 2, 40kDa	Q99487;B2R9K4;D3DPK1;Q5SY00;Q5SY01	PAFA2_HUMAN;B2R9K4_HUMAN;Q5SY00_HUMAN;Q5SY01_HUMAN	ENSG00000158006	ENST00000374282;ENST00000374284	ENSP00000363400;ENSP00000363402		NP_000428	1	-	26286258		3	4	4	4	0	0	0	2	3	3	0	0	0	2	3	3	0	0	0	2	3	3	12.2	12.2	12.2	44.035	392
134	2171			IPI00015614;IPI00385250;IPI00220839;IPI00941500;IPI00843764	1;1;1;1;1	1;1;1;1;1	1;1;1;1;1	Trypsin-3;Trypsin III;Brain trypsinogen;Mesotrypsinogen;Trypsin IV;Serine protease 3;Serine protease 4;Trypsinogen 4;Protease, serine, 3 (Mesotrypsin), isoform CRA_d;PRSS3 protein;Protease, serine, 3;Protease serine 4 isoform B;Trypsinogen 5;Protease, serine, 3 (Mesotrypsin), isoform CRA_b	PRSS3;PRSS4;TRY3;TRY4;hCG_2033679;RP11-176F3.3-002;mesotrypsinogen	Isoform A of Trypsin-3;Protease serine 4 isoform B;Isoform B of Trypsin-3;27 kDa protein;Isoform C of Trypsin-3	P35030-1;P35030;A8CED1;Q8N2U3;B1AN99;Q7Z5F4;P35030-2;P35030-3;A8CED3;Q6ISJ4	TRY3_HUMAN;A8CED1_HUMAN;Q8N2U3_HUMAN;B1AN99_HUMAN;Q7Z5F4_HUMAN;A8CED3_HUMAN;Q6ISJ4_HUMAN	ENSG00000010438	ENST00000361005;ENST00000379405;ENST00000342836	ENSP00000354280;ENSP00000368715;ENSP00000340889	Sulfotyrosine	NP_031369;NP_002762	9	+	33750515		5	1	1	1	1	1	1	1	0	1	1	1	1	1	0	1	1	1	1	1	0	1	4.3	4.3	4.3	32.528	304	1
135	1621			IPI00015872	1	1	1	Tetraspanin-8;Transmembrane 4 superfamily member 3;Tumor-associated antigen CO-029;Transmembrane 4 superfamily member 3 variant	TSPAN8;TM4SF3	Tetraspanin-8	P19075;Q53GA9	TSN8_HUMAN;Q53GA9_HUMAN	ENSG00000127324	ENST00000247829;ENST00000393330	ENSP00000247829;ENSP00000377003	Glycosylation	NP_004607	12	-	71518869		1	1	1	1	0	0	0	0	1	0	0	0	0	0	1	0	0	0	0	0	1	0	5.9	5.9	5.9	26.044	237
136	1479			IPI00015911;IPI00909143;IPI00926810;IPI00927039	1;1;1;1	1;1;1;1	1;1;1;1	Dihydrolipoyl dehydrogenase, mitochondrial;Dihydrolipoamide dehydrogenase;Glycine cleavage system L protein;Dihydrolipoyl dehydrogenase	DLD;GCSL;LAD;PHE3	Dihydrolipoyl dehydrogenase, mitochondrial;Dihydrolipoyl dehydrogenase;12 kDa protein;12 kDa protein	P09622;B4DFL1;B4DT69	DLDH_HUMAN;B4DFL1_HUMAN;B4DT69_HUMAN	ENSG00000091140	ENST00000205402	ENSP00000205402	N6-acetyllysine	NP_000099	7	+	107531415		4	1	1	1	0	0	0	0	0	1	0	0	0	0	0	1	0	0	0	0	0	1	3.3	3.3	3.3	54.177	509
137	1606			IPI00015913;IPI00947481	1;1	1;1	1;1	5,6-dihydroxyindole-2-carboxylic acid oxidase;Tyrosinase-related protein 1;Catalase B;Glycoprotein 75;Melanoma antigen gp75;cDNA FLJ57863, highly similar to 5,6-dihydroxyindole-2-carboxylic acid oxidase (EC 1.14.18.-);TYRP1 protein;Tyrosinase-related protein 1, isoform CRA_d;TYRP1	TYRP1;CAS2;TYRP;TYRRP;RP11-3L8.1-001;hCG_27256	5,6-dihydroxyindole-2-carboxylic acid oxidase;Putative uncharacterized protein TYRP1	P17643;B4DNE6;Q6LES1;Q8WX62;C9JZ52;Q6TKR2	TYRP1_HUMAN;B4DNE6_HUMAN;Q6LES1_HUMAN;Q8WX62_HUMAN;Q6TKR2_HUMAN	ENSG00000107165	ENST00000388918;ENST00000381142	ENSP00000373570;ENSP00000370534	Glycosylation	NP_000541	9	+	12685439		2	1	1	1	0	0	0	0	1	0	0	0	0	0	1	0	0	0	0	0	1	0	1.7	1.7	1.7	60.724	537
138	541;822;1359;1477;1603;1845;1891;2367			IPI00016339;IPI00789439;IPI00797838;IPI00927292;IPI00927919;IPI00063302;IPI00002919	8;5;2;2;2;1;1	8;5;2;2;2;1;1	4;1;0;0;0;0;0	Ras-related protein Rab-5C;RAB5L;L1880	RAB5C;RABL	Ras-related protein Rab-5C;19 kDa protein	P51148	RAB5C_HUMAN	ENSG00000108774	ENST00000346213;ENST00000393860	ENSP00000345689;ENSP00000377440		NP_004574;NP_958842	17	-	40276998		7	8	8	4	0	0	0	4	6	7	0	0	0	4	6	7	0	0	0	2	3	4	41.7	41.7	24.1	23.482	216
139	205;305;371;416;603;636;1372;1536;1971;2020;2153			IPI00016342;IPI00945735;IPI00945574;IPI00947210;IPI00946911;IPI00945337;IPI00946776;IPI00792578;IPI00945392;IPI00791850;IPI00795370	11;9;7;7;6;5;4;3;3;3;3	11;9;7;7;6;5;4;3;3;3;3	11;9;7;7;6;5;4;3;3;3;3	Ras-related protein Rab-7a;cDNA FLJ55895, highly similar to Ras-related protein Rab-7	RAB7A;RAB7	Ras-related protein Rab-7a;Putative uncharacterized protein RAB7A;Putative uncharacterized protein RAB7A;Putative uncharacterized protein RAB7A;Putative uncharacterized protein RAB7A	P51149;B4DPH9;C9J592;C9J8S3;C9JUH2;C9IZZ0	RAB7A_HUMAN;B4DPH9_HUMAN	ENSG00000075785	ENST00000265062	ENSP00000265062	Phosphoserine;Phosphotyrosine;Cysteine methyl ester	NP_004628	3	+	128444965		11	11	11	11	0	0	1	3	9	9	0	0	1	3	9	9	0	0	1	3	9	9	61.4	61.4	61.4	23.489	207
140	1866;2119			IPI00954530;IPI00016405;IPI00816523;IPI00816371;IPI00964453;IPI00968285;IPI00965137;IPI00963932;IPI00967794;IPI00967103;IPI00964207;IPI00964746	2;2;2;2;2;2;2;2;2;2;2;1	2;2;2;2;2;2;2;2;2;2;2;1	2;2;2;2;2;2;2;2;2;2;2;1	OCIA domain-containing protein 1;Ovarian carcinoma immunoreactive antigen	OCIAD1;OCIA	OCIA domain-containing protein 1 isoform 4;Isoform 1 of OCIA domain-containing protein 1;OCIA domain-containing protein 1 isoform 2;Isoform 2 of OCIA domain-containing protein 1;19 kDa protein;19 kDa protein;13 kDa protein;12 kDa protein;11 kDa protein;9 k	Q9NX40-1;Q9NX40;C9K030;Q9NX40-2	OCAD1_HUMAN	ENSG00000109180	ENST00000264312;ENST00000381473;ENST00000396448	ENSP00000264312;ENSP00000370882;ENSP00000379725	Phosphoserine;N6-acetyllysine	NP_001161726;NP_001073308;NP_060300;NP_001073309;NP_001073311;NP_001073310	4	+	48833015		12	2	2	2	0	0	0	0	1	2	0	0	0	0	1	2	0	0	0	0	1	2	12.4	12.4	12.4	28.174	250
141	78;550;1240;1498;1750			IPI00016513;IPI00877662;IPI00016373;IPI00941177	5;2;2;2	4;1;1;1	4;1;1;1	Ras-related protein Rab-10;Putative uncharacterized protein RAB10;GTP-binding protein RAB10	RAB10	Ras-related protein Rab-10	P61026;Q53SX4;Q53T70;Q9UL28	RAB10_HUMAN;Q53SX4_HUMAN;Q53T70_HUMAN;Q9UL28_HUMAN	ENSG00000084733	ENST00000264710	ENSP00000264710		NP_057215	2	+	26256976		4	5	4	4	0	0	1	3	3	3	0	0	1	3	2	2	0	0	1	3	2	2	24	18.5	18.5	22.541	200
142	2419			IPI00909484;IPI00910473;IPI00016786	1;1;1	1;1;1	1;1;1	cDNA FLJ54776, highly similar to Cell division control protein 42 homolog;cDNA FLJ55107, highly similar to Cell division control protein 42 homolog;cDNA, FLJ79348, highly similar to Cell division control protein 42 homolog;Cell division control protein 42 homolog;G25K GTP-binding protein	CDC42	cDNA FLJ54776, highly similar to Cell division control protein 42 homolog;cDNA FLJ55107, highly similar to Cell division control protein 42 homolog;Isoform 2 of Cell division control protein 42 homolog	B4E1U9;B4DMH5;B7ZAY4;P60953-2;P60953	B4E1U9_HUMAN;B4DMH5_HUMAN;B7ZAY4_HUMAN;CDC42_HUMAN	ENSG00000070831	ENST00000315554;ENST00000337517;ENST00000400259	ENSP00000314458;ENSP00000337669;ENSP00000383118	Cysteine methyl ester	NP_001034891;NP_001782	1	+	22379120		3	1	1	1	0	0	0	1	0	1	0	0	0	1	0	1	0	0	0	1	0	1	4.2	4.2	4.2	26.528	236
143	869;1788			IPI00016968;IPI00943958;IPI00655681;IPI00656158	2;2;2;1	2;2;2;1	2;2;2;1	Succinate dehydrogenase cytochrome b560 subunit, mitochondrial;Succinate dehydrogenase complex subunit C;Integral membrane protein CII-3;QPs-1;Succinate-ubiquinone oxidoreductase cytochrome B large subunit;SDHC protein;cDNA FLJ57874, highly similar to Homo sapiens succinate dehydrogenase complex, subunit C, transcript variant 3, mRNA;Succinate dehydrogenase complex, subunit C delta3 alternative s…	SDHC;CYB560;SDH3;hCG_1995943	Succinate dehydrogenase cytochrome b560 subunit, mitochondrial;succinate dehydrogenase complex, subunit C isoform 3 precursor;succinate dehydrogenase complex, subunit C isoform 4 precursor;15 kDa protein	Q99643;Q6IAQ2;B4DEL5;O75609;D3DVH1;Q3C2H4	C560_HUMAN;Q6IAQ2_HUMAN;B4DEL5_HUMAN;O75609_HUMAN;Q3C2H4_HUMAN	ENSG00000143252	ENST00000367975;ENST00000392169	ENSP00000356953;ENSP00000376009		NP_002992;NP_001030589;NP_001030590	1	+	161284047		4	2	2	2	0	0	1	2	1	2	0	0	1	2	1	2	0	0	1	2	1	2	12.4	12.4	12.4	18.61	169
144	541;1359;1740;1845;2367			IPI00017344;IPI00908835	5;5	1;1	1;1	Ras-related protein Rab-5B;RAB5B protein;cDNA FLJ60627, highly similar to Ras-related protein Rab-5B;RAB5B, member RAS oncogene family, isoform CRA_b	RAB5B;hCG_25009	Ras-related protein Rab-5B;cDNA FLJ60627, highly similar to Ras-related protein Rab-5B	P61020;Q6FI54;B4DKD7	RAB5B_HUMAN;Q6FI54_HUMAN;B4DKD7_HUMAN	ENSG00000111540	ENST00000360299	ENSP00000353444		NP_002859	12	+	56367862		2	5	1	1	0	0	0	2	3	4	0	0	0	0	0	1	0	0	0	0	0	1	23.3	5.6	5.6	23.707	215
145	214;1241;1643;1755;2182;2221			IPI00017469;IPI00909276	6;3	6;3	6;3	Sepiapterin reductase;Putative uncharacterized protein SPR;Sepiapterin Reductase;cDNA FLJ56734, moderately similar to Sepiapterin reductase (EC 1.1.1.153)	SPR	Sepiapterin reductase;cDNA FLJ56734, moderately similar to Sepiapterin reductase	P35270;Q93041;Q9UEC5;B4DSF0	SPRE_HUMAN;Q93041_HUMAN;Q9UEC5_HUMAN;B4DSF0_HUMAN	ENSG00000116096	ENST00000234454	ENSP00000234454	N-acetylmethionine;Phosphoserine; by CaMK2; in vitro	NP_003115	2	+	73114489		2	6	6	6	0	0	0	0	1	6	0	0	0	0	1	6	0	0	0	0	1	6	31.4	31.4	31.4	28.048	261
146	1273;1817			IPI00017625;IPI00448803;IPI00902459;IPI00885027	2;2;2;1	2;2;2;1	2;2;2;1	Solute carrier family 22 member 2;Organic cation transporter 2;Solute carrier family 22 (Organic cation transporter), member 2	SLC22A2;OCT2;RP11-317M22.2-003	Isoform 1 of Solute carrier family 22 member 2;Isoform 2 of Solute carrier family 22 member 2;Solute carrier family 22 (Organic cation transporter), member 2;Isoform 3 of Solute carrier family 22 member 2	O15244-1;O15244;O15244-2;Q5T7Q5;O15244-3	S22A2_HUMAN;Q5T7Q5_HUMAN	ENSG00000112499	ENST00000366953;ENST00000366952	ENSP00000355920;ENSP00000355919	Glycosylation	NP_003049	6	-	160592093		4	2	2	2	0	2	2	1	1	0	0	2	2	1	1	0	0	2	2	1	1	0	3.6	3.6	3.6	62.564	555
147	530;1160;2337			IPI00017704	3	3	3	Coactosin-like protein	COTL1;CLP	Coactosin-like protein	Q14019;D3DUL9	COTL1_HUMAN	ENSG00000103187	ENST00000262428	ENSP00000262428	Phosphoserine	NP_066972	16	-	84599200		1	3	3	3	0	0	0	0	1	3	0	0	0	0	1	3	0	0	0	0	1	3	34.5	34.5	34.5	15.945	142
148	346;697;775;1185;1346;1354;2103;2204	79	194	IPI00017726;IPI00336094;IPI00639797	8;6;5	8;6;5	8;6;5	3-hydroxyacyl-CoA dehydrogenase type-2;3-hydroxyacyl-CoA dehydrogenase type II;Type II HADH;3-hydroxy-2-methylbutyryl-CoA dehydrogenase;17-beta-hydroxysteroid dehydrogenase 10;Mitochondrial ribonuclease P protein 2;Endoplasmic reticulum-associated amyloid beta-peptide-binding protein;Short-chain type dehydrogenase/reductase XH98G2;HADH2 protein;Hydroxysteroid (17-beta) dehydrogenase 10;Hydroxyacy…	HSD17B10;ERAB;HADH2;MRPP2;SCHAD;XH98G2;RP3-339A18.2-001;hCG_19788;RP3-339A18.2-004	Isoform 1 of 3-hydroxyacyl-CoA dehydrogenase type-2;Isoform 2 of 3-hydroxyacyl-CoA dehydrogenase type-2;Hydroxysteroid (17-beta) dehydrogenase 10	Q99714-1;Q99714;Q6IBS9;Q99714-2;Q5H928	HCD2_HUMAN;Q6IBS9_HUMAN;Q5H928_HUMAN	ENSG00000072506	ENST00000168216;ENST00000375304;ENST00000375298	ENSP00000168216;ENSP00000364453;ENSP00000364447	N-acetylalanine	NP_004484;NP_001032900	X	-	53458206		3	8	8	8	0	0	0	3	7	8	0	0	0	3	7	8	0	0	0	3	7	8	50.6	50.6	50.6	26.923	261
149	2266			IPI00017767;IPI00965041	1;1	1;1	1;1	Microsomal glutathione S-transferase 2;Microsomal GST-II	MGST2;GST2	Microsomal glutathione S-transferase 2;8 kDa protein	Q99735	MGST2_HUMAN	ENSG00000085871	ENST00000265498	ENSP00000265498		NP_002404	4	+	140586922		2	1	1	1	0	0	1	1	1	1	0	0	1	1	1	1	0	0	1	1	1	1	9.5	9.5	9.5	16.62	147
150	20;339;489;620;698;727;728;832;861;1021;1038;1167;1456;1499;1624;1663;1825;1887;1888;1975;2039	80;81;82	453;458;467	IPI00018901;IPI00879909;IPI00788054;IPI00217717;IPI00878291;IPI00894564;IPI00879415;IPI00339263;IPI00878847;IPI00956228;IPI00878488;IPI00879296;IPI00098026;IPI00878679;IPI00880018;IPI00552338;IPI00880165;IPI00377039;IPI00879740;IPI00880077;IPI00878307;IPI00879725;IPI00879902;IPI00877874;IPI00027976;IPI00878032;IPI00878930;IPI00879120;IPI00879474	21;15;14;13;12;11;11;7;6;6;6;6;5;5;4;4;4;4;2;2;2;2;2;2;1;1;1;1;1	21;15;14;13;12;11;11;7;6;6;6;6;5;5;4;4;4;4;2;2;2;2;2;2;1;1;1;1;1	21;15;14;13;12;11;11;7;6;6;6;6;5;5;4;4;4;4;2;2;2;2;2;2;1;1;1;1;1	Gamma-glutamyltranspeptidase 1;Gamma-glutamyltransferase 1;Gamma-glutamyltranspeptidase 1 heavy chain;Gamma-glutamyltranspeptidase 1 light chain;GGT1 protein;Putative gamma-glutamyltranspeptidase 3;Gamma-glutamyltransferase 3;Putative gamma-glutamyltranspeptidase 3 heavy chain;Putative gamma-glutamyltranspeptidase 3 light chain;Gamma-glutamyltransferase;Putative uncharacterized protein GGT2;Gamma…	GGT1;GGT;GGT3P;GGT3;GGT2	Isoform 1 of Gamma-glutamyltranspeptidase 1;50 kDa protein;Putative gamma-glutamyltranspeptidase 3;Isoform 2 of Gamma-glutamyltranspeptidase 1;gamma-glutamyltransferase 2 isoform 1;Isoform 1 of Gamma-glutamyltranspeptidase 2;Isoform 2 of Gamma-glutamyltran	P19440-1;P19440;A2VCM7;Q6ISU8;Q6NZY2;A6NGU5;P19440-2;O76033;Q9UEN8;Q9UEN9;B5MCK8;P36268-1;P36268;P36268-2	GGT1_HUMAN;A2VCM7_HUMAN;Q6ISU8_HUMAN;Q6NZY2_HUMAN;GGT3_HUMAN;O76033_HUMAN;Q9UEN8_HUMAN;Q9UEN9_HUMAN;B5MCK8_HUMAN;GGT2_HUMAN	ENSG00000100031;ENSG00000197421;ENSG00000133475	ENST00000248923;ENST00000400380;ENST00000400382;ENST00000400383;ENST00000406383;ENST00000401885;ENST00000403838;ENST00000404532;ENST00000255845;ENST00000401924;ENST00000405188;ENST00000402582	ENSP00000248923;ENSP00000383231;ENSP00000383232;ENSP00000383233;ENSP00000385975;ENSP00000384381;ENSP00000384820;ENSP00000385445;ENSP00000255845;ENSP00000385721;ENSP00000385601;ENSP00000384349	Glycosylation	NP_001027536;NP_001027537;NP_005256;NP_038347;XP_001129377;XP_001129425	22	+	24979718		29	21	21	21	6	13	18	21	17	10	6	13	18	21	17	10	6	13	18	21	17	10	45.5	45.5	45.5	61.409	569	6
151	252;274;298;607;631;816;864;865;886;887;909;930;950;975;997;1006;1065;1085;1101;1119;1122;1194;1275;1406;1423;1631;1647;1678;2056;2170;2254;2303;2309;2316;2393;2399	83;84;85	503;509;528	IPI00018953;IPI00924974;IPI00927124;IPI00924746	36;6;3;3	36;6;3;3	36;6;3;3	Dipeptidyl peptidase 4;Dipeptidyl peptidase IV;T-cell activation antigen CD26;TP103;Adenosine deaminase complexing protein 2;ADABP;Dipeptidyl peptidase 4 membrane form;Dipeptidyl peptidase IV membrane form;Dipeptidyl peptidase 4 soluble form;Dipeptidyl peptidase IV soluble form;Dipeptidylpeptidase IV;Dipeptidyl-peptidase 4 (CD26, adenosine deaminase complexing protein 2), isoform CRA_a;Putative u…	DPP4;ADCP2;CD26;hCG_39008	Dipeptidyl peptidase 4	P27487;Q53TN1	DPP4_HUMAN;Q53TN1_HUMAN	ENSG00000197635	ENST00000360534	ENSP00000353731	Glycosylation	NP_001926	2	-	162848751		4	36	36	36	14	30	33	30	14	0	14	30	33	30	14	0	14	30	33	30	14	0	50.9	50.9	50.9	88.278	766	14
152	2178			IPI00019007;IPI00964068	1;1	1;1	1;1	Toll-like receptor 3;cDNA, FLJ94938, highly similar to Homo sapiens toll-like receptor 3 (TLR3), mRNA;cDNA FLJ51380, highly similar to Toll-like receptor 3;TLR3 protein	TLR3	Toll-like receptor 3;39 kDa protein	O15455;B2RAI7;B7Z7K0;Q504W0;Q6PCD4	TLR3_HUMAN;B2RAI7_HUMAN;B7Z7K0_HUMAN;Q504W0_HUMAN;Q6PCD4_HUMAN	ENSG00000164342	ENST00000296795	ENSP00000296795	Phosphotyrosine;Glycosylation	NP_003256	4	+	186990309		2	1	1	1	0	0	0	1	0	0	0	0	0	1	0	0	0	0	0	1	0	0	1.7	1.7	1.7	103.83	904
153	281;943;1032			IPI00019146;IPI00874147;IPI00607658;IPI00956707;IPI00103422;IPI00103423	3;3;3;3;3;1	3;3;3;3;3;1	3;3;3;3;3;1	Coxsackievirus and adenovirus receptor;Coxsackievirus B-adenovirus receptor;HCVADR;CVB3-binding protein;Putative uncharacterized protein CXADR	CXADR;CAR	Isoform 1 of Coxsackievirus and adenovirus receptor;40 kDa protein;Putative uncharacterized protein CXADR;CAR4/6;Isoform 5 of Coxsackievirus and adenovirus receptor	P78310-1;P78310;P78310-2;B7WPI3;D3YHP0;P78310-5	CXAR_HUMAN;B7WPI3_HUMAN	ENSG00000154639	ENST00000284878;ENST00000356275;ENST00000400169	ENSP00000284878;ENSP00000348620;ENSP00000383033	Phosphoserine;Glycosylation	NP_001329	21	+	18884700		6	3	3	3	0	0	0	3	2	0	0	0	0	3	2	0	0	0	0	3	2	0	10.1	10.1	10.1	40.029	365
154	1100;1461;1482	86;87	13;17	IPI00019329	3	3	1	Dynein light chain 1, cytoplasmic;Dynein light chain LC8-type 1;8 kDa dynein light chain;DLC8;Protein inhibitor of neuronal nitric oxide synthase;Dynein, light chain, LC8-type 1;DNCL1 protein;Dynein, light chain, LC8-type 1, isoform CRA_a;cDNA, FLJ92051, Homo sapiens dynein, cytoplasmic, light polypeptide 1 (DNCL1),mRNA	DYNLL1;DLC1;DNCL1;DNCLC1;HDLC1;hCG_27767	Dynein light chain 1, cytoplasmic	P63167;Q6FGH9	DYL1_HUMAN;Q6FGH9_HUMAN	ENSG00000088986	ENST00000242577;ENST00000392508;ENST00000392509	ENSP00000242577;ENSP00000376296;ENSP00000376297		NP_001032583;NP_001032584;NP_003737	12	+	120907660		1	3	3	1	0	0	0	2	2	3	0	0	0	2	2	3	0	0	0	1	1	1	50.6	50.6	24.7	10.366	89
155	332;373;448;543;613;681;693;700;701;702;859;956;991;992;1047;1116;1117;1148;1447;1495;1496;1579;1580;1614;1617;1629;1679;1724;1725;1760;1856;1973;1976;2231;2332	88;89;90;91;92;93;94;95;96	157;234;245;269;276;286;296;326;411	IPI00019359;CON__P35527	35;34	34;33	34;33	Keratin, type I cytoskeletal 9;Cytokeratin-9;Keratin-9	KRT9	Keratin, type I cytoskeletal 9;>P35527 SWISS-PROT:P35527 Tax_Id=9606 Gene_Symbol=KRT9 Keratin, type I cytoskeletal 9	P35527	K1C9_HUMAN	ENSG00000171403	ENST00000246662	ENSP00000246662		NP_000217	17	-	39722096		2	35	34	34	32	28	31	4	28	25	32	27	30	4	27	24	32	27	30	4	27	24	86	86	86	62.064	623	127
156	1691;1738;1839			IPI00218019;IPI00019906;IPI00394877;IPI00908477	3;3;3;1	3;3;3;1	3;3;3;1	Basigin;Leukocyte activation antigen M6;Collagenase stimulatory factor;Extracellular matrix metalloproteinase inducer;5F7;Tumor cell-derived collagenase stimulatory factor;OK blood group antigen;cDNA FLJ52708, highly similar to Basigin;cDNA FLJ61188, highly similar to Basigin;Cervical EMMPRIN;Basigin (Ok blood group), isoform CRA_a;cDNA FLJ36018 fis, clone TESTI2016337, highly similar to BASIGIN;…	BSG;UNQ6505/PRO21383;hEMMPRIN;hCG_20562	Isoform 1 of Basigin;Isoform 2 of Basigin;basigin isoform 4	P35613-1;P35613;B4DNE1;P35613-2;B4DY23;Q54A51;A6NJW1;D3YLG5	BASI_HUMAN;B4DNE1_HUMAN;B4DY23_HUMAN;Q54A51_HUMAN;A6NJW1_HUMAN	ENSG00000172270	ENST00000333511;ENST00000353555;ENST00000346916	ENSP00000333769;ENSP00000343809;ENSP00000344707	Phosphoserine;Glycosylation	NP_001719;NP_940991;NP_940993	19	+	571325		4	3	3	3	0	0	2	3	1	0	0	0	2	3	1	0	0	0	2	3	1	0	13.5	13.5	13.5	42.2	385
157	119;184;327;647;810;872;1474;1538;2279			IPI00020436;IPI00930720;IPI00429190;IPI00941638;IPI00795676;IPI00911020;IPI00027993	9;9;8;8;8;3;1	9;9;8;8;8;3;1	9;9;8;8;8;3;1	Ras-related protein Rab-11B;GTP-binding protein YPT3;RAB11B protein;RAB11B, member RAS oncogene family;cDNA FLJ61134, highly similar to Ras-related protein Rab-11B;cDNA FLJ51542, highly similar to Ras-related protein Rab-11B;cDNA FLJ61136, highly similar to Ras-related protein Rab-11A;Ras-related protein Rab-11A;YL8	RAB11B;YPT3;RAB11A;RAB11	Ras-related protein Rab-11B;cDNA FLJ61134, highly similar to Ras-related protein Rab-11B;cDNA FLJ61136, highly similar to Ras-related protein Rab-11A;Ras-related protein Rab-11A;22 kDa protein	Q15907;A5YM50;Q5U0I1;Q6FHR0;Q6FI42;B4DMK0;B4DT13;B4DMN1;P62491	RB11B_HUMAN;A5YM50_HUMAN;Q5U0I1_HUMAN;Q6FHR0_HUMAN;Q6FI42_HUMAN;B4DMK0_HUMAN;B4DT13_HUMAN;B4DMN1_HUMAN;RB11A_HUMAN	ENSG00000185236;ENSG00000103769	ENST00000328024;ENST00000261890	ENSP00000333547;ENSP00000261890	N-acetylglycine;Cysteine methyl ester	NP_004209;NP_004654	19;15	+	8455205		7	9	9	9	0	0	6	3	9	7	0	0	6	3	9	7	0	0	6	3	9	7	49.5	49.5	49.5	24.488	218
158	153;598;874;1024;1055;1807;2117	97	62	IPI00020510	7	7	7	CDGSH iron sulfur domain-containing protein 1;MitoNEET	CISD1;C10orf70;ZCD1;MDS029	CDGSH iron sulfur domain-containing protein 1	Q9NZ45	CISD1_HUMAN	ENSG00000122873	ENST00000333926	ENSP00000363041	N6-acetyllysine	NP_060934	10	+	60028818		1	7	7	7	0	2	3	6	6	7	0	2	3	6	6	7	0	2	3	6	6	7	73.1	73.1	73.1	12.199	108
159	527;542			IPI00020632;IPI00909521;IPI00640430;IPI00514341	2;1;1;1	2;1;1;1	2;1;1;1	Argininosuccinate synthase;Citrulline--aspartate ligase;cDNA FLJ54252, highly similar to Argininosuccinate synthase (EC 6.3.4.5);Argininosuccinate synthetase 1	ASS1;ASS;RP11-618A20.2-002;hCG_31245;RP11-618A20.2-005;RP11-618A20.2-001	Argininosuccinate synthase;cDNA FLJ54252, highly similar to Argininosuccinate synthase;Argininosuccinate synthase;Argininosuccinate synthetase 1	P00966;A8KAP9;Q5T6L4;B4E395;Q5T6L6;Q5T6L7	ASSY_HUMAN;A8KAP9_HUMAN;Q5T6L4_HUMAN;B4E395_HUMAN;Q5T6L6_HUMAN;Q5T6L7_HUMAN	ENSG00000130707	ENST00000334909;ENST00000352480;ENST00000372393;ENST00000372394;ENST00000372386	ENSP00000361470;ENSP00000253004;ENSP00000361469;ENSP00000361471;ENSP00000361461	Phosphoserine	NP_000041;NP_446464	9	+	133320094		4	2	2	2	0	0	0	0	1	2	0	0	0	0	1	2	0	0	0	0	1	2	7.1	7.1	7.1	50.817	450
160	1147;1280;1527			IPI00020987	3	3	3	Prolargin;Proline-arginine-rich end leucine-rich repeat protein;PRELP protein;Proline/arginine-rich end leucine-rich repeat protein;MSTP161	PRELP;SLRR2A;RP11-91B9.1-001;hCG_24330;MST161	Prolargin	P51888;Q6FG38;Q6FHG6;Q7Z4B2	PRELP_HUMAN;Q6FG38_HUMAN;Q6FHG6_HUMAN;Q7Z4B2_HUMAN	ENSG00000188783	ENST00000343110	ENSP00000343924	Glycosylation	NP_002716;NP_958505	1	+	203444883		1	3	3	3	0	0	0	1	3	0	0	0	0	1	3	0	0	0	0	1	3	0	9.7	9.7	9.7	43.809	382
161	81;86			IPI00021536	2	2	2	Calmodulin-like protein 5;Calmodulin-like skin protein;Calmodulin-like skin protein variant	CALML5;CLSP	Calmodulin-like protein 5	Q9NZT1;Q53H37	CALL5_HUMAN;Q53H37_HUMAN	ENSG00000178372	ENST00000380332	ENSP00000369689	N-acetylalanine	NP_059118	10	-	5540660		1	2	2	2	2	0	0	0	0	0	2	0	0	0	0	0	2	0	0	0	0	0	25.3	25.3	25.3	15.892	146	2
162	2359			IPI00640525;IPI00641157;IPI00021794	1;1;1	1;1;1	1;1;1	Carrier family 6 , member 8 variant;Protective protein for beta-galactosidase (Galactosialidosis), isoform CRA_b;cDNA FLJ60397, highly similar to Lysosomal protective protein (EC 3.4.16.5);Cathepsin A;Lysosomal protective protein;Carboxypeptidase C;Protective protein for beta-galactosidase;Lysosomal protective protein 32 kDa chain;Lysosomal protective protein 20 kDa chain	PPGB;hCG_38374;CTSA;RP3-337O18.1-005	lysosomal protective protein isoform a precursor;lysosomal protective protein isoform c precursor;Lysosomal protective protein	Q59EV6;B4E324;Q5JZH0;P10619	Q59EV6_HUMAN;B4E324_HUMAN;Q5JZH0_HUMAN;PPGB_HUMAN	ENSG00000064601	ENST00000372484;ENST00000372474;ENST00000191018;ENST00000354880;ENST00000372471	ENSP00000361562;ENSP00000361552;ENSP00000191018;ENSP00000346952;ENSP00000361549	Glycosylation	NP_000299;NP_001161066;NP_001121167	20	+	44519105		3	1	1	1	0	0	0	0	0	1	0	0	0	0	0	1	0	0	0	0	0	1	2.6	2.6	2.6	56.232	498
163	37;60;61;609;667;668;669;670;758;759;922;924;1007;1008;1121;1279;2092;2093;2094;2095;2104;2105;2106;2115;2128;2162;2251			IPI00021812;IPI00555610	27;15	27;15	27;15	Neuroblast differentiation-associated protein AHNAK;Desmoyokin;cDNA FLJ57801, highly similar to Homo sapiens AHNAK nucleoprotein (desmoyokin) (AHNAK), transcript variant 1, mRNA;AHNAK-related protein;cDNA FLJ46846 fis, clone UTERU3004635, moderately similar to Neuroblast differentiation associated protein AHNAK;cDNA FLJ33834 fis, clone CTONG2004264, moderately similar to NEUROBLAST DIFFERENTIATIO…	AHNAK;PM227	Neuroblast differentiation-associated protein AHNAK;Putative uncharacterized protein AHNAK	Q09666;B4DTV0;Q13727;Q6ZQN2;Q8N274;B5MEH8	AHNK_HUMAN;B4DTV0_HUMAN;Q13727_HUMAN;Q6ZQN2_HUMAN;Q8N274_HUMAN;B5MEH8_HUMAN	ENSG00000124942	ENST00000378024;ENST00000244934	ENSP00000367263;ENSP00000244934	Phosphoserine;Phosphothreonine	NP_001611	11	-	62201016		2	27	27	27	0	8	15	18	10	8	0	8	15	18	10	8	0	8	15	18	10	8	15.1	15.1	15.1	629.09	5890
164	1784;1815;2164			IPI00021854	3	3	3	Apolipoprotein A-II;Apolipoprotein A-II(1-76)	APOA2	Apolipoprotein A-II	P02652	APOA2_HUMAN	ENSG00000158874	ENST00000367990	ENSP00000356969	Pyrrolidone carboxylic acid	NP_001634	1	-	161192082		1	3	3	3	0	0	0	0	1	3	0	0	0	0	1	3	0	0	0	0	1	3	21	21	21	11.175	100
165	292;831			IPI00657670;IPI00021857	2;2	2;2	2;2	Apolipoprotein C-III variant 1;Apolipoprotein C-III;Apolipoprotein C-III variant 2;Apolipoprotein C-III variant 3;Apolipoprotein C-III, isoform CRA_a	APOC3;hCG_41334	Apolipoprotein C-III variant 1;Apolipoprotein C-III	B0YIW2;P02656;A3KPE2	B0YIW2_HUMAN;APOC3_HUMAN;A3KPE2_HUMAN	ENSG00000110245;ENSG00000215755	ENST00000375345;ENST00000227667;ENST00000360377	ENSP00000364494;ENSP00000227667;ENSP00000353540	Glycosylation	NP_000031	11	+	116700422		2	2	2	2	0	0	0	0	1	2	0	0	0	0	1	2	0	0	0	0	1	2	23.1	23.1	23.1	12.815	117
166	122;724;1261;1549;1754			IPI00021983;IPI00375688;IPI00515093;IPI00514793;IPI00514877;IPI00513841	5;5;5;4;3;3	5;5;5;4;3;3	5;5;5;4;3;3	Nicastrin;Nicastrin, isoform CRA_a;cDNA, FLJ95633, Homo sapiens nicastrin (NCSTN), mRNA;cDNA FLJ51641, highly similar to Nicastrin;cDNA FLJ60331, highly similar to Nicastrin	NCSTN;KIAA0253;UNQ1874/PRO4317;RP11-517F10.1-001;hCG_20858;RP11-517F10.1-006;RP11-517F10.1-011;RP11-517F10.1-008;RP11-517F10.1-012	Isoform 1 of Nicastrin;Isoform 2 of Nicastrin;cDNA FLJ60331, highly similar to Nicastrin;Nicastrin;Nicastrin;Nicastrin	Q92542-1;Q92542;Q5T208;Q92542-2;B4DJN0;B4DR82;Q5T209;Q5T204;Q5T206;Q5T205	NICA_HUMAN;Q5T208_HUMAN;B4DJN0_HUMAN;B4DR82_HUMAN;Q5T209_HUMAN;Q5T204_HUMAN;Q5T206_HUMAN;Q5T205_HUMAN	ENSG00000162736	ENST00000294785;ENST00000392212;ENST00000368063;ENST00000368065;ENST00000368067	ENSP00000294785;ENSP00000376047;ENSP00000357042;ENSP00000357044;ENSP00000357046	Glycosylation	NP_056146	1	+	160313054		6	5	5	5	0	1	5	5	0	0	0	1	5	5	0	0	0	1	5	5	0	0	9	9	9	78.41	709
167	558;713;819;829;999;1283;1439;1458;2036;2198	98	132	IPI00022202;IPI00215777;IPI00790115;IPI00788624;IPI00793177;IPI00791315	10;10;10;9;9;6	10;10;10;9;9;6	10;10;10;9;9;6	Phosphate carrier protein, mitochondrial;Phosphate transport protein;Solute carrier family 25 member 3;cDNA, FLJ96465, highly similar to Homo sapiens solute carrier family 25 (mitochondrial carrier;phosphate carrier), member 3 (SLC25A3), nuclear gene encodingmitochondrial protein, transcript variant 1b, mRNA;Solute carrier family 25 member 3 isoform b variant;cDNA FLJ90278 fis, clone NT2RP1000325…	SLC25A3;PHC;OK/SW-cl.48	Isoform A of Phosphate carrier protein, mitochondrial;Isoform B of Phosphate carrier protein, mitochondrial;cDNA FLJ90278 fis, clone NT2RP1000325, highly similar to Phosphate carrier protein, mitochondrialprecursor;31 kDa protein;24 kDa protein;21 kDa prot	Q00325-1;Q00325;Q00325-2;B2RE88;Q53HC3;Q8NCF7	MPCP_HUMAN;B2RE88_HUMAN;Q53HC3_HUMAN;Q8NCF7_HUMAN	ENSG00000075415	ENST00000188376;ENST00000228318;ENST00000401722	ENSP00000188376;ENSP00000228318;ENSP00000383898	N6-acetyllysine	NP_005879;NP_002626;NP_998776	12	+	98987403		6	10	10	10	0	3	5	6	7	8	0	3	5	6	7	8	0	3	5	6	7	8	29.6	29.6	29.6	40.094	362
168	576			IPI00022204;IPI00307466	1;1	1;1	1;1	Serpin B3;Squamous cell carcinoma antigen 1;Protein T4-A;Squamous cell carcinoma antigen-1 isoform SCCA-PD	SERPINB3;SCCA;SCCA1	Isoform 1 of Serpin B3;Isoform 2 of Serpin B3	P29508-1;P29508;B3W5Y6;P29508-2	SPB3_HUMAN;B3W5Y6_HUMAN	ENSG00000206073	ENST00000341074;ENST00000356424	ENSP00000343445;ENSP00000348795	N-acetylmethionine	NP_008850	18	-	61304493		2	1	1	1	1	0	0	0	0	0	1	0	0	0	0	0	1	0	0	0	0	0	2.6	2.6	2.6	44.564	390	1
169	578;1339;1687			IPI00022277	3	3	3	Coiled-coil domain-containing protein 56	CCDC56;HSPC009	Coiled-coil domain-containing protein 56	Q9Y2R0	CCD56_HUMAN	ENSG00000183978	ENST00000328434	ENSP00000354762		NP_001035521	17	-	40949653		1	3	3	3	0	0	1	2	1	3	0	0	1	2	1	3	0	0	1	2	1	3	27.4	27.4	27.4	11.731	106
170	460;618;871;1297;1298;1318;2253			IPI00022300;IPI00910039	7;5	7;5	7;5	Methyltransferase-like protein 7A;Protein AAM-B;cDNA FLJ52156, moderately similar to Mus musculus methyltransferase like 7A (Mettl7a), mRNA	METTL7A;PRO0066;UNQ1902/PRO4348	Methyltransferase-like protein 7A;cDNA FLJ52156, moderately similar to Mus musculus methyltransferase like 7A (Mettl7a), mRNA	Q9H8H3;B4DDW1	MET7A_HUMAN;B4DDW1_HUMAN	ENSG00000185432	ENST00000332160	ENSP00000331787		NP_054752	12	+	51318534		2	7	7	7	0	0	1	3	4	6	0	0	1	3	4	6	0	0	1	3	4	6	34	34	34	28.319	244
171	120;860			IPI00022314;IPI00847322;IPI00607577;IPI00911015	2;2;2;2	2;2;2;2	2;2;2;2	Superoxide dismutase [Mn], mitochondrial;Superoxide dismutase;Superoxide dismutase 2, mitochondrial;Manganese superoxide dismutase;MnSOD;SOD2 protein;Putative uncharacterized protein DKFZp564M2422	SOD2;RP1-56L9.2-003;DKFZp564M2422	Superoxide dismutase [Mn], mitochondrial;superoxide dismutase 2, mitochondrial isoform A precursor;superoxide dismutase 2, mitochondrial isoform B precursor;Superoxide dismutase	P04179;B3KUK2;Q7Z7M4;Q7Z7M7;Q4ZJI1;Q7Z7M5;Q7Z7M6;B4DL20;B4E3K9;Q5TCM0;Q6LE88;Q6LEN1;Q96AM7;Q9UG59	SODM_HUMAN;B3KUK2_HUMAN;Q7Z7M4_HUMAN;Q7Z7M7_HUMAN;Q4ZJI1_HUMAN;Q7Z7M5_HUMAN;Q7Z7M6_HUMAN;B4DL20_HUMAN;B4E3K9_HUMAN;Q5TCM0_HUMAN;Q6LE88_HUMAN;Q6LEN1_HUMAN;Q96AM7_HUMAN;Q9UG59_HUMAN	ENSG00000112096	ENST00000337404;ENST00000367055;ENST00000367054	ENSP00000337127;ENSP00000356022;ENSP00000356021	Nitrated tyrosine;N6-acetyllysine	NP_000627;NP_001019636;NP_001019637	6	-	160100148		4	2	2	2	0	0	0	0	0	2	0	0	0	0	0	2	0	0	0	0	0	2	13.1	13.1	13.1	24.722	222
172	1970			IPI00022417	1	1	1	Leucine-rich alpha-2-glycoprotein;cDNA FLJ54228, highly similar to Leucine-rich alpha-2-glycoprotein;Leucine-rich alpha-2-glycoprotein 1;cDNA FLJ14476 fis, clone MAMMA1001388, highly similar to Leucine-rich alpha-2-glycoprotein;cDNA, FLJ95324, highly similar to Homo sapiens leucine-rich alpha-2-glycoprotein 1 (LRG1), mRNA	LRG1;LRG;HMFT1766;hCG_2004087	Leucine-rich alpha-2-glycoprotein	P02750;B4E1I8;Q68CK4	A2GL_HUMAN;B4E1I8_HUMAN;Q68CK4_HUMAN	ENSG00000171236	ENST00000306390	ENSP00000302621	Glycosylation	NP_443204	19	-	4537227		1	1	1	1	0	0	0	0	0	1	0	0	0	0	0	1	0	0	0	0	0	1	5.2	5.2	5.2	38.177	347
173	517;1249;1379;1694;1794;2426			IPI00022488	6	6	6	Hemopexin;Beta-1B-glycoprotein;HPX protein	HPX	Hemopexin	P02790;Q9BS19	HEMO_HUMAN;Q9BS19_HUMAN	ENSG00000110169	ENST00000265983	ENSP00000265983	Glycosylation	NP_000604	11	-	6452279		1	6	6	6	0	0	0	1	4	6	0	0	0	1	4	6	0	0	0	1	4	6	17.7	17.7	17.7	51.676	462
174	13;123;152;178;179;313;353;365;374;412;441;591;592;1041;1042;1072;1103;1155;1218;1360;1969;2003;2130	99;100;101;102	75;393;403;439	IPI00022793;IPI00893108;IPI00893995;IPI00893587;IPI00383695;IPI00893867	23;15;5;5;3;3	23;15;5;5;3;3	23;15;5;5;3;3	Trifunctional enzyme subunit beta, mitochondrial;TP-beta;3-ketoacyl-CoA thiolase;Acetyl-CoA acyltransferase;Beta-ketothiolase;cDNA FLJ59448, highly similar to Trifunctional enzyme subunit beta, mitochondrial;cDNA FLJ55769, highly similar to Trifunctional enzyme subunit beta, mitochondrial;cDNA FLJ56214, highly similar to Trifunctional enzyme subunit beta, mitochondrial;Putative uncharacterized pr…	HADHB;MSTP029	Trifunctional enzyme subunit beta, mitochondrial;Putative uncharacterized protein HADHB	P55084;B4DDC9;B4DY96;B4E2W0;B5MD38	ECHB_HUMAN;B4DDC9_HUMAN;B4DY96_HUMAN;B4E2W0_HUMAN;B5MD38_HUMAN	ENSG00000138029	ENST00000317799;ENST00000405867	ENSP00000325136;ENSP00000385411	N6-acetyllysine	NP_000174	2	+	26466038		6	23	23	23	1	16	21	21	13	2	1	16	21	21	13	2	1	16	21	21	13	2	58.2	58.2	58.2	51.294	474	1
175	1093;2286			IPI00022810;IPI00872258;IPI00941964;IPI00872443;IPI00171323	2;2;2;2;2	2;2;2;2;2	2;2;2;2;2	Dipeptidyl-peptidase 1;Dipeptidyl-peptidase I;Cathepsin C;Cathepsin J;Dipeptidyl transferase;Dipeptidyl-peptidase 1 exclusion domain chain;Dipeptidyl-peptidase I exclusion domain chain;Dipeptidyl-peptidase 1 heavy chain;Dipeptidyl-peptidase I heavy chain;Dipeptidyl-peptidase 1 light chain;Dipeptidyl-peptidase I light chain;cDNA FLJ55694, highly similar to Dipeptidyl-peptidase 1 (EC 3.4.14.1);CTSC…	CTSC;CPPI	Isoform 1 of Dipeptidyl peptidase 1;cathepsin C isoform c precursor;Putative uncharacterized protein CTSC;Putative uncharacterized protein CTSC;Isoform 2 of Dipeptidyl peptidase 1	P53634-1;P53634;B4DJQ8;Q2HIY8;C9JPF5;D3YTC5;P53634-2;Q7Z5U7	CATC_HUMAN;B4DJQ8_HUMAN;Q2HIY8_HUMAN;Q7Z5U7_HUMAN	ENSG00000109861	ENST00000227266;ENST00000320621;ENST00000393301	ENSP00000227266;ENSP00000327064;ENSP00000376978	Glycosylation	NP_001805;NP_001107645;NP_680475	11	-	88026773		5	2	2	2	0	0	0	0	0	2	0	0	0	0	0	2	0	0	0	0	0	2	1.7	1.7	1.7	51.841	463
176	26;311;637;649;1242;1892;2353			IPI00022891;IPI00556601	7;2	1;0	1;0	ADP/ATP translocase 1;Adenine nucleotide translocator 1;ADP,ATP carrier protein 1;Solute carrier family 25 member 4;ADP,ATP carrier protein, heart/skeletal muscle isoform T1;cDNA FLJ75273, highly similar to Homo sapiens solute carrier family 25 (mitochondrial carrier; adenine nucleotide translocator), member 4, mRNA	SLC25A4;ANT1	ADP/ATP translocase 1	P12235;A8K787;D3DP59	ADT1_HUMAN;A8K787_HUMAN	ENSG00000151729	ENST00000281456	ENSP00000281456	N-acetylglycine;Phosphothreonine;Phosphoserine;Phosphotyrosine	NP_001142	4	+	186064395		2	7	1	1	1	3	6	5	5	2	0	0	1	0	0	0	0	0	1	0	0	0	25.5	4.4	4.4	33.064	298
177	893			IPI00022892;IPI00555577	1;1	1;1	1;1	Thy-1 membrane glycoprotein;Thy-1 antigen;CDw90;cDNA FLJ33325 fis, clone BNGH42008832, highly similar to THY-1 MEMBRANE GLYCOPROTEIN;cDNA FLJ33677 fis, clone BRAWH2002125, highly similar to THY-1 MEMBRANE GLYCOPROTEIN;Thy-1 cell surface antigen, isoform CRA_a;Thy-1 membrane glycoprotein variant 2;Thy-1 cell surface antigen variant	THY1;hCG_14965	Thy-1 membrane glycoprotein;Thy-1 cell surface antigen variant (Fragment)	P04216;B0YJA4;Q59GA0	THY1_HUMAN;B0YJA4_HUMAN;Q59GA0_HUMAN	ENSG00000154096	ENST00000284240	ENSP00000284240	Pyrrolidone carboxylic acid;Glycosylation	NP_006279	11	-	119288888		2	1	1	1	0	0	0	1	1	1	0	0	0	1	1	1	0	0	0	1	1	1	9.3	9.3	9.3	17.935	161
178	461;633;2053;2415			IPI00022974	4	4	4	Prolactin-inducible protein;Prolactin-induced protein;Secretory actin-binding protein;Gross cystic disease fluid protein 15;gp17	PIP;GCDFP15;GPIP4	Prolactin-inducible protein	P12273	PIP_HUMAN	ENSG00000159763	ENST00000291009	ENSP00000291009	Pyrrolidone carboxylic acid;Glycosylation	NP_002643	7	+	142829170		1	4	4	4	4	1	1	0	1	1	4	1	1	0	1	1	4	1	1	0	1	1	34.2	34.2	34.2	16.572	146	4
179	263;271;273;2408			IPI00023078	4	4	4	Skin-specific protein 32	XP32;C1orf68	Skin-specific protein 32	Q5T750	XP32_HUMAN	ENSG00000198854	ENST00000362017;ENST00000368775	ENSP00000354769;ENSP00000357764		NP_001019850	1	+	152691082		1	4	4	4	4	0	0	0	0	0	4	0	0	0	0	0	4	0	0	0	0	0	23.2	23.2	23.2	26.238	250	4
180	541;646;1359;1845;2022;2367			IPI00023510;IPI00927674;IPI00924852	6;6;5	2;2;1	2;2;1	Ras-related protein Rab-5A;Cervical cancer oncogene 10 protein;RAB5A protein;RAB5A, member RAS oncogene family, isoform CRA_a;cDNA, FLJ93000, Homo sapiens RAB5A, member RAS oncogene family (RAB5A), mRNA;cDNA FLJ51867, highly similar to Ras-related protein Rab-5A	RAB5A;RAB5;HCC-10;hCG_1776267	Ras-related protein Rab-5A;cDNA FLJ51867, highly similar to Ras-related protein Rab-5A;Putative uncharacterized protein RAB5A	P20339;Q6FI44;B4DJA5;C9JMI9	RAB5A_HUMAN;Q6FI44_HUMAN;B4DJA5_HUMAN	ENSG00000144566	ENST00000273047	ENSP00000273047	Phosphothreonine	NP_004153	3	+	19988571		3	6	2	2	0	0	0	3	4	5	0	0	0	1	1	2	0	0	0	1	1	2	33	15.3	15.3	23.658	215
181	1299;1352;1853;1989			IPI00023526;IPI00217943;IPI00016891;IPI00748927;IPI00946019;IPI00945534;IPI00946358;IPI00001618;IPI00946537;IPI00946870	4;4;3;3;2;2;2;1;1;1	4;4;3;3;2;2;2;1;1;1	4;4;3;3;2;2;2;1;1;1	Ras-related protein Rab-6A;cDNA FLJ51066, highly similar to Ras-related protein Rab-6A;cDNA FLJ52284, highly similar to Ras-related protein Rab-6A;RAB6A, member RAS oncogene family isoform a variant;RAB6A protein;GTP-binding protein RAB6B;GTP-binding protein RAB6A';Ras-related protein Rab-6B;RAB6B protein;Rab6A variant 3;cDNA FLJ57728, highly similar to Ras-related protein Rab-6B	RAB6A;RAB6;RAB6B;RAB6A'	Isoform 1 of Ras-related protein Rab-6A;Isoform 2 of Ras-related protein Rab-6A;Ras-related protein Rab-6B;Rab6A variant 3;cDNA FLJ57728, highly similar to Ras-related protein Rab-6B;14 kDa protein;Putative uncharacterized protein RAB6B	P20340-1;P20340;B7Z5Z9;B7Z772;C9JU14;Q53ET8;Q6FGX3;Q9UL29;P20340-2;Q9UL30;Q9NRW1;D3DND3;Q6AZ91;Q1W5D8;B7Z337;C9JB90	RAB6A_HUMAN;B7Z5Z9_HUMAN;B7Z772_HUMAN;Q53ET8_HUMAN;Q6FGX3_HUMAN;Q9UL29_HUMAN;Q9UL30_HUMAN;RAB6B_HUMAN;Q6AZ91_HUMAN;Q1W5D8_HUMAN;B7Z337_HUMAN	ENSG00000175582;ENSG00000154917	ENST00000310653;ENST00000336083;ENST00000285208;ENST00000393571	ENSP00000311449;ENSP00000336850;ENSP00000285208;ENSP00000377201	N-acetylserine;Phosphothreonine;Cysteine methyl ester	NP_942599;NP_002860;NP_057661	11;3	-	73386683		10	4	4	4	0	0	1	1	2	4	0	0	1	1	2	4	0	0	1	1	2	4	19.7	19.7	19.7	23.593	208
182	80;1369;2383			IPI00024031;IPI00163506	3;3	3;3	3;3	Solute carrier family 2, facilitated glucose transporter member 9;Glucose transporter type 9	SLC2A9;GLUT9	Isoform 1 of Solute carrier family 2, facilitated glucose transporter member 9;Isoform 2 of Solute carrier family 2, facilitated glucose transporter member 9	Q9NRM0-1;Q9NRM0;Q9NRM0-2	GTR9_HUMAN	ENSG00000109667	ENST00000264784;ENST00000309065	ENSP00000264784;ENSP00000311383	Glycosylation	NP_064425;NP_001001290	4	-	9827848		2	3	3	3	0	1	2	2	0	0	0	1	2	2	0	0	0	1	2	2	0	0	4.3	4.3	4.3	58.816	540
183	1333;1338;1718;1933;2213;2293;2406			IPI00902560;IPI00216026;IPI00455531;IPI00024145;IPI00917420;IPI00737171;IPI00888783;IPI00647902;IPI00647442;IPI00844015	7;7;7;7;7;6;5;3;3;2	7;7;7;7;7;6;5;3;3;2	7;7;7;7;7;6;5;3;3;2	Voltage-dependent anion-selective channel protein 2;Outer mitochondrial membrane protein porin 2;cDNA FLJ60120, highly similar to Voltage-dependent anion-selective channel protein 2;cDNA, FLJ78818, highly similar to Voltage-dependent anion-selective channel protein 2	VDAC2	Isoform 1 of Voltage-dependent anion-selective channel protein 2;Isoform 3 of Voltage-dependent anion-selective channel protein 2;similar to voltage-dependent anion channel 2;Isoform 2 of Voltage-dependent anion-selective channel protein 2;30 kDa protein;s	P45880-1;P45880;P45880-3;B4DKM5;P45880-2	VDAC2_HUMAN;B4DKM5_HUMAN	ENSG00000165637	ENST00000298468;ENST00000332211;ENST00000344036;ENST00000313132	ENSP00000298468;ENSP00000361686;ENSP00000344876;ENSP00000361635	N6-acetyllysine;Phosphoserine;Phosphotyrosine	NP_003366;XP_001133585;XP_001726980;XP_001726222	10	+	76969912		10	7	7	7	0	2	3	6	4	1	0	2	3	6	4	1	0	2	3	6	4	1	35	35	35	33.371	309
184	914;2118;2195;2196;2374	103	57	IPI00639812;IPI00024266;IPI00647044	5;5;3	5;5;3	5;5;3	Microsomal glutathione S-transferase 3 variant;Microsomal glutathione S-transferase 3;Microsomal GST-III	MGST3;RP11-466F5.1-002;RP11-466F5.1-005	Microsomal glutathione S-transferase 3;Microsomal glutathione S-transferase 3;Microsomal glutathione S-transferase 3	Q53GB9;Q5VV89;O14880;Q2F833;Q5VV87	Q53GB9_HUMAN;Q5VV89_HUMAN;MGST3_HUMAN;Q2F833_HUMAN;Q5VV87_HUMAN	ENSG00000143198	ENST00000367883;ENST00000367884;ENST00000367885;ENST00000367886;ENST00000367889;ENST00000404549;ENST00000367888	ENSP00000356858;ENSP00000356859;ENSP00000356860;ENSP00000356861;ENSP00000356864;ENSP00000384372;ENSP00000356863		NP_004519	1	+	165600098		3	5	5	5	0	0	1	4	5	4	0	0	1	4	5	4	0	0	1	4	5	4	31.3	31.3	31.3	18.416	166
185	2425			IPI00024623	1	1	1	Short/branched chain specific acyl-CoA dehydrogenase, mitochondrial;2-methyl branched chain acyl-CoA dehydrogenase;2-methylbutyryl-coenzyme A dehydrogenase;cDNA FLJ57418, highly similar to Short/branched chain specific acyl-CoAdehydrogenase, mitochondrial (EC 1.3.99.-);Acyl-Coenzyme A dehydrogenase, short/branched chain;cDNA, FLJ94986, Homo sapiens acyl-Coenzyme A dehydrogenase, short/branched ch…	ACADSB;RP11-162A23.1-001;hCG_1781685	Short/branched chain specific acyl-CoA dehydrogenase, mitochondrial	P45954;B4DQ51;Q5SQN6	ACDSB_HUMAN;B4DQ51_HUMAN;Q5SQN6_HUMAN	ENSG00000196177	ENST00000358776	ENSP00000357873	N6-acetyllysine	NP_001600	10	+	124768532		1	1	1	1	0	0	0	0	0	1	0	0	0	0	0	1	0	0	0	0	0	1	3	3	3	47.485	432
186	561;1020;2381			IPI00386516;IPI00939709;IPI00024660;IPI00643007;IPI00420088;IPI00908693;IPI00909013	3;3;3;3;3;2;1	3;3;3;3;3;2;1	3;3;3;3;3;2;1	cDNA FLJ32696 fis, clone TESTI2000358;cDNA FLJ77725;IST1 homolog;Putative MAPK-activating protein PM28;cDNA FLJ78449;cDNA FLJ52560;cDNA FLJ59095;cDNA FLJ52563	KIAA0174;IST1	cDNA FLJ77725;Isoform 4 of IST1 homolog;Isoform 1 of IST1 homolog;Isoform 3 of IST1 homolog;Isoform 2 of IST1 homolog;cDNA FLJ52563	A8KAH5;P53990-4;P53990;A8K5S3;B4DLP1;B4DXC9;P53990-1;P53990-3;P53990-2;B4DM80	A8KAH5_HUMAN;IST1_HUMAN;A8K5S3_HUMAN;B4DLP1_HUMAN;B4DXC9_HUMAN;B4DM80_HUMAN	ENSG00000182149	ENST00000378799;ENST00000329908;ENST00000378798	ENSP00000368076;ENSP00000330408;ENSP00000368075	Phosphotyrosine	NP_055576	16	+	71929304		7	3	3	3	0	0	0	0	2	3	0	0	0	0	2	3	0	0	0	0	2	3	6.3	6.3	6.3	41.565	379
187	848;1043	104	152	IPI00024670;IPI00922887;IPI00922290;IPI00852934	2;2;2;1	2;2;2;1	2;2;2;1	Receptor expression-enhancing protein 5;Polyposis locus protein 1;TB2 protein;cDNA, FLJ92888, highly similar to Homo sapiens likely ortholog of mouse deleted in polyposis 1 (DP1), mRNA;cDNA FLJ59876, highly similar to Receptor expression-enhancing protein 5;cDNA FLJ53094, highly similar to Receptor expression-enhancing protein 5	REEP5;C5orf18;DP1;TB2	Receptor expression-enhancing protein 5;cDNA FLJ59876, highly similar to Receptor expression-enhancing protein 5;cDNA FLJ53094, highly similar to Receptor expression-enhancing protein 5;18 kDa protein	Q00765;B2R6C4;D3DT04;B7Z2A3;B7Z6B3	REEP5_HUMAN;B2R6C4_HUMAN;B7Z2A3_HUMAN;B7Z6B3_HUMAN	ENSG00000129625	ENST00000379638;ENST00000261482	ENSP00000368959;ENSP00000261482		NP_005660	5	-	112212084		4	2	2	2	0	0	1	1	2	1	0	0	1	1	2	1	0	0	1	1	2	1	11.1	11.1	11.1	21.493	189
188	516;686;823;824;1017;1529;1570			IPI00024913;IPI00793677;IPI00218482;IPI00916546;IPI00798025;IPI00794316;IPI00795385	7;6;6;6;6;4;4	7;6;6;6;6;4;4	7;6;6;6;6;4;4	ES1 protein homolog, mitochondrial;Protein KNP-I;Protein GT335	C21orf33;HES1;KNPI	Isoform Long of ES1 protein homolog, mitochondrial;Protein;Isoform Short of ES1 protein homolog, mitochondrial;22 kDa protein;Protein;24 kDa protein;23 kDa protein	P30042-1;P30042;P30042-2	ES1_HUMAN	ENSG00000160221	ENST00000291577;ENST00000348499	ENSP00000291577;ENSP00000344901	N6-acetyllysine	NP_004640;NP_937798	21	+	45553487		7	7	7	7	0	0	0	0	4	6	0	0	0	0	4	6	0	0	0	0	4	6	37.7	37.7	37.7	28.17	268
189	55			IPI00024925	1	1	1	Transmembrane protein HSPC323	HSPC323	Transmembrane protein C19orf77	O75264	YS019_HUMAN					NP_001129975					1	1	1	1	0	0	0	0	0	1	0	0	0	0	0	1	0	0	0	0	0	1	7.7	7.7	7.7	14.964	130
190	63;88;117;360;1096;1625;1968;2205;2226;2308;2407			IPI00024990	11	11	11	Methylmalonate-semialdehyde dehydrogenase [acylating], mitochondrial;Aldehyde dehydrogenase family 6 member A1;cDNA FLJ51820, highly similar to Methylmalonate-semialdehyde dehydrogenase[acylating], mitochondrial (EC 1.2.1.27);Methylmalonate semialdehyde dehydrogenase;Aldehyde dehydrogenase 6A1 variant	ALDH6A1;MMSDH;MMSADHA	Methylmalonate-semialdehyde dehydrogenase [acylating], mitochondrial	Q02252;B4DFS8;O43573;Q53FN8;Q53H94	MMSA_HUMAN;B4DFS8_HUMAN;O43573_HUMAN;Q53FN8_HUMAN;Q53H94_HUMAN	ENSG00000119711	ENST00000350259	ENSP00000342564	N6-acetyllysine	NP_005580	14	-	74526891	Ken box	1	11	11	11	0	3	7	11	9	3	0	3	7	11	9	3	0	3	7	11	9	3	22.2	22.2	22.2	57.839	535
191	71;139;182;470;899;918;1070;1170;1171;1539;1787	105;106;107	103;189;191	IPI00024993	11	11	11	Enoyl-CoA hydratase, mitochondrial;Short chain enoyl-CoA hydratase;Enoyl-CoA hydratase 1	ECHS1	Enoyl-CoA hydratase, mitochondrial	P30084	ECHM_HUMAN	ENSG00000127884	ENST00000368547	ENSP00000357535	N6-acetyllysine	NP_004083	10	-	135175984		1	11	11	11	0	0	2	8	10	11	0	0	2	8	10	11	0	0	2	8	10	11	43.4	43.4	43.4	31.387	290
192	6			IPI00759799;IPI00788684;IPI00025292;IPI00792565;IPI00798419;IPI00105068;IPI00796533;IPI00789868	1;1;1;1;1;1;1;1	1;1;1;1;1;1;1;1	1;1;1;1;1;1;1;1	HBeAg-binding protein 2 binding protein A;cDNA FLJ57743, highly similar to Mannose-P-dolichol utilization defect 1 protein;Mannose-P-dolichol utilization defect 1, isoform CRA_c;Mannose-P-dolichol utilization defect 1 protein;Suppressor of Lec15 and Lec35 glycosylation mutation homolog;cDNA, FLJ95348, highly similar to Homo sapiens mannose-P-dolichol utilization defect 1 (MPDU1), mRNA;cDNA FLJ613…	HBEBP2BPA;MPDU1;hCG_42012	HBeAg-binding protein 2 binding protein A;cDNA FLJ57743, highly similar to Mannose-P-dolichol utilization defect 1 protein;Mannose-P-dolichol utilization defect 1 protein;My008 protein;cDNA FLJ57749, highly similar to Mannose-P-dolichol utilization defect	Q1HDL3;B4DLH7;O75352;B2RB74;B4DTB4;Q9H3L2;B4DMY7;Q96N63;Q96K24;B4DT74	Q1HDL3_HUMAN;B4DLH7_HUMAN;MPU1_HUMAN;B2RB74_HUMAN;B4DTB4_HUMAN;Q9H3L2_HUMAN;B4DMY7_HUMAN;Q96N63_HUMAN;Q96K24_HUMAN;B4DT74_HUMAN	ENSG00000129255	ENST00000359822;ENST00000250124;ENST00000396501;ENST00000301597	ENSP00000352876;ENSP00000250124;ENSP00000379758;ENSP00000301597		NP_004861	17	+	7486974		8	1	1	1	1	0	1	1	1	1	1	0	1	1	1	1	1	0	1	1	1	1	3.3	3.3	3.3	32.005	299	1
193	222;566;682;1401;1457;1826;2047;2248;2282;2366	108	318	IPI00025341;IPI00925346;IPI00925842;IPI00926064;IPI00925592;IPI00926272;IPI00926718;IPI00794146;IPI00926954	10;8;4;3;3;3;3;2;2	10;8;4;3;3;3;3;2;2	10;8;4;3;3;3;3;2;2	D-beta-hydroxybutyrate dehydrogenase, mitochondrial;3-hydroxybutyrate dehydrogenase	BDH1;BDH	D-beta-hydroxybutyrate dehydrogenase, mitochondrial;3-hydroxybutyrate dehydrogenase	Q02338;D3DXC0;A1E284	BDH_HUMAN;A1E284_HUMAN	ENSG00000161267	ENST00000358186;ENST00000392378;ENST00000392379	ENSP00000350914;ENSP00000376183;ENSP00000376184	N6-acetyllysine	NP_004042;NP_976059;NP_976060	3	-	197236654		9	10	10	10	0	0	1	6	10	3	0	0	1	6	10	3	0	0	1	6	10	3	43.1	43.1	43.1	38.157	343
194	12;134;337;408;683;689;743;870;1026;1278;1306			IPI00025366;IPI00793839;IPI00383539;IPI00796979;IPI00795080;IPI00791780;IPI00791211;IPI00795682;IPI00792509	11;10;10;5;5;4;3;3;2	11;10;10;5;5;4;3;3;2	11;10;10;5;5;4;3;3;2	Citrate synthase, mitochondrial;Citrate synthase	CS	Citrate synthase, mitochondrial;48 kDa protein;Citrate synthase	O75390;B4DJV2;B3KTN4;Q0QEL2	CISY_HUMAN;B4DJV2_HUMAN;B3KTN4_HUMAN;Q0QEL2_HUMAN	ENSG00000062485	ENST00000351328;ENST00000393996	ENSP00000342056;ENSP00000377565		NP_004068	12	-	56665483		9	11	11	11	0	4	8	10	10	1	0	4	8	10	10	1	0	4	8	10	10	1	33.3	33.3	33.3	51.712	466
195	57;143;321;440;469;485;783;944;1003;1105;1445;1708;1985;2016;2058;2125;2404;2422	109;110;111;112	221;651;665;694	IPI00025753	18	18	18	Desmoglein-1;Desmosomal glycoprotein 1;Pemphigus foliaceus antigen;cDNA FLJ50928, highly similar to Desmoglein-1	DSG1;CDHF4	Desmoglein-1	Q02413;B7Z845	DSG1_HUMAN;B7Z845_HUMAN	ENSG00000134760	ENST00000257192	ENSP00000257192	Glycosylation	NP_001933	18	+	28898052		1	18	18	18	18	2	2	0	2	0	18	2	2	0	2	0	18	2	2	0	2	0	24	24	24	113.75	1049	27
196	361;589;678;1248			IPI00657860;IPI00026240;IPI00967860;IPI00968178;IPI00967517	4;4;4;3;3	4;4;4;3;3	4;4;4;3;3	Putative uncharacterized protein BST1;ADP-ribosyl cyclase 2;Cyclic ADP-ribose hydrolase 2;Bone marrow stromal antigen 1;Bone marrow stromal cell antigen 1 nirs variant 1	BST1	Putative uncharacterized protein BST1;ADP-ribosyl cyclase 2;Protein;18 kDa protein;Protein	A6NC48;Q10588;Q1XII0	A6NC48_HUMAN;BST1_HUMAN;Q1XII0_HUMAN	ENSG00000109743	ENST00000382346;ENST00000265016	ENSP00000371783;ENSP00000265016	Glycosylation	NP_004325	4	+	15704640		5	4	4	4	0	0	1	4	1	0	0	0	1	4	1	0	0	0	1	4	1	0	16.8	16.8	16.8	37.482	333
197	379;658;1503;1925;2202	68	115	IPI00604590;IPI00795292;IPI00026260;IPI00029091;IPI00790856;IPI00797082	5;5;5;4;3;2	5;5;5;4;3;2	2;2;2;2;1;1	Nucleoside diphosphate kinase;Nucleoside diphosphate kinase B;nm23-H2;C-myc purine-binding transcription factor PUF;Putative nucleoside diphosphate kinase	NME1-NME2;hCG_2001850;NME2;NM23B;NME2P1	Nucleoside diphosphate kinase;Isoform 3 of Nucleoside diphosphate kinase B;Isoform 1 of Nucleoside diphosphate kinase B;Putative nucleoside diphosphate kinase;9 kDa protein	Q32Q12;P22392-2;P22392;P22392-1;Q6FHN3;O60361	Q32Q12_HUMAN;NDKB_HUMAN;Q6FHN3_HUMAN;NDK8_HUMAN	ENSG00000011052;ENSG00000123009	ENST00000393198;ENST00000393199;ENST00000376392;ENST00000393190;ENST00000393191;ENST00000393192;ENST00000393193;ENST00000393194;ENST00000242630	ENSP00000376894;ENSP00000376895;ENSP00000365572;ENSP00000376886;ENSP00000376887;ENSP00000376888;ENSP00000376889;ENSP00000376890;ENSP00000242630	Phosphoserine	NP_001018146;NP_001018147;NP_001018148;NP_001018149;NP_002503	17;12	+	49230951		6	5	5	2	0	0	0	3	4	5	0	0	0	3	4	5	0	0	0	1	1	2	32.9	32.9	6.8	32.642	292
198	91;324;632;695;747;1453;1630;2284;2358			IPI00026516;IPI00964493;IPI00967390;IPI00307395;IPI00739583	9;5;3;1;1	9;5;3;1;1	9;5;3;1;1	Succinyl-CoA:3-ketoacid-coenzyme A transferase 1, mitochondrial;3-oxoacid-CoA transferase 1;Somatic-type succinyl CoA:3-oxoacid CoA-transferase;Succinyl-CoA:3-ketoacid CoA transferase;cDNA, FLJ92639, highly similar to Homo sapiens 3-oxoacid CoA transferase (OXCT), nuclear geneencoding mitochondrial protein, mRNA;OXCT protein;cDNA FLJ51747, highly similar to Succinyl-CoA:3-ketoacid-coenzyme A tran…	OXCT1;OXCT;SCOT	Succinyl-CoA:3-ketoacid-coenzyme A transferase 1, mitochondrial;cDNA FLJ51747, highly similar to Succinyl-CoA:3-ketoacid-coenzyme A transferase1, mitochondrial	P55809;A1E286;B2R5V2;Q6IAV5;B7Z609	SCOT1_HUMAN;A1E286_HUMAN;B2R5V2_HUMAN;Q6IAV5_HUMAN;B7Z609_HUMAN	ENSG00000083720	ENST00000196371	ENSP00000196371		NP_000427	5	-	41730167		5	9	9	9	0	0	0	0	2	9	0	0	0	0	2	9	0	0	0	0	2	9	24.2	24.2	24.2	56.157	520
199	704;1166			IPI00026570;IPI00966054;IPI00964894;IPI00872879;IPI00964261	2;2;2;2;1	2;2;2;2;1	2;2;2;2;1	Cytochrome c oxidase polypeptide 7A2, mitochondrial;Cytochrome c oxidase polypeptide VIIa-liver/heart;COX7A2 protein;Cytochrome c oxidase subunit VIIa polypeptide 2 (Liver);Putative uncharacterized protein COX7A2	COX7A2;COX7AL	cytochrome c oxidase subunit VIIa polypeptide 2 (liver) precursor;12 kDa protein;10 kDa protein;Putative uncharacterized protein COX7A2;6 kDa protein	P14406;Q496I0;A8MZ71	CX7A2_HUMAN;Q496I0_HUMAN;A8MZ71_HUMAN	ENSG00000112695	ENST00000230459;ENST00000370081;ENST00000370089;ENST00000393013	ENSP00000230459;ENSP00000359098;ENSP00000359106;ENSP00000376736		NP_001856	6	-	75947391		5	2	2	2	0	0	1	1	1	2	0	0	1	1	1	2	0	0	1	1	1	2	20	20	20	12.844	115
200	3;121;158;235;510;868			IPI00027009;IPI00221111;IPI00879955;IPI00877624	6;6;1;1	6;6;1;1	6;6;1;1	Protein kinase C and casein kinase substrate in neurons protein 2;PACSIN2 protein;Protein kinase C and casein kinase substrate in neurons 2	PACSIN2;AL049758.1-003	Isoform 1 of Protein kinase C and casein kinase substrate in neurons protein 2;Isoform 2 of Protein kinase C and casein kinase substrate in neurons protein 2	Q9UNF0-1;Q9UNF0;Q9UNF0-2;Q6FIA3	PACN2_HUMAN;Q6FIA3_HUMAN	ENSG00000100266	ENST00000263246;ENST00000337959;ENST00000402229;ENST00000403744;ENST00000407585	ENSP00000263246;ENSP00000338379;ENSP00000385040;ENSP00000385372;ENSP00000385952	Phosphothreonine;Phosphoserine	NP_009160	22	-	43243575		4	6	6	6	0	0	0	4	5	0	0	0	0	4	5	0	0	0	0	4	5	0	15	15	15	55.738	486
201	730;1635;1901			IPI00027350;IPI00909207	3;3	2;2	2;2	Peroxiredoxin-2;Thioredoxin peroxidase 1;Thioredoxin-dependent peroxide reductase 1;Thiol-specific antioxidant protein;PRP;Natural killer cell-enhancing factor B;cDNA FLJ60461, highly similar to Peroxiredoxin-2 (EC 1.11.1.15)	PRDX2;NKEFB;TDPX1	Peroxiredoxin-2;cDNA FLJ60461, highly similar to Peroxiredoxin-2	P32119;B4DF70	PRDX2_HUMAN;B4DF70_HUMAN	ENSG00000167815	ENST00000301522	ENSP00000301522	N-acetylalanine	NP_005800	19	-	12907634		2	3	2	2	3	0	0	0	0	0	2	0	0	0	0	0	2	0	0	0	0	0	13.6	8.1	8.1	21.892	198	2
202	1025;1995;1996;2110			IPI00027448	4	4	4	ATP synthase subunit g, mitochondrial	ATP5L	ATP synthase subunit g, mitochondrial	O75964	ATP5L_HUMAN	ENSG00000167283	ENST00000300688	ENSP00000300688	N6-acetyllysine	NP_006467	11	+	118272104		1	4	4	4	0	0	1	2	4	3	0	0	1	2	4	3	0	0	1	2	4	3	37.9	37.9	37.9	11.428	103
203	8;830;1926;2239;2382			IPI00027452;IPI00953406;REV__IPI00221127	5;5;1	5;5;1	5;5;1	Solute carrier family 2, facilitated glucose transporter member 5;Glucose transporter type 5, small intestine;Fructose transporter;cDNA FLJ51824, highly similar to Solute carrier family 2, facilitated glucose transporter member 5;cDNA FLJ50662, highly similar to Solute carrier family 2, facilitated glucosetransporter member 5;cDNA FLJ52355, highly similar to Solute carrier family 2, facilitated g…	SLC2A5;GLUT5	Solute carrier family 2, facilitated glucose transporter member 5;cDNA FLJ50679, highly similar to Solute carrier family 2, facilitated glucosetransporter member 5	P22732;B4DG19;B4DT82;B4DXM7;B4DXN5;B4DXU9;Q8TDC6;B4DU31	GTR5_HUMAN;B4DG19_HUMAN;B4DT82_HUMAN;B4DXM7_HUMAN;B4DXN5_HUMAN;B4DXU9_HUMAN;Q8TDC6_HUMAN;B4DU31_HUMAN	ENSG00000142583	ENST00000377424;ENST00000377414	ENSP00000366641;ENSP00000366631	Glycosylation	NP_003030	1	-	9095166		3	5	5	5	0	1	4	3	4	0	0	1	4	3	4	0	0	1	4	3	4	0	9	9	9	54.973	501
204	355;1048;1182;1342;1500;1652;2149	113	63	IPI00027462;IPI00939362	7;5	7;5	7;5	Protein S100-A9;S100 calcium-binding protein A9;Calgranulin-B;Migration inhibitory factor-related protein 14;Leukocyte L1 complex heavy chain;Calprotectin L1H subunit;cDNA, FLJ92148, highly similar to Homo sapiens S100 calcium binding protein A9 (calgranulin B) (S100A9), mRNA	S100A9;CAGB;CFAG;MRP14	Protein S100-A9;Putative uncharacterized protein S100A9	P06702;B2R4M6;D3DV36;C9J1H1	S10A9_HUMAN;B2R4M6_HUMAN	ENSG00000163220	ENST00000368738	ENSP00000357727	Blocked amino end (Thr);Phosphothreonine	NP_002956	1	+	153330330		2	7	7	7	5	1	2	4	6	6	5	1	2	4	6	6	5	1	2	4	6	6	63.2	63.2	63.2	13.242	114	5
205	1262;1293			IPI00027463	2	2	2	Protein S100-A6;S100 calcium-binding protein A6;Calcyclin;Prolactin receptor-associated protein;Growth factor-inducible protein 2A9;MLN 4;cDNA, FLJ92369, highly similar to Homo sapiens S100 calcium binding protein A6 (calcyclin) (S100A6),mRNA	S100A6;CACY	Protein S100-A6	P06703;B2R577;D3DV39	S10A6_HUMAN;B2R577_HUMAN	ENSG00000197956	ENST00000368719;ENST00000368720	ENSP00000357708;ENSP00000357709		NP_055439	1	-	153507075		1	2	2	2	0	0	0	0	2	1	0	0	0	0	2	1	0	0	0	0	2	1	16.7	16.7	16.7	10.18	90
206	194;368;785;2380			IPI00027466;IPI00797905	4;2	4;2	4;2	Carbonic anhydrase 4;Carbonic anhydrase IV;Carbonate dehydratase IV;CA4 protein;cDNA FLJ76600, highly similar to Homo sapiens carbonic anhydrase IV (CA4), mRNA;Carbonic anhydrase IV, isoform CRA_b	CA4;hCG_1748066	Carbonic anhydrase 4;18 kDa protein	P22748;Q6FHI7	CAH4_HUMAN;Q6FHI7_HUMAN	ENSG00000167434	ENST00000300900	ENSP00000300900		NP_000708	17	+	58227297		2	4	4	4	0	0	0	2	4	3	0	0	0	2	4	3	0	0	0	2	4	3	19.6	19.6	19.6	35.032	312
207	40;41;304;352;428;672;741;773;777;938;958;1137;1217;1255;1548;1799;2061;2156;2294			IPI00554481;IPI00554611;IPI00604710;IPI00554702;IPI00554722;IPI00027493;IPI00908885	19;19;19;19;19;19;2	19;19;19;19;19;19;2	19;19;19;19;19;19;2	4F2 cell-surface antigen heavy chain;Lymphocyte activation antigen 4F2 large subunit;4F2 heavy chain antigen;cDNA FLJ54090, highly similar to 4F2 cell-surface antigen heavy chain	SLC3A2;MDU1	Isoform 4 of 4F2 cell-surface antigen heavy chain;4F2 cell-surface antigen heavy chain isoform b;Isoform 1 of 4F2 cell-surface antigen heavy chain;4F2 cell-surface antigen heavy chain isoform d;Isoform 3 of 4F2 cell-surface antigen heavy chain;Isoform 2 of	P08195-4;P08195;P08195-1;P08195-3;P08195-2;B4E2Z3	4F2_HUMAN;B4E2Z3_HUMAN	ENSG00000168003	ENST00000338663;ENST00000377889;ENST00000377890;ENST00000377891;ENST00000377892	ENSP00000340815;ENSP00000367121;ENSP00000367122;ENSP00000367123;ENSP00000367124	Phosphoserine;Phosphothreonine;Glycosylation	NP_001012679;NP_001012680;NP_002385;NP_001012681;NP_001012682;NP_001013269	11	+	62623518	F box bTrCP	7	19	19	19	0	12	17	19	16	2	0	12	17	19	16	2	0	12	17	19	16	2	33.4	33.4	33.4	71.122	661
208	295;473;1184			IPI00847793;IPI00027547	3;3	3;3	3;3	Dermcidin isoform 2;Dermcidin;Preproteolysin;Survival-promoting peptide;DCD-1;Proteolysis inducing factor	DCD;AIDD;DSEP;PIF;hCG_1820620	Dermcidin isoform 2;Dermcidin	A5JHP3;P81605;Q53YJ2	A5JHP3_HUMAN;DCD_HUMAN;Q53YJ2_HUMAN	ENSG00000161634	ENST00000293371	ENSP00000293371		NP_444513	12	-	55038432	Ken box	2	3	3	3	2	2	1	1	2	3	2	2	1	1	2	3	2	2	1	1	2	3	20.7	20.7	20.7	12.414	121	3
209	278;1812			IPI00027998	2	2	2	Claudin-2;SP82;Claudin 2, isoform CRA_a;cDNA PSEC0096 fis, clone NT2RP2002060, highly similar to Claudin-2;cDNA, FLJ92880, Homo sapiens claudin 2 (CLDN2), mRNA	CLDN2;PSEC0059;SP82;UNQ705/PRO1356;hCG_1640071	Claudin-2	P57739;B2R6B9	CLD2_HUMAN;B2R6B9_HUMAN	ENSG00000165376	ENST00000336803	ENSP00000336571		NP_001164563;NP_001164566;NP_065117	X	+	106163634		1	2	2	2	0	0	0	0	1	2	0	0	0	0	1	2	0	0	0	0	1	2	10.4	10.4	10.4	24.548	230
210	519;557;1099;1403			IPI00028888;IPI00220683;IPI00220684;IPI00220685;IPI00903278;IPI00915340;IPI00964648;IPI00965952;IPI00963980;IPI00967562;IPI00968092	4;4;4;4;4;4;4;3;2;2;2	4;4;4;4;4;4;4;3;2;2;2	4;4;4;4;4;4;4;3;2;2;2	Heterogeneous nuclear ribonucleoprotein D0;AU-rich element RNA-binding protein 1;cDNA FLJ54150, highly similar to Heterogeneous nuclear ribonucleoprotein D0;cDNA FLJ61020, highly similar to Heterogeneous nuclear ribonucleoprotein D0;P37 AUF1;Putative uncharacterized protein HNRNPD	HNRNPD;AUF1;HNRPD	Isoform 1 of Heterogeneous nuclear ribonucleoprotein D0;Isoform 2 of Heterogeneous nuclear ribonucleoprotein D0;Isoform 3 of Heterogeneous nuclear ribonucleoprotein D0;Isoform 4 of Heterogeneous nuclear ribonucleoprotein D0;P37 AUF1;Putative uncharacterize	Q14103-1;Q14103;Q14103-2;B4DTC3;B4E0W4;Q14103-3;Q14103-4;Q12771;B9ZVU1	HNRPD_HUMAN;B4DTC3_HUMAN;B4E0W4_HUMAN;Q12771_HUMAN;B9ZVU1_HUMAN	ENSG00000138668	ENST00000313899;ENST00000352301;ENST00000353341;ENST00000307213	ENSP00000313199;ENSP00000305860;ENSP00000313327;ENSP00000307544	Phosphoserine;Phosphothreonine;N6-methyllysine;Omega-N-methylated arginine	NP_112738;NP_112737;NP_002129;NP_001003810	4	-	83274982		11	4	4	4	0	0	0	0	0	4	0	0	0	0	0	4	0	0	0	0	0	4	14.1	14.1	14.1	38.434	355
211	66;1719;2006			IPI00028946;IPI00743293;IPI00398795;IPI00412154;IPI00394896;IPI00922617;IPI00394897	3;2;2;2;2;2;1	3;2;2;2;2;2;1	3;2;2;2;2;2;1	Reticulon-3;Neuroendocrine-specific protein-like 2;NSP-like protein II;cDNA FLJ50772, highly similar to Reticulon-3;cDNA FLJ54729, highly similar to Homo sapiens reticulon 3 (RTN3), transcript variant 2, mRNA;cDNA FLJ60267, highly similar to Homo sapiens reticulon 3 (RTN3), transcript variant 2, mRNA;cDNA FLJ52565, highly similar to Reticulon-3;cDNA FLJ59931, highly similar to Reticulon-3;Reticul…	RTN3;ASYIP;NSPL2;hCG_1775344	Isoform 3 of Reticulon-3;Isoform 1 of Reticulon-3;Isoform 2 of Reticulon-3;Isoform 4 of Reticulon-3;Isoform 5 of Reticulon-3;cDNA FLJ52565, highly similar to Reticulon-3	O95197-3;O95197;B7Z361;O95197-1;B7Z8W8;O95197-2;B7Z3E3;O95197-4;O95197-5;B7Z4M0;B7Z4M1	RTN3_HUMAN;B7Z361_HUMAN;B7Z8W8_HUMAN;B7Z3E3_HUMAN;B7Z4M0_HUMAN;B7Z4M1_HUMAN	ENSG00000133318	ENST00000339997;ENST00000341307;ENST00000354497;ENST00000356000;ENST00000377819	ENSP00000344106;ENSP00000340903;ENSP00000346492;ENSP00000348279;ENSP00000367050	Phosphoserine	NP_006045;NP_958831;NP_958832;NP_958833	11	+	63448922	Ken box	7	3	3	3	0	0	0	2	3	1	0	0	0	2	3	1	0	0	0	2	3	1	27.5	27.5	27.5	25.609	236
212	898;1114;1136;1602			IPI00029133;IPI00456747	4;4	4;4	4;4	ATP synthase subunit b, mitochondrial;cDNA FLJ78635, highly similar to Homo sapiens ATP synthase, H+ transporting, mitochondrial F0 complex, subunit b, isoform 1 (ATP5F1), transcript variant 1, mRNA;Cell proliferation-inducing protein 47;HCG39985, isoform CRA_a;cDNA, FLJ94101, Homo sapiens ATP synthase, H+ transporting, mitochondrial F0complex, subunit b, isoform 1 (ATP5F1), mRNA;ATP synthase, H+…	ATP5F1;hCG_39985;RP11-552M11.5-005	ATP synthase subunit b, mitochondrial;ATP synthase, H+ transporting, mitochondrial F0 complex, subunit B1	P24539;A8K4W2;Q08ET0;Q53GB3;Q5QNZ2	AT5F1_HUMAN;A8K4W2_HUMAN;Q08ET0_HUMAN;Q53GB3_HUMAN;Q5QNZ2_HUMAN	ENSG00000116459	ENST00000369722;ENST00000369721	ENSP00000358737;ENSP00000358736	N6-acetyllysine	NP_001679	1	+	111991486		2	4	4	4	0	0	0	2	2	4	0	0	0	2	2	4	0	0	0	2	2	4	18.4	18.4	18.4	28.908	256
213	350			IPI00029557;IPI00909181	1;1	1;1	1;1	GrpE protein homolog 1, mitochondrial;Mt-GrpE#1;HMGE;GrpE protein homolog	GRPEL1;GREPEL1	GrpE protein homolog 1, mitochondrial;GrpE protein homolog	Q9HAV7;B4DWV5	GRPE1_HUMAN;B4DWV5_HUMAN	ENSG00000109519	ENST00000264954	ENSP00000264954		NP_079472	4	-	7061781		2	1	1	1	0	0	0	0	0	1	0	0	0	0	0	1	0	0	0	0	0	1	5.1	5.1	5.1	24.279	217
214	49;76;162;216;539;929;995;1094;1593;1916;1954;2087;2088;2157;2158;2193;2296;2297	60;114;115;116	37;91;420;468	IPI00029784;IPI00003836;IPI00747579;IPI00921045;IPI00000498;IPI00301491;IPI00219785;IPI00937931;IPI00940928;IPI00025242;IPI00963911;IPI00941751;IPI00952891;IPI00908801;IPI00869317;IPI00028229;IPI00966300;IPI00009556;IPI00955955;IPI00965016;IPI00219784	18;5;4;4;3;3;3;3;2;2;2;2;2;1;1;1;1;1;1;1;1	18;5;4;4;3;3;3;3;2;2;2;2;2;1;1;1;1;1;1;1;1	6;3;2;3;2;0;2;2;0;1;0;1;1;0;0;0;0;0;0;0;0	UDP-glucuronosyltransferase 2B7;3,4-catechol estrogen specific;UDPGTh-2	UGT2B7;UGTB2B9	UDP-glucuronosyltransferase 2B7	P16662	UD2B7_HUMAN	ENSG00000171234	ENST00000305231	ENSP00000304811	Glycosylation	NP_001065	4	+	69962193		21	18	18	6	0	8	16	17	17	7	0	8	16	17	17	7	0	2	5	5	5	0	36.5	36.5	15.1	60.694	529
215	888;1311			IPI00030362;IPI00645979	2;1	2;1	2;1	Proteolipid protein 2;Intestinal membrane A4 protein;Differentiation-dependent protein A4;Putative uncharacterized protein PLP2	PLP2;A4	Proteolipid protein 2;Putative uncharacterized protein PLP2	Q04941;A6NDT7	PLP2_HUMAN;A6NDT7_HUMAN	ENSG00000102007	ENST00000376327;ENST00000376322	ENSP00000365505;ENSP00000365500	Glycosylation	NP_002659	X	+	49028273		2	2	2	2	0	0	0	1	1	2	0	0	0	1	1	2	0	0	0	1	1	2	18.4	18.4	18.4	16.691	152
216	421;1142;1192;1274;1420;1478;2004;2207			IPI00030363;IPI00062003	8;3	8;3	8;3	Acetyl-CoA acetyltransferase, mitochondrial;Acetoacetyl-CoA thiolase;T2	ACAT1;ACAT;MAT	Acetyl-CoA acetyltransferase, mitochondrial	P24752	THIL_HUMAN	ENSG00000075239	ENST00000265838	ENSP00000265838	N6-acetyllysine	NP_000010	11	+	107992258		2	8	8	8	0	1	4	4	4	7	0	1	4	4	4	7	0	1	4	4	4	7	24.1	24.1	24.1	45.199	427
217	565;814;2409			IPI00030871;IPI00607779;IPI00020772;IPI00895838	3;1;1;1	3;1;1;1	3;1;1;1	Pantetheinase;Pantetheine hydrolase;Vascular non-inflammatory molecule 1;Tiff66;cDNA, FLJ95014, highly similar to Homo sapiens vanin 1 (VNN1), mRNA	VNN1	Pantetheinase	O95497;B2RAN2	VNN1_HUMAN;B2RAN2_HUMAN	ENSG00000112299	ENST00000367928	ENSP00000356905	Glycosylation	NP_004657	6	-	133002729		4	3	3	3	0	0	1	3	0	0	0	0	1	3	0	0	0	0	1	3	0	0	6.8	6.8	6.8	57.011	513
218	1394;1507;1513;1528;1913	117	27	IPI00030911;IPI00917990;IPI00924720	5;3;2	5;3;2	5;3;2	Vesicle-associated membrane protein 8;Endobrevin;Putative uncharacterized protein VAMP8	VAMP8	Vesicle-associated membrane protein 8;Putative uncharacterized protein VAMP8	Q9BV40;B8ZZT4	VAMP8_HUMAN;B8ZZT4_HUMAN	ENSG00000118640	ENST00000263864;ENST00000409760	ENSP00000263864;ENSP00000387094	Phosphoserine	NP_003752	2	+	85788685		3	5	5	5	0	0	0	2	1	5	0	0	0	2	1	5	0	0	0	2	1	5	45	45	45	11.438	100
219	2107			IPI00030936	1	1	1	Tetraspanin-1;Tetraspan NET-1;Tetraspanin TM4-C	TSPAN1	Tetraspanin-1	O60635;D3DQ14	TSN1_HUMAN	ENSG00000117472	ENST00000236130;ENST00000372003	ENSP00000236130;ENSP00000361072	Glycosylation	NP_005718	1	+	46640745		1	1	1	1	0	0	1	1	1	1	0	0	1	1	1	1	0	0	1	1	1	1	5.4	5.4	5.4	26.301	241
220	846;1110;2314			IPI00031050;IPI00922757;IPI00964760	3;2;2	3;2;2	3;2;2	Sodium-dependent phosphate transport protein 2A;Na(+)-dependent phosphate cotransporter 2A;Sodium/phosphate cotransporter 2A;Na(+)/Pi cotransporter 2A;NaPi-3;Solute carrier family 34 member 1;Solute carrier family 34 (Sodium phosphate), member 1;cDNA FLJ38769 fis, clone KIDNE2015556, highly similar to RENAL SODIUM-DEPENDENT PHOSPHATE TRANSPORT PROTEIN 2;cDNA FLJ60763, highly similar to Sodium-dep…	SLC34A1;NPT2;SLC17A2;hCG_41577	Sodium-dependent phosphate transport protein 2A;sodium-dependent phosphate transport protein 2A isoform 2;12 kDa protein	Q06495;Q7Z725;Q86VN6;Q8N8W2;B4DPE3;Q05BP0;Q6LCI0;Q6LCI1;Q6LCI3	NPT2A_HUMAN;Q7Z725_HUMAN;Q86VN6_HUMAN;Q8N8W2_HUMAN;B4DPE3_HUMAN;Q05BP0_HUMAN;Q6LCI0_HUMAN;Q6LCI1_HUMAN;Q6LCI3_HUMAN	ENSG00000131183	ENST00000324417	ENSP00000321424	Phosphothreonine; by PKC;Glycosylation	NP_003043;NP_001161051	5	+	176811445		3	3	3	3	0	1	2	2	2	0	0	1	2	2	2	0	0	1	2	2	2	0	4.5	4.5	4.5	68.937	639
221	753			IPI00031064	1	1	1	Transmembrane protein 126A	TMEM126A	Transmembrane protein 126A	Q9H061	T126A_HUMAN	ENSG00000171202	ENST00000304511	ENSP00000306887	Glycosylation	NP_115649	11	+	85359021		1	1	1	1	0	0	0	0	1	0	0	0	0	0	1	0	0	0	0	0	1	0	4.6	4.6	4.6	21.527	195
222	729;1152;1163;1168;1231;1243;1698			IPI00031131;IPI00791304;IPI00929530	7;6;6	7;6;6	7;6;6	Adipocyte plasma membrane-associated protein;Protein BSCv;Chromosome 20 open reading frame 3	APMAP;C20orf3;UNQ1869/PRO4305;RP4-568C11.2-002	Isoform 1 of Adipocyte plasma membrane-associated protein;Chromosome 20 open reading frame 3;Isoform 2 of Adipocyte plasma membrane-associated protein	Q9HDC9-1;Q9HDC9;A2A2F9;Q9HDC9-2	APMAP_HUMAN;A2A2F9_HUMAN	ENSG00000101474	ENST00000217456	ENSP00000217456	Glycosylation	NP_065392	20	-	24943561		3	7	7	7	0	0	3	4	7	4	0	0	3	4	7	4	0	0	3	4	7	4	23.1	23.1	23.1	46.48	416
223	43;137;258;293;323;354;384;392;462;501;556;560;619;772;968;1066;1408;1437;1452;1743;1934;1977;2042;2151	118;119	506;622	IPI00031522;IPI00908351	24;4	24;4	24;4	Trifunctional enzyme subunit alpha, mitochondrial;TP-alpha;78 kDa gastrin-binding protein;Long-chain enoyl-CoA hydratase;Long chain 3-hydroxyacyl-CoA dehydrogenase;cDNA FLJ53969, highly similar to Trifunctional enzyme subunit alpha, mitochondrial;cDNA FLJ54509, highly similar to Trifunctional enzyme subunit alpha, mitochondrial;Putative uncharacterized protein HADHA;Trifunctional protein alpha-su…	HADHA;HADH	Trifunctional enzyme subunit alpha, mitochondrial	P40939;B4DDZ5;B4DRH6;Q53T69;Q53TA2;Q9UQC5	ECHA_HUMAN;B4DDZ5_HUMAN;B4DRH6_HUMAN;Q53T69_HUMAN;Q53TA2_HUMAN;Q9UQC5_HUMAN	ENSG00000084754	ENST00000380649	ENSP00000370023	N6-acetyllysine;Phosphoserine	NP_000173	2	-	26413504		2	24	24	24	4	19	22	23	19	5	4	19	22	23	19	5	4	19	22	23	19	5	45.7	45.7	45.7	82.999	763	4
224	821			IPI00031549;IPI00218928	1;1	1;1	1;1	Desmocollin-3;Desmocollin-4;HT-CP;cDNA FLJ78674, highly similar to Homo sapiens desmocollin type 4;Desmocollin 3	DSC3;CDHF3;DSC4	Isoform 3A of Desmocollin-3;Isoform 3B of Desmocollin-3	Q14574-1;Q14574;A8K6T3;Q9HAX1;Q14574-2	DSC3_HUMAN;A8K6T3_HUMAN;Q9HAX1_HUMAN	ENSG00000134762	ENST00000360428;ENST00000389543	ENSP00000353608;ENSP00000374194	Phosphotyrosine;Glycosylation	NP_001932;NP_077741	18	-	28570052		2	1	1	1	1	0	0	0	0	0	1	0	0	0	0	0	1	0	0	0	0	0	1.6	1.6	1.6	99.968	896	1
225	5;262;931;1324;1335;1336;1717;2077;2210;2317			IPI00031804;IPI00294779	10;9	10;9	10;9	Voltage-dependent anion-selective channel protein 3;Outer mitochondrial membrane protein porin 3	VDAC3	Isoform 1 of Voltage-dependent anion-selective channel protein 3;Isoform 2 of Voltage-dependent anion-selective channel protein 3	Q9Y277-1;Q9Y277;Q9Y277-2	VDAC3_HUMAN	ENSG00000078668	ENST00000022615	ENSP00000022615	N6-acetyllysine;Phosphothreonine;Phosphotyrosine;Phosphoserine	NP_005653;NP_001129166	8	+	42249346		2	10	10	10	0	4	8	9	10	9	0	4	8	9	10	9	0	4	8	9	10	9	48.8	48.8	48.8	30.658	283
226	124			IPI00032293	1	1	1	Cystatin-C;Cystatin-3;Neuroendocrine basic polypeptide;Gamma-trace;Post-gamma-globulin	CST3	Cystatin-C	P01034;D3DW42	CYTC_HUMAN	ENSG00000101439	ENST00000376925;ENST00000398409;ENST00000398411	ENSP00000366124;ENSP00000381446;ENSP00000381448		NP_000090	20	-	23608534		1	1	1	1	0	0	0	0	0	1	0	0	0	0	0	1	0	0	0	0	0	1	7.5	7.5	7.5	15.799	146
227	42;535;939;1320;1501;1836			IPI00643202;IPI00033583;IPI00789302	6;6;1	6;6;1	6;6;1	SERPINB12 protein;Serpin B12	SERPINB12	SERPINB12 protein;Serpin B12	Q3SYB4;Q96P63;Q3SYB5	Q3SYB4_HUMAN;SPB12_HUMAN;Q3SYB5_HUMAN	ENSG00000166634	ENST00000382768;ENST00000269491	ENSP00000372218;ENSP00000269491		NP_536722	18	+	61223393		3	6	6	6	6	0	2	0	0	0	6	0	2	0	0	0	6	0	2	0	0	0	19.5	19.5	19.5	48.445	425	7
228	146			IPI00871742;IPI00235412;IPI00146935;IPI00555883;IPI00037283;IPI00942042;IPI00473085;IPI00910662	1;1;1;1;1;1;1;1	1;1;1;1;1;1;1;1	1;1;1;1;1;1;1;1	Dynamin-1-like protein;Dynamin-like protein;Dnm1p/Vps1p-like protein;Dynamin family member proline-rich carboxyl-terminal domain less;Dynamin-related protein 1;Dynamin-like protein 4;Dynamin-like protein IV;HdynIV;Dynamin-like protein DYNIV-11 variant;cDNA FLJ56381, highly similar to Dynamin-1-like protein (EC 3.6.5.5);cDNA FLJ59948, highly similar to Dynamin-1-like protein (EC 3.6.5.5);DNM1L pro…	DNM1L;DLP1;DRP1	Dynamin 1-like, isoform CRA_c;cDNA FLJ56381, highly similar to Dynamin-1-like protein;Isoform 1 of Dynamin-1-like protein;Isoform 4 of Dynamin-1-like protein;Isoform 5 of Dynamin-1-like protein;Isoform 2 of Dynamin-1-like protein;Isoform 3 of Dynamin-1-lik	O00429-6;O00429;D3DUW5;Q59GN9;B4DYR6;D3DUW6;D3DUW7;O00429-1;O00429-2;O00429-5;O00429-3;O00429-4;B4DPZ9;Q32Q67;B4DGC9	DNM1L_HUMAN;Q59GN9_HUMAN;B4DYR6_HUMAN;B4DPZ9_HUMAN;Q32Q67_HUMAN;B4DGC9_HUMAN	ENSG00000087470	ENST00000266479;ENST00000266481;ENST00000358214;ENST00000381000	ENSP00000266479;ENSP00000266481;ENSP00000350948;ENSP00000370388	Phosphoserine	NP_036192;NP_036193;NP_005681	12	+	32832137		8	1	1	1	0	0	0	0	0	1	0	0	0	0	0	1	0	0	0	0	0	1	1.6	1.6	1.6	87.811	789
229	4;663;817;903;961			IPI00037448;IPI00550682;IPI00514020	5;4;3	5;4;3	5;4;3	Glyoxylate reductase/hydroxypyruvate reductase;Glyoxylate reductase/hydroxypyruvate reductase, isoform CRA_b;cDNA, FLJ96788, Homo sapiens glyoxylate reductase/hydroxypyruvate reductase(GRHPR), mRNA;GRHPR protein	GRHPR;GLXR;MSTP035;RP11-397D12.2-002;hCG_30089;RP11-397D12.2-004	Glyoxylate reductase/hydroxypyruvate reductase;GRHPR protein (Fragment);Glyoxylate reductase/hydroxypyruvate reductase	Q9UBQ7;Q5T945;Q5M7Z5;Q5T946	GRHPR_HUMAN;Q5T945_HUMAN;Q5M7Z5_HUMAN;Q5T946_HUMAN	ENSG00000137106	ENST00000318158;ENST00000377824	ENSP00000313432;ENSP00000367055		NP_036335	9	+	37422663		3	5	5	5	0	0	0	0	3	5	0	0	0	0	3	5	0	0	0	0	3	5	26.8	26.8	26.8	35.668	328
230	475;835;900;901;1196;1381;1438;1829;2084			IPI00042580;IPI00843886;IPI00797546;IPI00953537	9;9;6;6	9;9;6;6	9;9;6;6	Apolipoprotein O;Protein FAM121B	APOO;FAM121B;My025;UNQ1866/PRO4302	Isoform 1 of Apolipoprotein O;20 kDa protein;Isoform 2 of Apolipoprotein O;Putative uncharacterized protein APOO	Q9BUR5-1;Q9BUR5;Q9BUR5-2;C9J574	APOO_HUMAN	ENSG00000184831	ENST00000379220;ENST00000379226	ENSP00000368522;ENSP00000368528	Glycosylation	NP_077027	X	-	23851470		4	9	9	9	0	0	3	5	6	9	0	0	3	5	6	9	0	0	3	5	6	9	57.6	57.6	57.6	22.284	198
231	248;852;1380;1412;2325;2360			IPI00043564	6	6	6	Sideroflexin-2;Sideroflexin;Sideroflexin 2;Sideroflexin 2, isoform CRA_a	SFXN2;SFXN;RP11-47A8.2-001;hCG_22584	Sideroflexin-2	Q96NB2;Q5JSM6	SFXN2_HUMAN;Q5JSM6_HUMAN	ENSG00000156398	ENST00000369893	ENSP00000358909		NP_849189	10	+	104474297		1	6	6	6	0	2	4	5	3	3	0	2	4	5	3	3	0	2	4	5	3	3	25.2	25.2	25.2	36.231	322
232	1397			IPI00043883;IPI00939859;IPI00550230;IPI00909052	1;1;1;1	1;1;1;1	1;1;1;1	Proton-coupled folate transporter;Heme carrier protein 1;PCFT/HCP1;Solute carrier family 46 member 1;G21;cDNA FLJ58315, highly similar to Heme carrier protein 1	SLC46A1;HCP1;PCFT	Isoform 1 of Proton-coupled folate transporter;Putative uncharacterized protein SLC46A1;Isoform 2 of Proton-coupled folate transporter;cDNA FLJ58315, highly similar to Heme carrier protein 1	Q96NT5-1;Q96NT5;C9JT70;Q96NT5-2;C9JSZ2;B4DJ17	PCFT_HUMAN;B4DJ17_HUMAN	ENSG00000076351	ENST00000262401;ENST00000321666	ENSP00000262401;ENSP00000318828	N-acetylmethionine;Phosphoserine;Glycosylation	NP_542400	17	-	26721661		4	1	1	1	0	0	1	1	0	0	0	0	1	1	0	0	0	0	1	1	0	0	2.6	2.6	2.6	49.77	459
233	2263			IPI00056414	1	1	1	Protein MAL2	MAL2	Protein MAL2	Q969L2	MAL2_HUMAN	ENSG00000147676	ENST00000276681	ENSP00000276681	Glycosylation	NP_443118	8	+	120220610		1	1	1	1	0	0	1	1	1	1	0	0	1	1	1	1	0	0	1	1	1	1	6.2	6.2	6.2	19.125	176
234	90;150;174;208;217;641;1459;1673;1972;2224;2388			IPI00059476	11	11	11	Dipeptidase 1;Microsomal dipeptidase;Renal dipeptidase;Dehydropeptidase-I;DPEP1 protein	DPEP1;MDP;RDP	Dipeptidase 1	P16444;D3DX80;Q6I9V1	DPEP1_HUMAN;Q6I9V1_HUMAN	ENSG00000015413	ENST00000261615;ENST00000393092	ENSP00000261615;ENSP00000376807	Glycosylation	NP_001121613;NP_004404	16	+	89679716		1	11	11	11	0	1	7	9	8	0	0	1	7	9	8	0	0	1	7	9	8	0	42.8	42.8	42.8	45.673	411
235	1100;1460;1482			IPI00062037	3	1	1	Dynein light chain 2, cytoplasmic;Dynein light chain LC8-type 2	DYNLL2;DLC2	Dynein light chain 2, cytoplasmic	Q96FJ2	DYL2_HUMAN	ENSG00000121083	ENST00000240343	ENSP00000240343		NP_542408	17	+	56160799		1	3	1	1	0	0	0	1	1	3	0	0	0	0	0	1	0	0	0	0	0	1	50.6	24.7	24.7	10.35	89
236	731;889;1395;2026			IPI00063130	4	4	4	Transmembrane protein 205	TMEM205;UNQ501/PRO1018	Transmembrane protein 205	Q6UW68	TM205_HUMAN	ENSG00000105518	ENST00000222124;ENST00000354882	ENSP00000222124;ENSP00000346954	N6-acetyllysine	NP_001138888;NP_212133;NP_940938	19	-	11453452		1	4	4	4	0	0	1	3	4	2	0	0	1	3	4	2	0	0	1	3	4	2	27	27	27	21.198	189
237	98			IPI00063903;IPI00937212	1;1	1;1	1;1	Up-regulated during skeletal muscle growth protein 5;HCV F-transactivated protein 2	USMG5;HCVFTP2;PD04912	Up-regulated during skeletal muscle growth protein 5;hypothetical protein XP_002343862	Q96IX5;D3DR92	USMG5_HUMAN	ENSG00000173915	ENST00000309579;ENST00000337003;ENST00000369811;ENST00000369815;ENST00000369825	ENSP00000311245;ENSP00000337705;ENSP00000358826;ENSP00000358830;ENSP00000358840	N6-acetyllysine	NP_116136;XP_002343862;XP_002346354;XP_002348209	10	-	105148798		2	1	1	1	0	0	1	0	1	1	0	0	1	0	1	1	0	0	1	0	1	1	25.9	25.9	25.9	6.4575	58
238	451;1541;1542			IPI00099550;IPI00071180;IPI00409659;IPI00909004;IPI00908495;IPI00024502;IPI00744359	3;3;2;2;2;1;1	3;3;2;2;2;1;1	3;3;2;2;2;1;1	Ubiquilin-1;Protein linking IAP with cytoskeleton 1;cDNA FLJ14650 fis, clone NT2RP2002185, highly similar to Ubiquilin-1;cDNA FLJ14670 fis, clone NT2RP2003272, highly similar to Ubiquilin-1;Ubiquilin 1 isoform 1 variant;Ubiquilin-2;Protein linking IAP with cytoskeleton 2;Ubiquitin-like product Chap1/Dsk2;DSK2 homolog;Chap1;cDNA FLJ56541, highly similar to Ubiquilin-2;cDNA FLJ60127, highly similar…	UBQLN1;DA41;PLIC1;UBQLN2;N4BP4;PLIC2;HRIHFB2157	Isoform 1 of Ubiquilin-1;Isoform 2 of Ubiquilin-1;Ubiquilin-2;cDNA FLJ56541, highly similar to Ubiquilin-2;cDNA FLJ60127, highly similar to Ubiquilin-2	Q9UMX0-1;Q9UMX0;B3KNI2;B3KNI8;Q9UMX0-2;Q59FJ2;Q9UHD9;B4DZF1;B4DM19	UBQL1_HUMAN;B3KNI2_HUMAN;B3KNI8_HUMAN;Q59FJ2_HUMAN;UBQL2_HUMAN;B4DZF1_HUMAN;B4DM19_HUMAN	ENSG00000135018;ENSG00000188021	ENST00000257468;ENST00000376395;ENST00000338222	ENSP00000257468;ENSP00000365576;ENSP00000345195		NP_038466;NP_444295;NP_038472	9;X	-	86274878		7	3	3	3	0	0	0	1	1	2	0	0	0	1	1	2	0	0	0	1	1	2	7.1	7.1	7.1	62.518	589
239	358;919;1526;1665;1819;2402			IPI00071509;IPI00218528;IPI00888683	6;6;6	6;6;6	6;6;6	Plakophilin-1;Band-6 protein;cDNA FLJ56941, highly similar to Plakophilin-1;cDNA, FLJ79030, highly similar to Plakophilin-1;PKP1 protein	PKP1	Isoform 2 of Plakophilin-1;Isoform 1 of Plakophilin-1;similar to plakophilin 1, partial	Q13835-1;Q13835;Q13835-2;B4DRX5;Q14BN3	PKP1_HUMAN;B4DRX5_HUMAN;Q14BN3_HUMAN	ENSG00000081277	ENST00000263946;ENST00000352845;ENST00000367324	ENSP00000263946;ENSP00000295597;ENSP00000356293	Phosphotyrosine	NP_000290;NP_001005337;XP_001719946	1	+	201252580		3	6	6	6	6	0	0	0	0	0	6	0	0	0	0	0	6	0	0	0	0	0	10.7	10.7	10.7	82.86	747	6
240	1771			IPI00072044;IPI00761072;IPI00760666	1;1;1	1;1;1	1;1;1	Ester hydrolase C11orf54;cDNA FLJ77502	C11orf54;LP4947;PTD012	Isoform 1 of Ester hydrolase C11orf54;Isoform 2 of Ester hydrolase C11orf54;Isoform 4 of Ester hydrolase C11orf54	Q9H0W9-1;Q9H0W9;A8K718;Q9H0W9-2;Q9H0W9-4	CK054_HUMAN;A8K718_HUMAN	ENSG00000182919	ENST00000331239;ENST00000354421	ENSP00000331209;ENSP00000346403			11	+	93474793		3	1	1	1	0	0	0	0	0	1	0	0	0	0	0	1	0	0	0	0	0	1	6.7	6.7	6.7	35.117	315
241	45;93;94;175;307;419;622;623;809;1034;1039;1063;1067;1840;1851;1983;2421	120	249	IPI00073772;IPI00644994;IPI00299456	17;3;2	17;3;2	17;3;2	Fructose-1,6-bisphosphatase 1;D-fructose-1,6-bisphosphate 1-phosphohydrolase 1;Fructose 1,6-bisphosphatase;cDNA, FLJ94876, highly similar to Homo sapiens fructose-1,6-bisphosphatase 1 (FBP1), mRNA;Growth-inhibiting protein 17;cDNA FLJ75786, highly similar to Homo sapiens fructose-1,6-bisphosphatase 1 (FBP1), mRNA	FBP1;FBP;hCG_1640493	Fructose-1,6-bisphosphatase 1	P09467;A8QID0;B2RE74;Q2TU34	F16P1_HUMAN;A8QID0_HUMAN;B2RE74_HUMAN;Q2TU34_HUMAN	ENSG00000165140	ENST00000375326	ENSP00000364475		NP_000498;NP_001121100	9	-	97365415		3	17	17	17	0	0	6	13	16	14	0	0	6	13	16	14	0	0	6	13	16	14	61.2	61.2	61.2	36.814	338
242	628;1197;1232;1712;1804;2102;2241;2414	121	178	IPI00101106;IPI00902712	8;2	8;2	8;2	COMM domain-containing protein 5;Hypertension-related calcium-regulated gene protein	COMMD5;HT002	COMM domain-containing protein 5	Q9GZQ3;D3DWN7	COMD5_HUMAN	ENSG00000170619	ENST00000305103;ENST00000402718	ENSP00000304544;ENSP00000385793		NP_001074472;NP_001074473;NP_054785	8	-	146075552		2	8	8	8	0	0	0	3	5	7	0	0	0	3	5	7	0	0	0	3	5	7	51.3	51.3	51.3	24.67	224
243	883;973;1233			IPI00103057;IPI00607610	3;3	3;3	3;3	Protein FAM36A;cDNA FLJ10004 fis, clone HEMBA1000076, highly similar to Protein FAM36A;Family with sequence similarity 36, member A, isoform CRA_a;cDNA FLJ43269 fis, clone KIDNE2000665, highly similar to Protein FAM36A	FAM36A;hCG_1640805	Isoform 2 of Protein FAM36A;Isoform 1 of Protein FAM36A	Q5RI15-2;Q5RI15;Q5RI15-1;B3KM21	FA36A_HUMAN;B3KM21_HUMAN	ENSG00000203667	ENST00000366528;ENST00000366529	ENSP00000355486;ENSP00000355487		NP_932342	1	+	244998624		2	3	3	3	0	1	1	1	2	3	0	1	1	1	2	3	0	1	1	1	2	3	37.7	37.7	37.7	14.669	130
244	1522			IPI00103242;IPI00646687	1;1	1;1	1;1	Protein POF1B;Premature ovarian failure protein 1B;Premature ovarian failure, 1B, isoform CRA_b;cDNA FLJ78065, highly similar to Homo sapiens premature ovarian failure 1B protein (POF1B) mRNA;cDNA, FLJ95052, highly similar to Homo sapiens premature ovarian failure, 1B (POF1B), mRNA	POF1B;hCG_18178	Isoform 1 of Protein POF1B;Isoform 2 of Protein POF1B	Q8WVV4-1;Q8WVV4;A8K2U5;Q8WVV4-2	POF1B_HUMAN;A8K2U5_HUMAN	ENSG00000124429	ENST00000276124;ENST00000373145;ENST00000373149;ENST00000262753	ENSP00000276124;ENSP00000362238;ENSP00000362242;ENSP00000262753		NP_079197	X	-	84532402		2	1	1	1	1	0	0	0	0	0	1	0	0	0	0	0	1	0	0	0	0	0	1.7	1.7	1.7	68.695	595	1
245	170;328;1049			IPI00103426;IPI00336096;IPI00747380;IPI00946484;IPI00552487	3;3;3;3;1	3;3;3;3;1	3;3;3;3;1	Solute carrier family 13 member 3;Sodium-dependent high-affinity dicarboxylate transporter 2;Na(+)/dicarboxylate cotransporter 3;Putative uncharacterized protein SLC13A3;cDNA FLJ59488, highly similar to Solute carrier family 13 member 3	SLC13A3;NADC3;SDCT2	Isoform 1 of Solute carrier family 13 member 3;solute carrier family 13 member 3 isoform b;Isoform 3 of Solute carrier family 13 member 3;Putative uncharacterized protein SLC13A3	Q8WWT9-1;Q8WWT9;A8MPP9;B4DF27;Q8WWT9-3;C9J7L4	S13A3_HUMAN;A8MPP9_HUMAN;B4DF27_HUMAN	ENSG00000158296	ENST00000279027;ENST00000339636;ENST00000372121;ENST00000396360;ENST00000290317	ENSP00000279027;ENSP00000344912;ENSP00000361193;ENSP00000379648;ENSP00000290317	Glycosylation	NP_073740;NP_001011554	20	-	45186463		5	3	3	3	0	2	2	2	1	0	0	2	2	2	1	0	0	2	2	2	1	0	7.5	7.5	7.5	66.84	602
246	10;415;533;988;1552			IPI00148063	5	5	5	Heme-binding protein 1;p22HBP	HEBP1;HBP	Heme-binding protein 1	Q9NRV9	HEBP1_HUMAN	ENSG00000013583	ENST00000014930	ENSP00000014930		NP_057071	12	-	13127803		1	5	5	5	0	0	0	0	1	5	0	0	0	0	1	5	0	0	0	0	1	5	36	36	36	21.097	189
247	1937			IPI00152240;IPI00639803	1;1	1;1	1;1	Transmembrane protein 167A	TMEM167A;TMEM167	Protein kish-A;similar to transmembrane protein 167A	Q8TBQ9	T167A_HUMAN	ENSG00000174695	ENST00000308489	ENSP00000309619	Glycosylation	NP_777569;XP_001713927;XP_001725365;XP_001726831	5	-	82351986		2	1	1	1	0	0	0	0	0	1	0	0	0	0	0	1	0	0	0	0	0	1	12.5	12.5	12.5	8.0598	72
248	420;602;843;858			IPI00152426;IPI00917770;IPI00917925;IPI00916276;IPI00917036;IPI00916162;IPI00909426;IPI00939553;IPI00916873;IPI00884993	4;3;3;3;3;3;1;1;1;1	4;3;3;3;3;3;1;1;1;1	4;3;3;3;3;3;1;1;1;1	Sideroflexin-5;cDNA FLJ58364, highly similar to Sideroflexin-5;Putative uncharacterized protein SFXN5	SFXN5	Sideroflexin-5;Putative uncharacterized protein SFXN5;Protein;24 kDa protein;Putative uncharacterized protein SFXN5;11 kDa protein	Q8TD22;B4DGS9;B8ZZJ6;C9JIV5	SFXN5_HUMAN;B4DGS9_HUMAN;B8ZZJ6_HUMAN	ENSG00000144040	ENST00000272433;ENST00000410065	ENSP00000272433;ENSP00000387076		NP_653180	2	-	73169165		10	4	4	4	0	0	2	2	2	4	0	0	2	2	2	4	0	0	2	2	2	4	13.8	13.8	13.8	37.124	340
249	1060;1123;1915			IPI00152975	3	3	3	Coiled-coil domain-containing protein 90A, mitochondrial	CCDC90A;C6orf79	Isoform 1 of Coiled-coil domain-containing protein 90A, mitochondrial	Q96AQ8-1;Q96AQ8	CC90A_HUMAN	ENSG00000050393	ENST00000359495;ENST00000379170	ENSP00000352475;ENSP00000368468		NP_001026883	6	-	13791020		1	3	3	3	0	0	0	0	2	3	0	0	0	0	2	3	0	0	0	0	2	3	8.1	8.1	8.1	39.694	359
250	378;740;1696			IPI00153023;IPI00795428;IPI00791923;IPI00791372;IPI00924763;IPI00927503	3;2;1;1;1;1	3;2;1;1;1;1	3;2;1;1;1;1	Coiled-coil domain-containing protein 51	CCDC51	Isoform 1 of Coiled-coil domain-containing protein 51;Isoform 2 of Coiled-coil domain-containing protein 51	Q96ER9-1;Q96ER9;Q96ER9-2	CCD51_HUMAN	ENSG00000164051	ENST00000296441;ENST00000395694;ENST00000395696	ENSP00000296441;ENSP00000379047;ENSP00000379049		NP_078937	3	-	48473574		6	3	3	3	0	0	2	3	1	1	0	0	2	3	1	1	0	0	2	3	1	1	11.2	11.2	11.2	45.811	411
251	29;1581;2177			IPI00156689;IPI00184402;IPI00789469;IPI00797605	3;2;2;2	3;2;2;2	3;2;2;2	Synaptic vesicle membrane protein VAT-1 homolog;cDNA, FLJ79487, highly similar to Synaptic vesicle membrane protein VAT-1homolog;cDNA FLJ39753 fis, clone SMINT2018343, highly similar to Synaptic vesicle membrane protein VAT-1homolog (EC 1.-.-.-);cDNA FLJ54106, moderately similar to Synaptic vesicle membrane protein VAT-1 homolog (EC 1.-.-.-);Chromosome 17q21 mRNA clone 694:2.	VAT1	Synaptic vesicle membrane protein VAT-1 homolog;Chromosome 17q21 mRNA clone 694:2;22 kDa protein;15 kDa protein	Q99536;B0AZP7;B3KUF8;B4DPX4;Q16464	VAT1_HUMAN;B0AZP7_HUMAN;B3KUF8_HUMAN;B4DPX4_HUMAN;Q16464_HUMAN	ENSG00000108828	ENST00000355653;ENST00000315674	ENSP00000347872;ENSP00000326121		NP_006364	17	-	41166622		4	3	3	3	0	0	1	1	1	0	0	0	1	1	1	0	0	0	1	1	1	0	9.7	9.7	9.7	41.92	393
252	36;627;712;923;1256;1747;2371			IPI00157414;IPI00965701	7;4	7;4	7;4	Ectonucleotide pyrophosphatase/phosphodiesterase family member 6;Ectonucleotide pyrophosphatase/phosphodiesterase family member 6 soluble form;Putative uncharacterized protein MGC33971	ENPP6;UNQ1889/PRO4334;MGC33971	Ectonucleotide pyrophosphatase/phosphodiesterase family member 6;22 kDa protein	Q6UWR7;Q4W5Q1	ENPP6_HUMAN;Q4W5Q1_HUMAN	ENSG00000164303	ENST00000296741	ENSP00000296741	Glycosylation	NP_699174	4	-	185009859		2	7	7	7	0	0	3	6	4	2	0	0	3	6	4	2	0	0	3	6	4	2	19.1	19.1	19.1	50.24	440
253	687;1135;1443			IPI00163325;IPI00170660;IPI00432750;IPI00744709;IPI00807688	3;3;3;3;1	3;3;3;3;1	3;3;3;3;1	Solute carrier family 22 member 12;Urate anion exchanger 1;Renal-specific transporter;Organic anion transporter 4-like protein;cDNA FLJ16006 fis, clone KIDNE1000064, highly similar to Homo sapiens solute carrier family 22 (organic anion/cation transporter), member 12 (SLC22A12), transcript variant 1, mRNA;Putative uncharacterized protein SLC22A12;cDNA FLJ31175 fis, clone KIDNE2000167, highly simi…	SLC22A12;OATL4;URAT1;UNQ6453/PRO34004	Isoform 1 of Solute carrier family 22 member 12;Urate anion exchanger 1 isoform b;Isoform 2 of Solute carrier family 22 member 12;solute carrier family 22 member 12 isoform b	Q96S37-1;Q96S37;B3KV05;B5ME56;Q96S37-2;B3KP53	S22AC_HUMAN;B3KV05_HUMAN;B5ME56_HUMAN;B3KP53_HUMAN	ENSG00000197891	ENST00000377572;ENST00000377574;ENST00000336464;ENST00000301893;ENST00000356210	ENSP00000366795;ENSP00000366797;ENSP00000336836;ENSP00000301893;ENSP00000348542	Glycosylation	NP_653186;NP_700357	11	+	64358113		5	3	3	3	0	0	3	3	1	0	0	0	3	3	1	0	0	0	3	3	1	0	5.8	5.8	5.8	59.63	553
254	661;803;1855			IPI00166200	3	3	3	Gasdermin-A;Gasdermin-1	GSDMA;GSDM;GSDM1;FKSG9	Gasdermin-A	Q96QA5	GSDMA_HUMAN	ENSG00000167914	ENST00000301659	ENSP00000301659		NP_835465	17	+	38119226		1	3	3	3	3	0	0	0	0	0	3	0	0	0	0	0	3	0	0	0	0	0	9.4	9.4	9.4	49.364	445	3
255	1650			IPI00166444	1	1	1	Vesicle transport protein SFT2C;SFT2 domain-containing protein 3	SFT2D3	Vesicle transport protein SFT2C	Q587I9	SFT2C_HUMAN	ENSG00000173349	ENST00000310981	ENSP00000310803		NP_116129	2	+	128458597		1	1	1	1	0	0	0	0	0	1	0	0	0	0	0	1	0	0	0	0	0	1	4.7	4.7	4.7	21.789	215
256	87;449;1640;2300			IPI00166729;IPI00924948;IPI00871622;IPI00939278	4;3;1;1	4;3;1;1	4;3;1;1	Zinc-alpha-2-glycoprotein;Zn-alpha-2-glycoprotein	AZGP1;ZAG;ZNGP1	Zinc-alpha-2-glycoprotein;Putative uncharacterized protein AZGP1	P25311;C9JEV0	ZA2G_HUMAN	ENSG00000160862	ENST00000292401	ENSP00000292401	Pyrrolidone carboxylic acid;Glycosylation	NP_001176	7	-	99564343		4	4	4	4	3	0	0	0	1	2	3	0	0	0	1	2	3	0	0	0	1	2	12.8	12.8	12.8	34.258	298	3
257	534			IPI00168435	1	1	1	Clarin-3;Transmembrane protein 12;Usher syndrome type-3A-like protein 1	CLRN3;TMEM12;USH3AL1	Isoform 1 of Clarin-3	Q8NCR9-1;Q8NCR9	CLRN3_HUMAN	ENSG00000180745	ENST00000368671	ENSP00000357660	Glycosylation	NP_689524	10	-	129676105		1	1	1	1	0	0	0	0	1	0	0	0	0	0	1	0	0	0	0	0	1	0	5.8	5.8	5.8	25.321	226
258	27;104;130;136;299;536;650;1018;1173;1637;1939;2089;2179;2184	122	251	IPI00169383;IPI00916818;IPI00909158;IPI00910974	14;11;8;5	14;11;8;5	12;9;7;5	Phosphoglycerate kinase 1;Primer recognition protein 2;Cell migration-inducing gene 10 protein;Phosphoglycerate kinase	PGK1;PGKA;MIG10;OK/SW-cl.110;hCG_20034	Phosphoglycerate kinase 1;Phosphoglycerate kinase;Phosphoglycerate kinase	P00558;A8K4W6;B7Z7A9;B4DHM5;B4E1H9;B4DHB3	PGK1_HUMAN;A8K4W6_HUMAN;B7Z7A9_HUMAN;B4DHM5_HUMAN;B4E1H9_HUMAN;B4DHB3_HUMAN	ENSG00000102144	ENST00000373316	ENSP00000362413	N-acetylserine;Phosphotyrosine;Phosphoserine;Phosphothreonine	NP_000282	X	+	77320685		4	14	14	12	0	0	4	9	14	5	0	0	4	9	14	5	0	0	4	7	12	5	48.7	48.7	43.2	44.614	417
259	575;760;847;1587;2067			IPI00374657;IPI00170692;IPI00642826;IPI00929577;IPI00640416	5;5;3;2;2	4;4;2;1;2	4;4;2;1;2	Vesicle-associated membrane protein-associated protein A;33 kDa Vamp-associated protein;VAP-33;cDNA FLJ78586, highly similar to Homo sapiens VAMP (vesicle-associated membrane protein)-associated protein A, 33kDa (VAPA), mRNA;cDNA, FLJ96653, Homo sapiens VAMP (vesicle-associated membrane protein)-associated protein A, 33kDa (VAPA), mRNA	VAPA;VAP33	Isoform 2 of Vesicle-associated membrane protein-associated protein A;Isoform 1 of Vesicle-associated membrane protein-associated protein A;14 kDa protein	Q9P0L0-2;Q9P0L0;Q9P0L0-1;A8KA83;D3DUI3	VAPA_HUMAN;A8KA83_HUMAN	ENSG00000101558	ENST00000340541;ENST00000400000;ENST00000349843	ENSP00000345656;ENSP00000382880;ENSP00000217602		NP_003565;NP_919415	18	+	9913999		5	5	4	4	0	0	3	5	1	0	0	0	2	4	1	0	0	0	2	4	1	0	19	19	19	32.613	294
260	336;406;1611;2215			IPI00170924	4	4	4	Histidine triad nucleotide-binding protein 3	HINT3	Histidine triad nucleotide-binding protein 3	Q9NQE9	HINT3_HUMAN	ENSG00000111911	ENST00000229633	ENSP00000229633		NP_612638	6	+	126277927		1	4	4	4	0	0	0	0	1	4	0	0	0	0	1	4	0	0	0	0	1	4	32.4	32.4	32.4	20.361	182
261	287;341;342;1139;1551;1590;1591;1639;1676;1715;2062;2392			IPI00171516	12	12	12	Plasmalemma vesicle-associated protein;Plasmalemma vesicle protein 1;Fenestrated endothelial-linked structure protein	PLVAP;FELS;PV1	Plasmalemma vesicle-associated protein	Q9BX97	PLVAP_HUMAN	ENSG00000130300	ENST00000252590	ENSP00000252590	Glycosylation	NP_112600	19	-	17462264		1	12	12	12	1	10	6	4	0	0	1	10	6	4	0	0	1	10	6	4	0	0	23.3	23.3	23.3	50.594	442	1
262	799			IPI00176427	1	1	1	Cell adhesion molecule 4;Immunoglobulin superfamily member 4C;Nectin-like protein 4;TSLC1-like protein 2	CADM4;IGSF4C;NECL4;TSLL2	Cell adhesion molecule 4	Q8NFZ8	CADM4_HUMAN	ENSG00000105767	ENST00000222374	ENSP00000222374	Glycosylation	NP_660339	19	-	44126522		1	1	1	1	0	0	0	0	0	1	0	0	0	0	0	1	0	0	0	0	0	1	4.6	4.6	4.6	42.785	388
263	1436;1956			IPI00798127;IPI00792712;IPI00793729;IPI00789107;IPI00719280;IPI00794205;IPI00418813;IPI00790633;IPI00794925;IPI00795527;IPI00793810;IPI00797400;IPI00796600;IPI00179330;IPI00794211;IPI00796007;IPI00784990;IPI00789823;IPI00456429;IPI00793330;IPI00798155;IPI00654754;IPI00792139;IPI00879555;IPI00248597	2;2;2;2;2;2;2;2;2;2;2;2;2;2;2;2;2;2;2;2;2;2;2;1;1	2;2;2;2;2;2;2;2;2;2;2;2;2;2;2;2;2;2;2;2;2;2;2;1;1	2;2;2;2;2;2;2;2;2;2;2;2;2;2;2;2;2;2;2;2;2;2;2;1;1	cDNA FLJ75516, highly similar to Xenopus tropicalis ubiquitin C, mRNA;Ubiquitin C variant;Ubiquitin C splice variant;Putative uncharacterized protein;UBC protein;cDNA FLJ32377 fis, clone SKMUS1000014, highly similar to Polyubiquitin 9;Putative uncharacterized protein DKFZp434K0435;Ubiquitin B;Ubiquitin B, isoform CRA_a;40S ribosomal protein S27a;Ribosomal protein S27a, isoform CRA_c;cDNA, FLJ9679…	UBC;DKFZp434K0435;UBB;hCG_1998947;RPS27A;UBA80;UBCEP1;hCG_1987923;UBA52;UBCEP2;hCG_37048	ubiquitin C;39 kDa protein;UBC protein;30 kDa protein;ubiquitin B precursor;26 kDa protein;Pseudogene candidate;25 kDa protein;21 kDa protein;21 kDa protein;19 kDa protein;19 kDa protein;18 kDa protein;ubiquitin and ribosomal protein S27a precursor;18 kDa	A8K674;Q59EM9;Q5PY61;Q66K58;Q96H31;Q96MH4;Q9UFQ0;Q96C32;Q5U5U6;P62979;B2RDW1;Q5RKT7;Q8WYN9;B4DV12;Q5UGI3;P62987;Q3MIH3;P62988;Q49A90;A8CGI2	A8K674_HUMAN;Q59EM9_HUMAN;Q5PY61_HUMAN;Q66K58_HUMAN;Q96H31_HUMAN;Q96MH4_HUMAN;Q9UFQ0_HUMAN;Q96C32_HUMAN;Q5U5U6_HUMAN;RS27A_HUMAN;B2RDW1_HUMAN;Q5RKT7_HUMAN;Q8WYN9_HUMAN;B4DV12_HUMAN;Q5UGI3_HUMAN;RL40_HUMAN;Q3MIH3_HUMAN;UBIQ_HUMAN;Q49A90_HUMAN;A8CGI2_HUMAN	ENSG00000150991;ENSG00000170315;ENSG00000143947;ENSG00000221983;ENSG00000189251	ENST00000339647;ENST00000376781;ENST00000302182;ENST00000395837;ENST00000395839;ENST00000272317;ENST00000402285;ENST00000404735;ENST00000408928;ENST00000325925;ENST00000339545;ENST00000392398;ENST00000344561;ENST00000392399	ENSP00000344818;ENSP00000365977;ENSP00000304697;ENSP00000379178;ENSP00000379180;ENSP00000272317;ENSP00000383981;ENSP00000385659;ENSP00000386142;ENSP00000365975;ENSP00000365976;ENSP00000376199;ENSP00000343469;ENSP00000376200	N6,N6,N6-trimethyllysine;Phosphoserine	NP_066289;NP_061828;NP_001129064;NP_001170884;NP_002945;NP_001029102;NP_003324	12;17;2;19	-	125396194		25	2	2	2	2	0	0	0	0	0	2	0	0	0	0	0	2	0	0	0	0	0	28.9	28.9	28.9	77.028	685	2
264	229;771;1632;1978			IPI00184363	4	4	4	Glycolipid transfer protein	GLTP	Glycolipid transfer protein	Q9NZD2	GLTP_HUMAN	ENSG00000139433	ENST00000318348	ENSP00000315263	N-acetylalanine	NP_057517	12	-	110288751		1	4	4	4	0	0	0	0	1	4	0	0	0	0	1	4	0	0	0	0	1	4	29.2	29.2	29.2	23.85	209
265	611;795			IPI00289159;IPI00215687;IPI00215685;IPI00917826	2;2;1;1	2;2;1;1	2;2;1;1	Glutaminase kidney isoform, mitochondrial;L-glutamine amidohydrolase;K-glutaminase;cDNA FLJ75476, highly similar to Homo sapiens glutaminase (GLS), mRNA;Putative uncharacterized protein GLS;cDNA FLJ10358 fis, clone NT2RM2001238, highly similar to Glutaminase kidney isoform, mitochondrial;Putative uncharacterized protein DKFZp686O15119	GLS;GLS1;KIAA0838;DKFZp686O15119	Isoform 1 of Glutaminase kidney isoform, mitochondrial;Isoform 3 of Glutaminase kidney isoform, mitochondrial;Isoform 2 of Glutaminase kidney isoform, mitochondrial;13 kDa protein	O94925-1;O94925;A8K132;Q53S89;O94925-3;B3KM58;Q53RX0;Q53TX0;Q68D38;O94925-2	GLSK_HUMAN;A8K132_HUMAN;Q53S89_HUMAN;B3KM58_HUMAN;Q53RX0_HUMAN;Q53TX0_HUMAN;Q68D38_HUMAN	ENSG00000115419	ENST00000320717;ENST00000338435	ENSP00000317379;ENSP00000340689		NP_055720	2	+	191745553		4	2	2	2	0	0	0	0	0	2	0	0	0	0	0	2	0	0	0	0	0	2	5.7	5.7	5.7	73.46	669
266	11;2233;2319;2379			IPI00215893;IPI00877645	4;3	4;3	4;3	Heme oxygenase 1;cDNA, FLJ93605, highly similar to Homo sapiens heme oxygenase (decycling) 1 (HMOX1), mRNA;HMOX1 protein;Heme oxygenase (Decycling) 1	HMOX1;HO;HO1;hCG_40033;CTA-286B10.6-002	Heme oxygenase 1;Heme oxygenase (Decycling) 1	P09601;B2R7U4;Q6FH11;Q96DI8;B1AHA8;D2K7W4	HMOX1_HUMAN;B2R7U4_HUMAN;Q6FH11_HUMAN;Q96DI8_HUMAN;B1AHA8_HUMAN	ENSG00000100292	ENST00000216117	ENSP00000216117	Phosphoserine	NP_002124	22	+	35776354		2	4	4	4	0	0	0	1	4	1	0	0	0	1	4	1	0	0	0	1	4	1	17.4	17.4	17.4	32.818	288
267	173;220;1292;1368;1485;1598;1875			IPI00215901;IPI00218988;IPI00922165;IPI00172460;IPI00921960;IPI00218989	7;7;7;6;5;4	7;7;7;6;5;4	7;7;7;6;5;4	Adenylate kinase 2, mitochondrial;ATP-AMP transphosphorylase 2;cDNA FLJ55097, highly similar to Adenylate kinase isoenzyme 2, mitochondrial (EC 2.7.4.3)	AK2;ADK2	Isoform 1 of Adenylate kinase 2, mitochondrial;Isoform 2 of Adenylate kinase 2, mitochondrial;Isoform 5 of Adenylate kinase 2, mitochondrial;Isoform 3 of Adenylate kinase 2, mitochondrial;Isoform 6 of Adenylate kinase 2, mitochondrial;Isoform 4 of Adenylat	P54819-1;P54819;P54819-2;P54819-5;P54819-3;B4DLK2;P54819-6;P54819-4	KAD2_HUMAN;B4DLK2_HUMAN	ENSG00000004455	ENST00000354858;ENST00000373449;ENST00000398192	ENSP00000346921;ENSP00000362548;ENSP00000381252	N6-acetyllysine	NP_001616;NP_037543	1	-	33473585		6	7	7	7	0	0	0	0	1	7	0	0	0	0	1	7	0	0	0	0	1	7	41	41	41	26.477	239
268	902;967;1610			IPI00215914;IPI00215917;IPI00930413;IPI00909515;IPI00215919;IPI00215918;IPI00930263;IPI00910783;IPI00853337;IPI00797941;IPI00792330;IPI00946929;IPI00789027;IPI00947463;IPI00944969	3;3;3;2;2;2;2;2;2;2;2;1;1;1;1	3;3;3;2;2;2;2;2;2;2;2;1;1;1;1	3;3;3;2;2;2;2;2;2;2;2;1;1;1;1	ADP-ribosylation factor 1;ADP-ribosylation factor 3;cDNA FLJ51902, highly similar to ADP-ribosylation factor 1;cDNA FLJ51495, highly similar to ADP-ribosylation factor 5;ADP-ribosylation factor 5;ADP-ribosylation factor 5, isoform CRA_a;cDNA, FLJ92389, Homo sapiens ADP-ribosylation factor 5 (ARF5), mRNA;ADP-ribosylation factor 4;cDNA FLJ61099, highly similar to ADP-ribosylation factor 1;cDNA FLJ5…	ARF1;ARF3;ARF5;hCG_32325;tcag7.6;ARF4;ARF2	ADP-ribosylation factor 1;ADP-ribosylation factor 3;cDNA FLJ51902, highly similar to ADP-ribosylation factor 1;cDNA FLJ51495, highly similar to ADP-ribosylation factor 5;ADP-ribosylation factor 5;ADP-ribosylation factor 4;cDNA FLJ61099, highly similar to A	P84077;P61204;B4DN70;B4DLJ3;P84085;A4D0Z3;P18085;B4DEB9;B4DJC8;C9J1Z8;B4E190;B7ZB63;C9JPM4	ARF1_HUMAN;ARF3_HUMAN;B4DN70_HUMAN;B4DLJ3_HUMAN;ARF5_HUMAN;A4D0Z3_HUMAN;ARF4_HUMAN;B4DEB9_HUMAN;B4DJC8_HUMAN;B4E190_HUMAN;B7ZB63_HUMAN	ENSG00000143761;ENSG00000134287;ENSG00000004059;ENSG00000168374	ENST00000272102;ENST00000327482;ENST00000391868;ENST00000256682;ENST00000000233;ENST00000303436	ENSP00000272102;ENSP00000355714;ENSP00000375741;ENSP00000256682;ENSP00000000233;ENSP00000306010	Phosphoserine	NP_001019397;NP_001019398;NP_001019399;NP_001649;NP_001650;NP_001653;NP_001651	1;12;7;3	+	228270361		15	3	3	3	0	0	0	0	1	3	0	0	0	0	1	3	0	0	0	0	1	3	25.4	25.4	25.4	20.697	181
269	906;1609			IPI00473136;IPI00953077;IPI00215948;IPI00385055;IPI00944536;IPI00743859;IPI00514038;IPI00944563	2;2;2;1;1;1;1;1	2;2;2;1;1;1;1;1	2;2;2;1;1;1;1;1	Catenin alpha-1;Cadherin-associated protein;Alpha E-catenin;NY-REN-13 antigen;cDNA FLJ36832 fis, clone ASTRO2010799, highly similar to ALPHA-1 CATENIN;cDNA FLJ54052, highly similar to Alpha-1 catenin (Cadherin-associated protein);cDNA FLJ54547, highly similar to Alpha-1 catenin (Cadherin-associated protein);cDNA FLJ54047, highly similar to Alpha-1 catenin (Cadherin-associated protein);CTNNA1 prot…	CTNNA1;hCG_1782385;CTNNA2;CAPR	Isoform 2 of Catenin alpha-1;Putative uncharacterized protein CTNNA1;Isoform 1 of Catenin alpha-1;Isoform 1 of Catenin alpha-2;Isoform 5 of Catenin alpha-2;Isoform 2 of Catenin alpha-2;Isoform 6 of Catenin alpha-2;Isoform 4 of Catenin alpha-2	P35221-2;P35221;C9JMP9;P35221-1;B3KSR8;B4DKT9;B4DU00;B4E2G8;Q8N1C0;P26232-1;P26232;P26232-5;P26232-2;Q49AD3;P26232-6;B7Z259;P26232-4	CTNA1_HUMAN;B3KSR8_HUMAN;B4DKT9_HUMAN;B4DU00_HUMAN;B4E2G8_HUMAN;Q8N1C0_HUMAN;CTNA2_HUMAN;Q49AD3_HUMAN;B7Z259_HUMAN	ENSG00000044115;ENSG00000066032	ENST00000302763;ENST00000355078;ENST00000361291;ENST00000402739;ENST00000409536;ENST00000409971;ENST00000343114	ENSP00000304669;ENSP00000347190;ENSP00000355398;ENSP00000384638;ENSP00000387306;ENSP00000387073;ENSP00000341500	N-acetylthreonine;Phosphotyrosine;Phosphoserine;Phosphothreonine	NP_001894;NP_004380	5;2	+	138089107		8	2	2	2	0	0	0	0	0	2	0	0	0	0	0	2	0	0	0	0	0	2	2.3	2.3	2.3	102.63	930
270	113;513;514;1053;1960			IPI00215997;IPI00657796;IPI00795937;IPI00908644;IPI00556460	5;5;5;3;3	5;5;5;3;3	5;5;5;3;3	CD9 antigen;p24;Leukocyte antigen MIC3;Motility-related protein;Tetraspanin-29;5H9 antigen;Cell growth-inhibiting gene 2 protein;Putative uncharacterized protein CD9;cDNA FLJ51032, highly similar to CD9 antigen;cDNA FLJ56697, highly similar to CD9 antigen;Bladder cancer related CD9 variant	CD9;MIC3;TSPAN29;GIG2;BTCC-1	CD9 antigen;Putative uncharacterized protein CD9;15 kDa protein;cDNA FLJ56697, highly similar to CD9 antigen;Bladder cancer related CD9 variant	P21926;D3DUQ9;A6NNI4;B4DPP0;B4DK09;Q56CY1	CD9_HUMAN;A6NNI4_HUMAN;B4DPP0_HUMAN;B4DK09_HUMAN;Q56CY1_HUMAN	ENSG00000010278	ENST00000009180;ENST00000382518;ENST00000382515;ENST00000382519	ENSP00000009180;ENSP00000371958;ENSP00000371955;ENSP00000371959	Glycosylation	NP_001760	12	+	6308881		5	5	5	5	0	0	2	1	3	5	0	0	2	1	3	5	0	0	2	1	3	5	25.4	25.4	25.4	25.416	228
271	2203			IPI00215998;IPI00749070;IPI00384548;IPI00795188;IPI00791162;IPI00791992;IPI00795720	1;1;1;1;1;1;1	1;1;1;1;1;1;1	1;1;1;1;1;1;1	CD63 antigen;Melanoma-associated antigen ME491;Ocular melanoma-associated antigen;OMA81H;Granulophysin;Tetraspanin-30;Lysosomal-associated membrane protein 3;Lysosome-associated membrane protein-3 variant	CD63;MLA1;TSPAN30	CD63 antigen;CD63 antigen isoform B;Lysosome-associated membrane protein-3 variant;15 kDa protein;14 kDa protein;14 kDa protein;13 kDa protein	P08962;C9JV86;Q8N6Z9	CD63_HUMAN;Q8N6Z9_HUMAN	ENSG00000135404	ENST00000257857	ENSP00000257857	Glycosylation	NP_001771;NP_001035123	12	-	56119233		7	1	1	1	0	0	0	1	0	0	0	0	0	1	0	0	0	0	0	1	0	0	4.2	4.2	4.2	25.636	238
272	1907			IPI00216746;IPI00216049;IPI00807545;IPI00910458;IPI00514561	1;1;1;1;1	1;1;1;1;1	1;1;1;1;1	Heterogeneous nuclear ribonucleoprotein K;Transformation up-regulated nuclear protein;cDNA FLJ53312, highly similar to Heterogeneous nuclear ribonucleoprotein K;Heterogeneous nuclear ribonucleoprotein K transcript variant;HNRPK protein;Heterogeneous nuclear ribonucleoprotein K isoform a;cDNA FLJ77137, highly similar to Homo sapiens heterogeneous nuclear ribonucleoprotein K (HNRPK), transcript var…	HNRNPK;HNRPK;RP11-575L7.1-003;hCG_1985922;RP11-575L7.1-005;RP11-575L7.1-001	Isoform 2 of Heterogeneous nuclear ribonucleoprotein K;Isoform 1 of Heterogeneous nuclear ribonucleoprotein K;Isoform 3 of Heterogeneous nuclear ribonucleoprotein K;cDNA FLJ54552, highly similar to Heterogeneous nuclear ribonucleoprotein K;Heterogeneous nu	P61978-2;P61978;B4DFF1;Q5EC54;Q6IBN1;P61978-1;P61978-3;B4DUQ1;Q5T6W2;B3KU16;Q5T6W5	HNRPK_HUMAN;B4DFF1_HUMAN;Q5EC54_HUMAN;Q6IBN1_HUMAN;B4DUQ1_HUMAN;Q5T6W2_HUMAN;B3KU16_HUMAN;Q5T6W5_HUMAN	ENSG00000165119	ENST00000351839;ENST00000360384;ENST00000376258;ENST00000376263;ENST00000376281;ENST00000376268;ENST00000376264	ENSP00000317788;ENSP00000353552;ENSP00000365434;ENSP00000365439;ENSP00000365458;ENSP00000365444;ENSP00000365440	N-acetylmethionine;Phosphothreonine;Phosphoserine;Omega-N-methylated arginine	NP_002131;NP_112553;NP_112552	9	-	86582998		5	1	1	1	0	0	0	0	0	1	0	0	0	0	0	1	0	0	0	0	0	1	3.7	3.7	3.7	51.028	464
273	941;2068;2334			IPI00216057;IPI00791243;IPI00922510	3;1;1	3;1;1	3;1;1	Sorbitol dehydrogenase;L-iditol 2-dehydrogenase;cDNA FLJ60282, highly similar to Sorbitol dehydrogenase (EC 1.1.1.14)	SORD	Sorbitol dehydrogenase	Q00796;B4DKI2	DHSO_HUMAN;B4DKI2_HUMAN	ENSG00000140263	ENST00000267814	ENSP00000267814	N-acetylalanine	NP_003095	15	+	45315305		3	3	3	3	0	1	1	3	0	0	0	1	1	3	0	0	0	1	1	3	0	0	8.7	8.7	8.7	38.324	357
274	688;2291			IPI00797738;IPI00216085	2;2	2;2	2;2	Cytochrome c oxidase subunit 6B1;Cytochrome c oxidase subunit VIb isoform 1	COX6B1;COX6B	12 kDa protein;Cytochrome c oxidase subunit 6B1	P14854	CX6B1_HUMAN	ENSG00000126267	ENST00000246554;ENST00000392201	ENSP00000246554;ENSP00000376037	N-acetylalanine	NP_001854	19	+	36139155		2	2	2	2	0	0	0	0	2	2	0	0	0	0	2	2	0	0	0	0	2	2	29.1	29.1	29.1	12.035	103
275	969;2232;2252			IPI00216099;IPI00386975	3;3	3;3	3;3	Desmocollin-1;Desmosomal glycoprotein 2/3;DG2/DG3;Desmocollin 1, isoform CRA_b;Desmocollin 1b	DSC1;CDHF1;hCG_25474	Isoform 1A of Desmocollin-1;Isoform 1B of Desmocollin-1	Q08554-1;Q08554;Q08554-2;Q9HB00	DSC1_HUMAN;Q9HB00_HUMAN	ENSG00000134765	ENST00000257197;ENST00000257198	ENSP00000257197;ENSP00000257198	Phosphothreonine;Glycosylation	NP_077739;NP_004939	18	-	28709199		2	3	3	3	3	0	0	0	0	0	3	0	0	0	0	0	3	0	0	0	0	0	7	7	7	99.986	894	5
276	260;452;1886			IPI00216298;IPI00552768	3;3	3;3	3;3	Thioredoxin;ATL-derived factor;Surface-associated sulphydryl protein;Thioredoxin, isoform CRA_b;Thioredoxin delta 3	TXN;TRDX;TRX;TRX1;RP11-427L11.1-002;hCG_28763;TXN delta 3	Thioredoxin;Thioredoxin, isoform CRA_b	P10599;B1ALW1;O60744	THIO_HUMAN;B1ALW1_HUMAN;O60744_HUMAN	ENSG00000136810	ENST00000374517;ENST00000374515	ENSP00000363641;ENSP00000363639	S-nitrosocysteine;S-nitrosocysteine; alternate;N6-acetyllysine;Phosphothreonine	NP_003320	9	-	113006091		2	3	3	3	3	1	0	0	0	0	3	1	0	0	0	0	3	1	0	0	0	0	31.4	31.4	31.4	11.737	105	3
277	644;834;1068;1158;1331;1332;1337;1739;1900;1964;2211;2212;2267;2318;2323;2405			IPI00216308;IPI00790304;IPI00847300;IPI00910830	16;9;8;7	16;9;8;7	16;9;8;7	Voltage-dependent anion-selective channel protein 1;Outer mitochondrial membrane protein porin 1;Plasmalemmal porin;Porin 31HL;Porin 31HM;cDNA FLJ38670 fis, clone HSYRA2000190, highly similar to Voltage-dependent anion-selective channel protein 1	VDAC1;VDAC	Voltage-dependent anion-selective channel protein 1;Putative uncharacterized protein VDAC1;Similar to Voltage-dependent anion-selective channel protein 1	P21796;B3KTS5;D3DQ93;C9JI87	VDAC1_HUMAN;B3KTS5_HUMAN	ENSG00000213585	ENST00000265333;ENST00000395044;ENST00000395047	ENSP00000265333;ENSP00000378484;ENSP00000378487	N-acetylalanine;Phosphoserine;N6-acetyllysine;Phosphotyrosine;Phosphothreonine	NP_003365	5	-	133307606		4	16	16	16	6	10	14	15	15	10	6	10	14	15	15	10	6	10	14	15	15	10	66.8	66.8	66.8	30.772	283	6
278	439;935;1044;1858			IPI00216516;IPI00374740;IPI00942115;IPI00872082;IPI00216514	4;3;3;3;3	4;3;3;3;3	4;3;3;3;3	Leukocyte surface antigen CD47;Integrin-associated protein;Antigenic surface determinant protein OA3;Protein MER6;Integrin-associated protein CD47	CD47;MER6	CD47 antigen isoform 3 precursor;Isoform OA3-323 of Leukocyte surface antigen CD47;Putative uncharacterized protein CD47;Isoform OA3-305 of Leukocyte surface antigen CD47;Isoform OA3-293 of Leukocyte surface antigen CD47	Q08722-4;Q08722;Q08722-1;D3DN59;C9JWA1;Q08722-3;Q08722-2;Q71A41	CD47_HUMAN;Q71A41_HUMAN	ENSG00000196776	ENST00000355354;ENST00000361309;ENST00000398257;ENST00000398258;ENST00000398260	ENSP00000347512;ENSP00000355361;ENSP00000381308;ENSP00000381309;ENSP00000381310	Pyrrolidone carboxylic acid;Glycosylation	NP_001020250;NP_001768;NP_942088	3	-	107761941		5	4	4	4	0	2	2	4	3	1	0	2	2	4	3	1	0	2	2	4	3	1	11.9	11.9	11.9	33.974	312
279	129;708;1056			IPI00217493;IPI00878623;IPI00879081;IPI00879413;IPI00879863	3;3;3;2;2	3;3;3;2;2	3;3;3;2;2	Myoglobin;cDNA, FLJ94722, highly similar to Homo sapiens myoglobin (MB), mRNA;cDNA FLJ55163, highly similar to Myoglobin;MB protein	MB;RP4-569D19.7-003;RP4-569D19.7-002;RP4-569D19.7-006	Myoglobin;Myoglobin;cDNA FLJ55163, highly similar to Myoglobin;12 kDa protein;Myoglobin	P02144;B2RA67;B0QYF8;B4DUI1;Q8WVH6;B0QYF7	MYG_HUMAN;B2RA67_HUMAN;B0QYF8_HUMAN;B4DUI1_HUMAN;Q8WVH6_HUMAN;B0QYF7_HUMAN	ENSG00000198125	ENST00000359787;ENST00000397326;ENST00000397328;ENST00000406324;ENST00000401702	ENSP00000352835;ENSP00000380489;ENSP00000380491;ENSP00000384239;ENSP00000386060		NP_005359;NP_976311;NP_976312	22	-	36002811		5	3	3	3	0	1	1	2	3	3	0	1	1	2	3	3	0	1	1	2	3	3	15.6	15.6	15.6	17.184	154
281	64;1133;1291;2209			IPI00642984;IPI00218200;IPI00641554;IPI00639976;IPI00646739;IPI00640444	4;4;2;2;2;1	4;4;2;2;2;1	4;4;2;2;2;1	cDNA FLJ33051 fis, clone TRACH1000063, highly similar to B-cell receptor-associated protein 31;B-cell receptor-associated protein 31, isoform CRA_b;cDNA FLJ43643 fis, clone STOMA2008546, highly similar to B-cell receptor-associated protein 31;B-cell receptor-associated protein 31 variant;B-cell receptor-associated protein 31;BCR-associated protein Bap31;p28 Bap31;Protein CDM;6C6-AG tumor-associat…	BCAP31;hCG_2004982;BAP31;DXS1357E	B-cell receptor-associated protein 31 isoform a;B-cell receptor-associated protein 31;Putative uncharacterized protein BCAP31;Putative uncharacterized protein BCAP31;Putative uncharacterized protein BCAP31	B3KQ79;C9J0M4;Q53G72;Q53HT6;P51572;D3DWV5;C9JQ75;C9JSP1;C9JMD7	B3KQ79_HUMAN;Q53G72_HUMAN;Q53HT6_HUMAN;BAP31_HUMAN	ENSG00000185825	ENST00000345046;ENST00000370133	ENSP00000343458;ENSP00000359152		NP_001132929;NP_001132913;NP_005736	X	-	152965947		6	4	4	4	0	0	1	3	0	0	0	0	1	3	0	0	0	0	1	3	0	0	14.4	14.4	14.4	34.752	313
282	75;972;1778;1828			IPI00218297;IPI00795913;IPI00913977	4;4;2	4;4;2	4;4;2	4-hydroxyphenylpyruvate dioxygenase;4-hydroxyphenylpyruvic acid oxidase;cDNA FLJ32948 fis, clone TESTI2008014, highly similar to 4-hydroxyphenylpyruvate dioxygenase (EC 1.13.11.27);Liver F protein	HPD;PPD	4-hydroxyphenylpyruvate dioxygenase;4-hydroxyphenylpyruvate dioxygenase isoform 2;Liver F protein (Fragment)	P32754;B3KQ63;B5FX47	HPPD_HUMAN;B3KQ63_HUMAN;B5FX47_HUMAN	ENSG00000158104	ENST00000289004	ENSP00000289004	N-acetylthreonine;Phosphoserine	NP_002141;NP_001165464	12	-	122277435		3	4	4	4	0	0	0	0	0	4	0	0	0	0	0	4	0	0	0	0	0	4	12.7	12.7	12.7	44.934	393
283	2277			IPI00794900;IPI00218342	1;1	1;1	1;1	cDNA FLJ56016, highly similar to C-1-tetrahydrofolate synthase, cytoplasmic;C-1-tetrahydrofolate synthase, cytoplasmic;Methylenetetrahydrofolate dehydrogenase;Methenyltetrahydrofolate cyclohydrolase;Formyltetrahydrofolate synthetase	MTHFD1;MTHFC;MTHFD	cDNA FLJ56016, highly similar to C-1-tetrahydrofolate synthase, cytoplasmic;C-1-tetrahydrofolate synthase, cytoplasmic	B7Z809;P11586	B7Z809_HUMAN;C1TC_HUMAN	ENSG00000100714	ENST00000216605	ENSP00000216605	Phosphothreonine	NP_005947	14	+	64854958		2	1	1	1	0	0	0	0	0	1	0	0	0	0	0	1	0	0	0	0	0	1	1.1	1.1	1.1	110.5	1020
284	140;144;418;466;495;597;716;904;959;1102;1131;2046;2166;2331;2417	124;125	40;329	IPI00218407;IPI00942961;IPI00513830;IPI00418262;IPI00796333;IPI00465439;IPI00922081;IPI00922665	15;12;9;1;1;1;1;1	15;12;9;1;1;1;1;1	15;12;9;1;1;1;1;1	Fructose-bisphosphate aldolase B;Liver-type aldolase;Fructose-bisphosphate aldolase	ALDOB;ALDB;RP11-490D19.1-002	Fructose-bisphosphate aldolase B;Fructose-bisphosphate aldolase;Fructose-bisphosphate aldolase	P05062;A8K430;Q8NHT3;C9J4K3;Q5T7D5	ALDOB_HUMAN;A8K430_HUMAN;Q8NHT3_HUMAN;Q5T7D5_HUMAN	ENSG00000136872	ENST00000374855;ENST00000374853	ENSP00000363988;ENSP00000363986	N-acetylalanine;Phosphoserine	NP_000026	9	-	104182842		8	15	15	15	0	2	11	10	14	8	0	2	11	10	14	8	0	2	11	10	14	8	66.2	66.2	66.2	39.473	364
285	659;738			IPI00218733;IPI00789078	2;1	2;1	2;1	Superoxide dismutase [Cu-Zn];Putative uncharacterized protein SOD1	SOD1	Superoxide dismutase [Cu-Zn];Superoxide dismutase	P00441;D3DSE4;A8MST3	SODC_HUMAN;A8MST3_HUMAN	ENSG00000142168	ENST00000270142;ENST00000389995	ENSP00000270142;ENSP00000374645	N-acetylalanine;N6-acetyllysine;Phosphoserine	NP_000445	21	+	33031935		2	2	2	2	0	0	0	0	0	2	0	0	0	0	0	2	0	0	0	0	0	2	30.5	30.5	30.5	15.936	154
286	456			IPI00218848	1	1	1	ATP synthase subunit e, mitochondrial	ATP5I;ATP5K	ATP synthase, H+ transporting, mitochondrial F0 complex, subunit E	P56385	ATP5I_HUMAN	ENSG00000169020	ENST00000304312	ENSP00000306003	Phosphotyrosine	NP_009031	4	-	666227		1	1	1	1	0	0	0	0	1	0	0	0	0	0	1	0	0	0	0	0	1	0	13.9	13.9	13.9	8.3076	72
287	18;464;1661;1932			IPI00218850;IPI00902677	4;2	4;2	4;2	Secretory carrier-associated membrane protein 2;cDNA FLJ77721, highly similar to Homo sapiens secretory carrier membrane protein 2 (SCAMP2), mRNA;SCAMP2 protein;cDNA FLJ39057 fis, clone NT2RP7013374, highly similar to Secretory carrier-associated membrane protein 2	SCAMP2	Secretory carrier-associated membrane protein 2;cDNA FLJ39057 fis, clone NT2RP7013374, highly similar to Secretory carrier-associated membrane protein 2	O15127;A8K769;Q6IBK3;B3KU14	SCAM2_HUMAN;A8K769_HUMAN;Q6IBK3_HUMAN;B3KU14_HUMAN	ENSG00000140497	ENST00000268099	ENSP00000268099	Phosphoserine	NP_005688	15	-	75136071		2	4	4	4	0	1	3	4	3	1	0	1	3	4	3	1	0	1	3	4	3	1	23.1	23.1	23.1	36.648	329
288	643;718;949;1211;1334;1357;1358;1706;2096;2137;2152;2154;2229;2275;2276;2307	20;21;22;23;126	105;130;133;175;231	IPI00219018;IPI00789134;IPI00795257;IPI00788737;IPI00797221;IPI00794605;IPI00795622;IPI00793922	16;14;14;13;11;9;8;3	16;14;14;13;11;9;8;3	10;10;9;8;7;5;4;2	Glyceraldehyde-3-phosphate dehydrogenase;Glyceraldehyde 3-phosphate dehydrogenase	GAPDH;GAPD;CDABP0047;OK/SW-cl.12	Glyceraldehyde-3-phosphate dehydrogenase;Glyceraldehyde-3-phosphate dehydrogenase;32 kDa protein;39 kDa protein;Glyceraldehyde-3-phosphate dehydrogenase;18 kDa protein;Glyceraldehyde-3-phosphate dehydrogenase	P04406;A4UCT1;Q16768;Q2TSD0;Q5ZEY3;Q0QET7;B4DRV9	G3P_HUMAN;A4UCT1_HUMAN;Q16768_HUMAN;Q2TSD0_HUMAN;Q5ZEY3_HUMAN;Q0QET7_HUMAN;B4DRV9_HUMAN	ENSG00000111640	ENST00000229239;ENST00000396859;ENST00000396861;ENST00000406765;ENST00000396856;ENST00000396858	ENSP00000229239;ENSP00000380068;ENSP00000380070;ENSP00000384819;ENSP00000380065;ENSP00000380067	N6,N6-dimethyllysine;Deamidated asparagine;Phosphotyrosine;Phosphothreonine;Phosphoserine;ADP-ribosylcysteine; by autocatalysis; in irreversibly inhibited form;S-nitrosocysteine; in reversibly inhibited form	NP_002037	12	+	6643093		8	16	16	10	6	5	8	11	15	15	6	5	8	11	15	15	3	2	5	8	9	10	71	71	49.6	36.053	335	6
289	526;1315			IPI00395510;IPI00219103;IPI00219344;IPI00555920;IPI00470800	2;2;2;1;1	2;2;2;1;1	2;2;2;1;1	Neurocalcin-delta;cDNA FLJ30511 fis, clone BRAWH2000636, highly similar to NEUROCALCIN DELTA;cDNA FLJ39196 fis, clone OCBBF2005066, highly similar to NEUROCALCIN DELTA;Neurocalcin delta, isoform CRA_a;cDNA, FLJ95342, highly similar to Homo sapiens neurocalcin delta (NCALD), mRNA;Neuron-specific calcium-binding protein hippocalcin;Calcium-binding protein BDR-2;Hippocalcin;Hippocalcin-like protein …	NCALD;hCG_16241;HPCA;BDR2;HPCAL1;BDR1;hCG_23828;DKFZp781K1922	Neurocalcin-delta;Neuron-specific calcium-binding protein hippocalcin;Hippocalcin-like protein 1;Neurocalcin delta variant (Fragment);Putative uncharacterized protein DKFZp781K1922	P61601;B2RB70;P84074;D3DPQ7;Q5U068;P37235;O75544;Q6FGY1;Q59GU4;Q68CP5	NCALD_HUMAN;B2RB70_HUMAN;HPCA_HUMAN;Q5U068_HUMAN;HPCL1_HUMAN;O75544_HUMAN;Q6FGY1_HUMAN;Q59GU4_HUMAN;Q68CP5_HUMAN	ENSG00000104490;ENSG00000121905;ENSG00000115756	ENST00000220931;ENST00000311028;ENST00000395919;ENST00000395921;ENST00000395923;ENST00000373467;ENST00000307845;ENST00000381765	ENSP00000220931;ENSP00000310587;ENSP00000379253;ENSP00000379254;ENSP00000379256;ENSP00000362566;ENSP00000310749;ENSP00000371184		NP_001035714;NP_001035715;NP_001035716;NP_001035717;NP_001035718;NP_001035719;NP_001035720;NP_114430;NP_002134;NP_002140;NP_602293	8;1;2	-	102698771		5	2	2	2	0	0	0	0	0	2	0	0	0	0	0	2	0	0	0	0	0	2	7.8	7.8	7.8	22.245	193
290	343;879;2274;2412			IPI00873380;IPI00219207;IPI00894213;IPI00477663;IPI00894099	4;4;3;3;3	4;4;3;3;3	2;2;1;1;1	Nogo-C;Reticulon-4;Neurite outgrowth inhibitor;Foocen;Neuroendocrine-specific protein;Neuroendocrine-specific protein C homolog;RTN-x;Reticulon-5;Putative uncharacterized protein RTN4;RTN4 isoform C;RTN4;Reticulon 4, isoform CRA_d;cDNA FLJ54947, highly similar to Reticulon-4;NOGO-A;RTN4 isoform Aa;RTN4 isoform Ab;RTN4 isoform D;RTN4 isoform E;RTN4 isoform F;RTN4 isoform G;RNT4;Reticulon 4, isofor…	NOGOC;RTN4;KIAA0886;NOGO;My043;SP1507;hCG_1784307;Nbla10545;Nbla00271	Nogo-C;Isoform 3 of Reticulon-4;Isoform 6 of Reticulon-4;Isoform 4 of Reticulon-4;Protein	A6XGP7;Q9NQC3-3;Q9NQC3;Q53SY1;Q7L7Q5;Q9NQC3-6;B4DZ44;Q3LIF1;Q53RF4;Q8IUA4;Q9NQC3-4;Q3LIF4	A6XGP7_HUMAN;RTN4_HUMAN;Q53SY1_HUMAN;Q7L7Q5_HUMAN;B4DZ44_HUMAN;Q3LIF1_HUMAN;Q53RF4_HUMAN;Q8IUA4_HUMAN;Q3LIF4_HUMAN	ENSG00000115310	ENST00000337526;ENST00000394609;ENST00000317610;ENST00000354474;ENST00000357376;ENST00000357732;ENST00000394611;ENST00000402434;ENST00000404909;ENST00000405240	ENSP00000337838;ENSP00000378107;ENSP00000322147;ENSP00000346465;ENSP00000349944;ENSP00000350365;ENSP00000378109;ENSP00000384825;ENSP00000385650;ENSP00000384471	Phosphoserine;Phosphothreonine;Phosphotyrosine	NP_008939;NP_997404	2	-	55199325		5	4	4	2	0	2	2	3	4	4	0	2	2	3	4	4	0	1	0	1	2	2	19.1	19.1	5	22.252	199
291	314;1177			IPI00926491;IPI00219291;IPI00220300;IPI00456013;IPI00966606;IPI00719814	2;2;2;2;2;2	2;2;2;2;2;2	2;2;2;2;2;2	cDNA FLJ56092, highly similar to Pentatricopeptide repeat protein 1;Pentatricopeptide repeat domain 1;ATP synthase subunit f, mitochondrial;ATP synthase, H+ transporting, mitochondrial F0 complex, subunit f isoform 2a variant;ATP synthase, H+ transporting, mitochondrial F0 complex, subunit F2;ATP synthase, H+ transporting, mitochondrial F0 complex, subunit f, isoform 2;ATP5J2 protein;Putative unc…	PTCD1;ATP5J2;ATP5JL;hCG_2023419;tcag7.652	cDNA FLJ56092, highly similar to Pentatricopeptide repeat protein 1;Putative uncharacterized protein ATP5J2;Isoform 1 of ATP synthase subunit f, mitochondrial;ATP synthase subunit f, mitochondrial isoform 2c;6 kDa protein;ATP synthase subunit f, mitochondr	B4DJ38;Q3ZB84;P56134-2;P56134;C9JU26;P56134-1;Q53FE1;Q6IBB3;A6ND55;C9J8H9	B4DJ38_HUMAN;Q3ZB84_HUMAN;ATPK_HUMAN;Q53FE1_HUMAN;Q6IBB3_HUMAN;A6ND55_HUMAN	ENSG00000106246;ENSG00000160916	ENST00000292478;ENST00000292475;ENST00000394186;ENST00000359832	ENSP00000292478;ENSP00000292475;ENSP00000377740;ENSP00000352890	N-acetylalanine	NP_001003713;NP_004880;NP_001003714;NP_001034267	7;12	-	99014362		6	2	2	2	0	2	1	1	1	1	0	2	1	1	1	1	0	2	1	1	1	1	3.2	3.2	3.2	84.109	749
292	1173;2089;2206			IPI00219568	3	1	1	Phosphoglycerate kinase 2;Phosphoglycerate kinase, testis specific	PGK2;PGKB	Phosphoglycerate kinase 2	P07205	PGK2_HUMAN	ENSG00000170950	ENST00000304801	ENSP00000305995	Phosphotyrosine;Phosphoserine	NP_620061	6	-	49753647		1	3	1	1	0	0	0	2	3	0	0	0	0	0	1	0	0	0	0	0	1	0	9.4	3.8	3.8	44.796	417
293	97;312;382;587;862;1399			IPI00440703;IPI00219673;IPI00917714;IPI00917331;IPI00917580;IPI00909432	6;6;6;5;4;3	6;6;6;5;4;3	6;6;6;5;4;3	GSTK1 protein;cDNA FLJ76598, highly similar to Homo sapiens glutathione S-transferase kappa 1, mRNA;Glutathione S-transferase kappa 1, isoform CRA_a;Glutathione S-transferase kappa 1;Glutathione S-transferase subunit 13;GST 13-13;GST class-kappa;GSTK1-1;LOC51064 protein;cDNA FLJ78056;Glutathione S-transferase kappa 1, isoform CRA_d;cDNA FLJ60871, highly similar to Glutathione S-transferase kappa …	GSTK1;hCG_20682;HDCMD47P;LOC51064;tcag7.883	glutathione S-transferase kappa 1 isoform b;Glutathione S-transferase kappa 1;glutathione S-transferase kappa 1 isoform c;cDNA FLJ37944 fis, clone CTONG2008720, highly similar to Glutathione S-transferase kappa 1;Putative uncharacterized protein GSTK1;glut	Q6P4H0;Q9Y2Q3;Q2NLC8;Q6FII1;B4DSY2;B3KTA6;C9JNT3;B4DIH1	Q6P4H0_HUMAN;GSTK1_HUMAN;Q2NLC8_HUMAN;Q6FII1_HUMAN;B4DSY2_HUMAN;B3KTA6_HUMAN;B4DIH1_HUMAN	ENSG00000197448	ENST00000378173;ENST00000358406;ENST00000409500	ENSP00000367415;ENSP00000351181;ENSP00000386944		NP_001137151;NP_057001;NP_001137152;NP_001137153	7	+	142941186	F box bTrCP	6	6	6	6	0	0	0	2	4	6	0	0	0	2	4	6	0	0	0	2	4	6	25.5	25.5	25.5	31.566	282
294	1223;1287;2237;2386			IPI00219682;IPI00910709;IPI00377081	4;1;1	4;1;1	4;1;1	Erythrocyte band 7 integral membrane protein;Stomatin;Protein 7.2b;cDNA FLJ61192, highly similar to Erythrocyte band 7 integral membrane protein;cDNA FLJ52062, highly similar to Erythrocyte band 7 integral membrane protein	STOM;BND7;EPB72	Erythrocyte band 7 integral membrane protein	P27105;B4DZK8;B4E2V5	STOM_HUMAN;B4DZK8_HUMAN;B4E2V5_HUMAN	ENSG00000148175	ENST00000286713	ENSP00000286713	Phosphoserine; by PKA;Phosphoserine	NP_004090	9	-	124101355		3	4	4	4	0	1	2	1	2	3	0	1	2	1	2	3	0	1	2	1	2	3	16	16	16	31.73	288
295	19;228;1186;2013;2346			IPI00219729;IPI00945233;IPI00796094;IPI00797802	5;5;4;4	5;5;4;4	5;5;4;4	Mitochondrial 2-oxoglutarate/malate carrier protein;Solute carrier family 25 member 11;SLC25A11 protein;cDNA FLJ76014, highly similar to Homo sapiens solute carrier family 25 (mitochondrial carrier; oxoglutarate carrier), member 11 (SLC25A11), mRNA;Solute carrier family 25 (Mitochondrial carrier; oxoglutarate carrier), member 11, isoform CRA_b	SLC25A11;SLC20A4;hCG_32694	Mitochondrial 2-oxoglutarate/malate carrier protein;mitochondrial 2-oxoglutarate/malate carrier protein isoform 2;34 kDa protein;mitochondrial 2-oxoglutarate/malate carrier protein isoform 3	Q02978;Q6IBH0	M2OM_HUMAN;Q6IBH0_HUMAN	ENSG00000108528	ENST00000225665	ENSP00000225665	N-acetylalanine;Phosphotyrosine	NP_003553;NP_001158889;NP_001158890	17	-	4840425	F box bTrCP	4	5	5	5	0	1	2	4	1	0	0	1	2	4	1	0	0	1	2	4	1	0	22	22	22	34.061	314
296	191;1592			IPI00219757;IPI00793319;IPI00554769	2;2;1	2;2;1	2;2;1	Glutathione S-transferase P;GST class-pi;GSTP1-1;Putative uncharacterized protein GSTP1;Glutathione S-transferase pi;Mutant GSTP1	GSTP1;FAEES3;GST3	Glutathione S-transferase P;Putative uncharacterized protein GSTP1;Mutant GSTP1	P09211;C7DJS1;C7DJS2;A8MX94;B2C310;Q5D6A5	GSTP1_HUMAN;A8MX94_HUMAN;B2C310_HUMAN;Q5D6A5_HUMAN	ENSG00000084207	ENST00000196968;ENST00000398606;ENST00000398603	ENSP00000196968;ENSP00000381607;ENSP00000381604	Phosphotyrosine	NP_000843	11	+	67351066		3	2	2	2	0	0	0	0	0	2	0	0	0	0	0	2	0	0	0	0	0	2	10	10	10	23.356	210
297	474;1058;1772			IPI00219806;IPI00328396	3;2	3;2	3;2	Protein S100-A7;S100 calcium-binding protein A7;Psoriasin;Protein S100-A7A;S100 calcium-binding protein A7A;S100 calcium-binding protein A7-like 1;S100 calcium-binding protein A15	S100A7;PSOR1;S100A7C;S100A7A;S100A15;S100A7L1	Protein S100-A7;Protein S100-A7A	P31151;Q86SG5;D3DV38	S10A7_HUMAN;S1A7A_HUMAN	ENSG00000143556;ENSG00000184330	ENST00000368722;ENST00000368723;ENST00000329256;ENST00000368728;ENST00000368729	ENSP00000357711;ENSP00000357712;ENSP00000329008;ENSP00000357717;ENSP00000357718	N-acetylserine	NP_002954;NP_789793	1	-	153430220		2	3	3	3	3	0	0	0	0	0	3	0	0	0	0	0	3	0	0	0	0	0	43.6	43.6	43.6	11.471	101	8
298	391;1391;1475			IPI00219845;IPI00735389;IPI00909468;IPI00925417;IPI00794834	3;2;1;1;1	3;2;1;1;1	3;2;1;1;1	Solute carrier family 22 member 13;Organic cation transporter-like 3	SLC22A13;ORCTL3	Isoform 1 of Solute carrier family 22 member 13;Isoform 2 of Solute carrier family 22 member 13	Q9Y226-1;Q9Y226;Q9Y226-2	S22AD_HUMAN	ENSG00000172940	ENST00000311856	ENSP00000310241	Glycosylation	NP_004247	3	+	38307298		5	3	3	3	0	0	3	1	0	0	0	0	3	1	0	0	0	0	3	1	0	0	5.8	5.8	5.8	60.861	551
299	585;801;802;1921;1998;2262			IPI00872375;IPI00220194;IPI00909237;IPI00641837;IPI00922751;IPI00152505;IPI00607720;IPI00003909	6;6;6;4;1;1;1;1	6;6;6;4;1;1;1;1	6;6;6;4;1;1;1;1	Solute carrier family 2 (Facilitated glucose transporter), member 1 variant;Solute carrier family 2, facilitated glucose transporter member 1;Glucose transporter type 1, erythrocyte/brain;HepG2 glucose transporter;cDNA FLJ77473, highly similar to Homo sapiens solute carrier family 2 (facilitated glucose transporter), member 1 (SLC2A1), mRNA;cDNA FLJ16785 fis, clone NT2RI2015342, highly similar to…	SLC2A1;GLUT1	Solute carrier family 2 (Facilitated glucose transporter), member 1 variant (Fragment);Solute carrier family 2, facilitated glucose transporter member 1;cDNA FLJ55703, highly similar to Solute carrier family 2, facilitated glucose transporter member 1;Puta	Q59GX2;P11166;A8K9S6;B3KVN0;B4DDR6;D3DPX0;Q0P512;B4DKW1;C9JIM8	Q59GX2_HUMAN;GTR1_HUMAN;A8K9S6_HUMAN;B3KVN0_HUMAN;B4DDR6_HUMAN;Q0P512_HUMAN;B4DKW1_HUMAN	ENSG00000117394	ENST00000372501;ENST00000397019	ENSP00000361579;ENSP00000380214	Phosphothreonine;Phosphoserine;Glycosylation	NP_006507	1	-	43391519		8	6	6	6	0	1	4	5	1	0	0	1	4	5	1	0	0	1	4	5	1	0	10.8	10.8	10.8	57.017	517
300	318;338;1480			IPI00220301	3	3	3	Peroxiredoxin-6;Antioxidant protein 2;1-Cys peroxiredoxin;Acidic calcium-independent phospholipase A2;Non-selenium glutathione peroxidase;24 kDa protein;Liver 2D page spot 40;Red blood cells page spot 12;Peroxiredoxin 6	PRDX6;AOP2;KIAA0106	Peroxiredoxin-6	P30041;A4UCS6	PRDX6_HUMAN;A4UCS6_HUMAN	ENSG00000117592	ENST00000340385	ENSP00000342026	Phosphothreonine;Phosphotyrosine	NP_004896	1	+	173446405		1	3	3	3	0	0	0	0	0	3	0	0	0	0	0	3	0	0	0	0	0	3	16.5	16.5	16.5	25.035	224
301	617			IPI00220302	1	1	1	Pre-mRNA-splicing regulator WTAP;Wilms tumor 1-associating protein;WT1-associated protein;Female-lethal(2)D homolog;cDNA FLJ76151, highly similar to Homo sapiens Wilms tumor 1 associated protein (WTAP), transcript variant 1, mRNA;Putative uncharacterized protein DKFZp686F20131	WTAP;KIAA0105;DKFZp686F20131	Isoform 1 of Pre-mRNA-splicing regulator WTAP	Q15007-1;Q15007;A8K489;Q6AHX7	FL2D_HUMAN;A8K489_HUMAN;Q6AHX7_HUMAN	ENSG00000146457	ENST00000337387;ENST00000358372;ENST00000401980	ENSP00000336911;ENSP00000351141;ENSP00000384196	Phosphoserine	NP_004897	6	+	160146617		1	1	1	1	0	1	1	0	0	0	0	1	1	0	0	0	0	1	1	0	0	0	2.5	2.5	2.5	44.243	396
302	52;188;396;409;583;612;671;692;786;798;927;1050;1081;1108;1130;1251;1267;1308;1309;1440;1510;1511;1514;1515;1534;1634;1703;1732;1733;1758;1775;1780;1789;1800;1801;1808;1944;1974;1990;1991;2302;2340;2341	127;128;129;130;131;132;133	259;262;296;326;339;469;493	IPI00220327;CON__P04264	43;42	43;42	27;26	Keratin, type II cytoskeletal 1;Cytokeratin-1;Keratin-1;67 kDa cytokeratin;Hair alpha protein	KRT1;KRTA	Keratin, type II cytoskeletal 1;>P04264 SWISS-PROT:P04264 Tax_Id=9606 Gene_Symbol=KRT1 Keratin, type II cytoskeletal 1	P04264	K2C1_HUMAN	ENSG00000167768	ENST00000252244	ENSP00000252244	Phosphoserine;Omega-N-methylarginine;N6,N6-dimethyllysine;Phosphotyrosine;Phosphothreonine	NP_006112	12	-	53068520		2	43	43	27	42	31	36	18	31	27	42	31	36	18	31	27	26	22	21	11	20	18	67.4	67.4	52.6	66.038	644	124
303	206;435;546;707;805;1089;1202;1236;1259;1454;2189;2218	134;135	56;134	IPI00220706;IPI00749035;IPI00939544;IPI00956355;IPI00893419	12;11;11;2;2	11;10;10;2;2	1;0;1;1;0	Hemoglobin subunit gamma-1;Hemoglobin gamma-1 chain;Gamma-1-globin;Hemoglobin gamma-A chain;Hb F Agamma;Gamma-G globin	HBG1	Hemoglobin subunit gamma-1;Gamma-G globin;A-gamma globin Osilo variant	P69891;Q14403;D3GKD8	HBG1_HUMAN;Q14403_HUMAN	ENSG00000196565	ENST00000336906;ENST00000380247;ENST00000380259	ENSP00000338082;ENSP00000369597;ENSP00000369609	N-acetylglycine; in form Hb F1	NP_000550	11	-	5274420		5	12	11	1	1	1	1	10	11	12	0	0	0	9	10	11	0	0	0	1	1	1	89.8	83	8.2	16.14	147
304	107;149;236;239;317;356;402;411;414;427;453;504;505;571;690;726;897;942;946;1210;1246;1247;1271;1272;1281;1385;1470;1484;1547;1554;1558;1559;1569;1645;1741;1912;2097;2174;2200;2327;2356;2361;2362;2363	136;137;138;139;140;141;142;143;144	8;73;273;297;371;377;419;461;741	IPI00247063;IPI00946548;IPI00947417;IPI00945510;IPI00946944;IPI00654862	44;16;11;7;4;2	44;16;11;7;4;2	44;16;11;7;4;2	Neprilysin;Neutral endopeptidase 24.11;Enkephalinase;Atriopeptidase;Common acute lymphocytic leukemia antigen;Membrane metallo-endopeptidase	MME;EPN	Neprilysin	P08473;B7ZKY6;D3DNJ9	NEP_HUMAN;B7ZKY6_HUMAN	ENSG00000196549	ENST00000360490;ENST00000404362	ENSP00000353679;ENSP00000384558	Glycosylation	NP_000893;NP_009218;NP_009219;NP_009220	3	+	154741913		6	44	44	44	7	33	36	41	34	10	7	33	36	41	34	10	7	33	36	41	34	10	65.3	65.3	65.3	85.513	750	7
305	1301;1818			IPI00247167	2	2	2	Non-specific cytotoxic cell receptor protein 1 homolog	NCCRP1	Non-specific cytotoxic cell receptor protein 1 homolog	Q6ZVX7	NCRP1_HUMAN	ENSG00000188505	ENST00000339852	ENSP00000342137		NP_001001414	19	+	39687601		1	2	2	2	2	0	0	0	0	0	2	0	0	0	0	0	2	0	0	0	0	0	14.5	14.5	14.5	30.847	275	2
306	744;781;1681;2043			IPI00290475;IPI00008889	4;3	4;3	4;3	Probable N-acetyltransferase 8;Camello-like protein 1;Probable N-acetyltransferase 8B;Camello-like protein 2	NAT8;CML1;GLA;TSC501;NAT8B;CML2	Probable N-acetyltransferase 8;Probable N-acetyltransferase 8B	Q9UHE5;Q9UHF3	NAT8_HUMAN;NAT8B_HUMAN	ENSG00000144035	ENST00000272425	ENSP00000272425		NP_003951;NP_057431	2	-	73867959		2	4	4	4	0	0	0	1	0	4	0	0	0	1	0	4	0	0	0	1	0	4	17.2	17.2	17.2	25.619	227
307	26;309;481;637;649;1242;1892;2353			IPI00291467;IPI00645646	8;5	3;1	1;1	ADP/ATP translocase 3;Adenine nucleotide translocator 2;ANT 3;ADP,ATP carrier protein 3;Solute carrier family 25 member 6;ADP,ATP carrier protein, isoform T2;ADP,ATP carrier protein, liver isoform T2 variant;SLC25A6 protein;Solute carrier family 25 (Mitochondrial carrier; adenine nucleotide translocator), member 6;cDNA, FLJ92654, highly similar to Homo sapiens solute carrier family 25 (mitochondr…	SLC25A6;ANT3;CDABP0051;hCG_1746794	ADP/ATP translocase 3;17 kDa protein	P12236;Q59EI9;Q6I9V5	ADT3_HUMAN;Q59EI9_HUMAN;Q6I9V5_HUMAN	ENSG00000169100	ENST00000381401	ENSP00000370808	N-acetylthreonine;Phosphoserine;Phosphotyrosine	NP_001627	X	-	1505045		2	8	3	1	1	5	7	6	6	3	0	1	2	3	2	1	0	1	1	1	0	1	28.5	12.8	4.4	32.866	298
308	398;2199;2355	145	208	IPI00398768;IPI00291560;IPI00038356	3;3;1	3;3;1	3;3;1	Arginase-1;Type I arginase;Liver-type arginase	ARG1	Isoform 2 of Arginase-1;Isoform 1 of Arginase-1	P05089-2;P05089;P05089-1	ARGI1_HUMAN	ENSG00000118520	ENST00000275196;ENST00000356962;ENST00000368087	ENSP00000275196;ENSP00000349446;ENSP00000357066	Phosphoserine	NP_000036	6	+	131894284		3	3	3	3	3	0	0	0	0	0	3	0	0	0	0	0	3	0	0	0	0	0	9.7	9.7	9.7	35.664	330	4
309	1469			IPI00292135	1	1	1	Lamin-B receptor;Integral nuclear envelope inner membrane protein;LMN2R	LBR	Lamin-B receptor	Q14739	LBR_HUMAN	ENSG00000143815	ENST00000272163;ENST00000338179	ENSP00000272163;ENSP00000339883	Phosphoserine;Phosphothreonine	NP_002287;NP_919424	1	-	225589204		1	1	1	1	0	0	0	0	1	0	0	0	0	0	1	0	0	0	0	0	1	0	3.1	3.1	3.1	70.702	615
310	907;1392			IPI00292657;IPI00642248	2;2	2;2	2;2	Prostaglandin reductase 1;NADP-dependent leukotriene B4 12-hydroxydehydrogenase;15-oxoprostaglandin 13-reductase;cDNA FLJ59730, highly similar to NADP-dependent leukotriene B412-hydroxydehydrogenase (EC 1.3.1.74);Leukotriene B4 12-hydroxydehydrogenase, isoform CRA_d	PTGR1;LTB4DH;RP11-16L21.1-004;hCG_28760	Prostaglandin reductase 1;prostaglandin reductase 1 isoform 2	Q14914;B4DPK3;Q5JVP3	PTGR1_HUMAN;B4DPK3_HUMAN;Q5JVP3_HUMAN	ENSG00000106853	ENST00000309195;ENST00000407693;ENST00000238248;ENST00000374324	ENSP00000311572;ENSP00000385763;ENSP00000238248;ENSP00000363444		NP_001139580;NP_036344;NP_001139581	9	-	114324857		2	2	2	2	0	0	0	0	0	2	0	0	0	0	0	2	0	0	0	0	0	2	6.1	6.1	6.1	35.869	329
311	15;599;839;1022;1508			IPI00293564;IPI00514742;IPI00908707;IPI00477259;IPI00794213;IPI00966391;IPI00871292;IPI00922767;IPI00966379;IPI00922227;IPI00017610	5;4;2;1;1;1;1;1;1;1;1	5;4;2;1;1;1;1;1;1;1;1	5;4;2;1;1;1;1;1;1;1;1	Hydroxymethylglutaryl-CoA lyase, mitochondrial;3-hydroxy-3-methylglutarate-CoA lyase;3-hydroxymethyl-3-methylglutaryl-Coenzyme A lyase;cDNA FLJ16378 fis, clone TKIDN2016399, highly similar to Hydroxymethylglutaryl-CoA lyase, mitochondrial (EC 4.1.3.4);3-hydroxymethyl-3-methylglutaryl-Coenzyme A lyase (Hydroxymethylglutaricaciduria), isoform CRA_b;3-hydroxymethyl-3-methylglutaryl-Coenzyme A lyase …	HMGCL;RP5-886K2.8-001;hCG_37683	Hydroxymethylglutaryl-CoA lyase, mitochondrial;Putative uncharacterized protein HMGCL	P35914;B1AK13;Q6IBC0;A6NMQ0	HMGCL_HUMAN;B1AK13_HUMAN;Q6IBC0_HUMAN;A6NMQ0_HUMAN	ENSG00000117305	ENST00000374490;ENST00000235958;ENST00000374487;ENST00000374483	ENSP00000363614;ENSP00000235958;ENSP00000363611;ENSP00000363607	N6-acetyllysine	NP_000182	1	-	24128368		11	5	5	5	0	0	0	4	4	0	0	0	0	4	4	0	0	0	0	4	4	0	17.5	17.5	17.5	34.36	325
312	47;53;148;190;204;394;522;532;581;787;1004;1071;1109;1145;1227;1307;1509;1514;1515;1519;1533;1604;1613;1641;1659;1660;1835;1883;1884;2324;2340;2341	11;12	279;452	IPI00293665	32	3	1	Keratin, type II cytoskeletal 6B;Cytokeratin-6B;K6b keratin	KRT6B;K6B;KRTL1	Keratin, type II cytoskeletal 6B	P04259	K2C6B_HUMAN	ENSG00000185479	ENST00000252252	ENSP00000252252	N-acetylalanine;Phosphoserine	NP_005546	12	-	52840437		1	32	3	1	28	12	21	1	25	17	3	0	2	0	3	2	1	0	1	0	1	0	52.5	6.4	1.6	60.066	564	3
313	564;737			IPI00294159	2	2	2	Tricarboxylate transport protein, mitochondrial;Citrate transport protein;Tricarboxylate carrier protein;Solute carrier family 25 member 1;Mitochondrial citrate transport protein	SLC25A1;SLC20A3	Tricarboxylate transport protein, mitochondrial	P53007;Q6LAP8	TXTP_HUMAN;Q6LAP8_HUMAN	ENSG00000100075	ENST00000215882	ENSP00000215882		NP_005975	22	-	19163095		1	2	2	2	0	0	0	2	0	0	0	0	0	2	0	0	0	0	0	2	0	0	7.7	7.7	7.7	34.012	311
314	84;524;528;572;657;711;896;1172;1257;1922;1979			IPI00298406;IPI00294398;IPI00902588	11;11;10	11;11;10	11;11;10	Hydroxyacyl-coenzyme A dehydrogenase, mitochondrial;Short chain 3-hydroxyacyl-CoA dehydrogenase;Medium and short chain L-3-hydroxyacyl-coenzyme A dehydrogenase;cDNA, FLJ95242, highly similar to Homo sapiens L-3-hydroxyacyl-Coenzyme A dehydrogenase, short chain (HADHSC), mRNA;cDNA FLJ38699 fis, clone KIDNE2002168, highly similar to Short chain 3-hydroxyacyl-CoA dehydrogenase, mitochondrial (EC 1.1…	HADH;HAD;HADHSC;SCHAD	Isoform 2 of Hydroxyacyl-coenzyme A dehydrogenase, mitochondrial;Isoform 1 of Hydroxyacyl-coenzyme A dehydrogenase, mitochondrial;cDNA FLJ38699 fis, clone KIDNE2002168, highly similar to Short chain 3-hydroxyacyl-CoA dehydrogenase, mitochondrial	Q16836-2;Q16836;Q16836-1;B2RB06;B3KTT6	HCDH_HUMAN;B2RB06_HUMAN;B3KTT6_HUMAN	ENSG00000138796	ENST00000309522;ENST00000351726	ENSP00000312288;ENSP00000265168	N6-acetyllysine	NP_005318	4	+	108910870		3	11	11	11	0	0	2	5	10	11	0	0	2	5	10	11	0	0	2	5	10	11	52.1	52.1	52.1	42.123	390
315	135;500;544;545;1483;1540;1709;2427			IPI00295209;IPI00513893;IPI00922618;IPI00515089	8;8;6;3	8;8;6;3	8;8;6;3	Sorting nexin-5;Sorting nexin 5 variant;SNX5 protein;Sorting nexin 5;cDNA FLJ55170, highly similar to Sorting nexin-5	SNX5;RP11-504H3.2-013	Sorting nexin-5;Sorting nexin 5;cDNA FLJ55170, highly similar to Sorting nexin-5	Q9Y5X3;D3DW26;Q53FH8;Q6P5V6;Q5QPE5;B7Z476	SNX5_HUMAN;Q53FH8_HUMAN;Q6P5V6_HUMAN;Q5QPE5_HUMAN;B7Z476_HUMAN	ENSG00000089006	ENST00000377759;ENST00000377768;ENST00000377739	ENSP00000366988;ENSP00000366998;ENSP00000366968		NP_055241;NP_689413	20	-	17922241		4	8	8	8	0	0	0	0	1	8	0	0	0	0	1	8	0	0	0	0	1	8	19.8	19.8	19.8	46.816	404
316	375;430;1014;1424;1727			IPI00295618;IPI00871352;IPI00470719;IPI00914041;IPI00470720;IPI00470722;IPI00936213	5;5;5;5;5;5;2	5;5;5;5;5;5;2	5;5;5;5;5;5;2	Platelet endothelial cell adhesion molecule;PECAM-1;EndoCAM;GPIIA';cDNA FLJ76270, highly similar to Homo sapiens platelet/endothelial cell adhesion molecule (CD31 antigen) (PECAM1), mRNA;cDNA FLJ58394, highly similar to Platelet endothelial cell adhesion molecule	PECAM1	Isoform Long of Platelet endothelial cell adhesion molecule;Isoform Delta15 of Platelet endothelial cell adhesion molecule;Isoform Delta12 of Platelet endothelial cell adhesion molecule;Isoform Delta14 of Platelet endothelial cell adhesion molecule;Isoform	P16284-1;P16284;A8K3S7;B7Z8Y6;D3DU31;P16284-6;P16284-2;P16284-4;P16284-3;P16284-5	PECA1_HUMAN;A8K3S7_HUMAN;B7Z8Y6_HUMAN	ENSG00000198802	ENST00000361649;ENST00000397738;ENST00000397739;ENST00000397740;ENST00000397741;ENST00000397744;ENST00000401822	ENSP00000354973;ENSP00000380846;ENSP00000380847;ENSP00000380848;ENSP00000380849;ENSP00000380852;ENSP00000384220	Phosphotyrosine;Glycosylation	NP_000433					7	5	5	5	0	4	4	1	0	0	0	4	4	1	0	0	0	4	4	1	0	0	8.3	8.3	8.3	82.535	738
317	0;109;490;936;990;1033;1266;1763;1782			IPI00296053;IPI00759715	9;9	9;9	9;9	Fumarate hydratase, mitochondrial;Fumarate hydratase;Fumarate hydratase, isoform CRA_c;cDNA, FLJ92753, Homo sapiens fumarate hydratase (FH), nuclear gene encodingmitochondrial protein, mRNA	FH;RP11-527D7.2-001;hCG_40671	Isoform Mitochondrial of Fumarate hydratase, mitochondrial;Isoform Cytoplasmic of Fumarate hydratase, mitochondrial	P07954-1;P07954;B1ANK7;P07954-2	FUMH_HUMAN;B1ANK7_HUMAN	ENSG00000091483	ENST00000366560	ENSP00000355518	N6-acetyllysine;Phosphotyrosine	NP_000134	1	-	241660903		2	9	9	9	0	6	7	8	3	0	0	6	7	8	3	0	0	6	7	8	3	0	28.4	28.4	28.4	54.636	510
318	319;755;790;827			IPI00297646;IPI00922908;IPI00965884	4;1;1	4;1;1	4;1;1	Collagen alpha-1(I) chain;Alpha-1 type I collagen;Type II procollagen gene;Collagen type I alpha 1;Type I collagen alpha 1 chain	COL1A1	Collagen alpha-1(I) chain	P02452;D3DTX7;Q14042;Q6LAN8;Q9UMA6	CO1A1_HUMAN;Q14042_HUMAN;Q6LAN8_HUMAN;Q9UMA6_HUMAN	ENSG00000108821	ENST00000225964	ENSP00000225964	Pyrrolidone carboxylic acid;Allysine;5-hydroxylysine;3-hydroxyproline;Glycosylation	NP_000079	17	-	48260650		3	4	4	4	0	0	0	0	4	0	0	0	0	0	4	0	0	0	0	0	4	0	4.4	4.4	4.4	138.94	1464
319	7;133;335;673;1448;1981			IPI00297910	6	6	6	Tumor-associated calcium signal transducer 2;Pancreatic carcinoma marker protein GA733-1;Cell surface glycoprotein Trop-2	TACSTD2;GA733-1;M1S1;TROP2;hCG_22165	Tumor-associated calcium signal transducer 2	P09758;C5IX07;D1MF27	TACD2_HUMAN;C5IX07_HUMAN	ENSG00000184292	ENST00000371225	ENSP00000360269	Phosphoserine;Glycosylation	NP_002344	1	-	59041099		1	6	6	6	0	0	1	6	6	1	0	0	1	6	6	1	0	0	1	6	6	1	27.6	27.6	27.6	35.709	323
320	330;828;979;1120;1765;2201			IPI00298067;IPI00641498;IPI00872250;IPI00900383;IPI00908590	6;5;4;4;3	6;5;4;4;3	6;5;4;4;3	Na(+)/H(+) exchange regulatory cofactor NHE-RF3;PDZ domain-containing protein 1;CFTR-associated protein of 70 kDa;Na/Pi cotransporter C-terminal-associated protein;NaPi-Cap1;Sodium-hydrogen exchanger regulatory factor 3;Na(+)/H(+) exchanger regulatory factor 3;cDNA, FLJ93585, highly similar to Homo sapiens PDZ domain containing 1 (PDZK1), mRNA;Putative PDZ domain-containing protein 1P;cDNA FLJ530…	PDZK1;CAP70;NHERF3;PDZD1;PDZK1P1;PDZK1P2	Na(+)/H(+) exchange regulatory cofactor NHE-RF3;30 kDa protein;Isoform 1 of Putative PDZ domain-containing protein 1P;Isoform 2 of Putative PDZ domain-containing protein 1P;cDNA FLJ53074, moderately similar to PDZ domain-containing protein 1	Q5T2W1;B2R7S7;A8MUH7-1;A8MUH7;A8MUH7-2;B4DPB9	NHRF3_HUMAN;B2R7S7_HUMAN;PDZ1P_HUMAN;B4DPB9_HUMAN	ENSG00000174827;ENSG00000215859;ENSG00000215860	ENST00000339729;ENST00000344770;ENST00000401008;ENST00000401011	ENSP00000344147;ENSP00000342143;ENSP00000383793;ENSP00000383796	Phosphoserine	NP_002605	1	+	145726918		5	6	6	6	0	0	0	0	3	5	0	0	0	0	3	5	0	0	0	0	3	5	16.2	16.2	16.2	57.129	519
321	762;793;879;2412			IPI00298289;IPI00021766;IPI00478442	4;3;3	2;1;1	2;1;1	Reticulon-4;Neurite outgrowth inhibitor;Foocen;Neuroendocrine-specific protein;Neuroendocrine-specific protein C homolog;RTN-x;Reticulon-5;Putative uncharacterized protein RTN4;RTN4 protein;RTN4 isoform B1;RTN4;Reticulon 4, isoform CRA_a	RTN4;KIAA0886;NOGO;My043;SP1507;hCG_1784307	Isoform 2 of Reticulon-4;Isoform 1 of Reticulon-4;Isoform 5 of Reticulon-4	Q9NQC3-2;Q9NQC3;Q53R94;Q6IPN0;Q7L7Q6;Q9NQC3-1;Q9NQC3-5	RTN4_HUMAN;Q53R94_HUMAN;Q6IPN0_HUMAN;Q7L7Q6_HUMAN	ENSG00000115310	ENST00000317610;ENST00000337526;ENST00000354474;ENST00000394609;ENST00000357732	ENSP00000322147;ENSP00000337838;ENSP00000346465;ENSP00000378107;ENSP00000350365	Phosphoserine;Phosphothreonine;Phosphotyrosine	NP_722550;NP_065393;NP_997403	2	-	55199325		3	4	2	2	0	1	3	4	3	2	0	0	1	2	1	0	0	0	1	2	1	0	14.7	7.2	7.2	40.317	373
322	168;404;442;639;761;1428;2268;2269	146;147	17;26	IPI00298547	8	8	8	Protein DJ-1;Oncogene DJ1;Parkinson disease protein 7	PARK7	Protein DJ-1	Q99497	PARK7_HUMAN	ENSG00000116288	ENST00000338639;ENST00000377488;ENST00000377491;ENST00000377493	ENSP00000340278;ENSP00000366708;ENSP00000366711;ENSP00000366713	Phosphotyrosine;Cysteine sulfinic acid (-SO2H)	NP_001116849;NP_009193	1	+	8014351		1	8	8	8	0	0	5	3	6	8	0	0	5	3	6	8	0	0	5	3	6	8	58.7	58.7	58.7	19.891	189
323	203;212;266;267;275;276;340;446;570;1045;1054;1896;1899;1929;1930;2079;2240;2322;2418			IPI00298828;IPI00910625;CON__P17690	19;14;3	19;14;3	19;14;3	Beta-2-glycoprotein 1;Beta-2-glycoprotein I;Apolipoprotein H;Activated protein C-binding protein;APC inhibitor;Anticardiolipin cofactor;cDNA FLJ51265, moderately similar to Beta-2-glycoprotein 1 (Beta-2-glycoprotein I)	APOH;B2G1	Beta-2-glycoprotein 1;cDNA FLJ51265, moderately similar to Beta-2-glycoprotein 1	P02749;B4DPN0	APOH_HUMAN;B4DPN0_HUMAN	ENSG00000091583	ENST00000205948	ENSP00000205948	Glycosylation	NP_000033	17	-	64208148		3	19	19	19	0	5	13	16	19	18	0	5	13	16	19	18	0	5	13	16	19	18	64.6	64.6	64.6	38.298	345
324	1525			IPI00299193	1	1	1	Synaptojanin-2-binding protein;Mitochondrial outer membrane protein 25	SYNJ2BP;OMP25	Synaptojanin-2-binding protein	P57105	SYJ2B_HUMAN	ENSG00000213463	ENST00000256366	ENSP00000256366		NP_060843	14	-	70833217		1	1	1	1	0	0	0	0	0	1	0	0	0	0	0	1	0	0	0	0	0	1	8.3	8.3	8.3	15.928	145
325	380;784;1726;1827			IPI00300376;IPI00910597	4;3	4;3	4;3	Protein-glutamine gamma-glutamyltransferase E;Transglutaminase-3;Protein-glutamine gamma-glutamyltransferase E 50 kDa non-catalytic chain;Protein-glutamine gamma-glutamyltransferase E 27 kDa catalytic chain;cDNA FLJ56823, highly similar to Protein-glutamine gamma-glutamyltransferase E (EC 2.3.2.13)	TGM3	Protein-glutamine gamma-glutamyltransferase E;cDNA FLJ56823, highly similar to Protein-glutamine gamma-glutamyltransferase E	Q08188;D3DVX1;B4DQ50	TGM3_HUMAN;B4DQ50_HUMAN	ENSG00000125780	ENST00000381458	ENSP00000370867	N-acetylalanine	NP_003236	20	+	2276613		2	4	4	4	4	1	0	0	0	0	4	1	0	0	0	0	4	1	0	0	0	0	10.4	10.4	10.4	76.631	693	4
326	223;282;390;960;1803;1813;2192;2333	148;149	60;292	IPI00300567;IPI00398758	8;7	8;7	8;7	3,2-trans-enoyl-CoA isomerase, mitochondrial;Dodecenoyl-CoA isomerase;Delta(3),Delta(2)-enoyl-CoA isomerase;DCI protein;Dodecenoyl-Coenzyme A delta isomerase (3,2 trans-enoyl-Coenzyme A isomerase), isoform CRA_a	DCI;hCG_41028	Isoform 1 of 3,2-trans-enoyl-CoA isomerase, mitochondrial;Isoform 2 of 3,2-trans-enoyl-CoA isomerase, mitochondrial	P42126-1;P42126;Q96DC0;P42126-2	D3D2_HUMAN;Q96DC0_HUMAN	ENSG00000167969	ENST00000301729	ENSP00000301729		NP_001910;NP_001171500	16	-	2289396		2	8	8	8	0	0	0	7	7	7	0	0	0	7	7	7	0	0	0	7	7	7	29.8	29.8	29.8	32.816	302
327	24;218;289;366;1413;1685;1697;2057;2260;2411			IPI00300865;IPI00064917;IPI00017672	10;9;1	10;9;1	10;9;1	Protein FAM151A;Family with sequence similarity 151, member A	FAM151A;C1orf179;UNQ3034/PRO9836;RP11-240D10.3-002	Isoform 1 of Protein FAM151A;Isoform 2 of Protein FAM151A	Q8WW52-1;Q8WW52;Q8WW52-2;B1AQ20	F151A_HUMAN;B1AQ20_HUMAN	ENSG00000162391	ENST00000294370;ENST00000302250;ENST00000371304	ENSP00000294370;ENSP00000306888;ENSP00000360353		NP_788954	1	-	55074855		3	10	10	10	0	4	8	10	9	7	0	4	8	10	9	7	0	4	8	10	9	7	20.5	20.5	20.5	64.027	585
328	226;512;1761			IPI00301579;IPI00940960	3;3	3;3	3;3	cDNA FLJ59142, highly similar to Epididymal secretory protein E1;Epididymal secretory protein E1;Niemann-Pick disease type C2 protein;cDNA, FLJ92198, highly similar to Homo sapiens Niemann-Pick disease, type C2 (NPC2), mRNA;cDNA FLJ51947, highly similar to Epididymal secretory protein E1;Niemann-Pick disease, type C2 variant	NPC2	cDNA FLJ59142, highly similar to Epididymal secretory protein E1;Epididymal secretory protein E1	B4DV10;P61916;B2R4S5;B4DQV7;Q53HV6	B4DV10_HUMAN;NPC2_HUMAN;B2R4S5_HUMAN;B4DQV7_HUMAN;Q53HV6_HUMAN	ENSG00000119655	ENST00000238633	ENSP00000238633	Glycosylation	NP_006423	14	-	74943131		2	3	3	3	0	0	1	1	2	2	0	0	1	1	2	2	0	0	1	1	2	2	23.9	23.9	23.9	22.409	201
329	1619			IPI00302688;IPI00550928;IPI00479537;IPI00513761;IPI00645630	1;1;1;1;1	1;1;1;1;1	1;1;1;1;1	Enoyl-CoA hydratase domain-containing protein 1;Uncharacterized hypothalamus protein HCDASE;Novel enoyl-CoA hydratase/isomerase family protein;cDNA FLJ55269, highly similar to Mus musculus enoyl Coenzyme A hydratase domain containing 1 (Echdc1), mRNA	ECHDC1;RP3-351K20.2-016;RP3-351K20.2-007	Isoform 1 of Enoyl-CoA hydratase domain-containing protein 1;Isoform 2 of Enoyl-CoA hydratase domain-containing protein 1;Uncharacterized hypothalamus protein HCDASE;Novel enoyl-CoA hydratase/isomerase family protein;enoyl-CoA hydratase domain-containing p	Q9NTX5-1;Q9NTX5;Q9NTX5-2;Q9NZ30;Q5TEF9;B7Z8S0;Q5TEG0	ECHD1_HUMAN;Q9NZ30_HUMAN;Q5TEF9_HUMAN;B7Z8S0_HUMAN;Q5TEG0_HUMAN	ENSG00000093144	ENST00000207783;ENST00000368293;ENST00000368295;ENST00000309620	ENSP00000207783;ENSP00000357276;ENSP00000357278;ENSP00000311115		NP_001132982;NP_001002030;NP_001099014	6	-	127609857		5	1	1	1	0	0	0	0	0	1	0	0	0	0	0	1	0	0	0	0	0	1	3.6	3.6	3.6	33.698	307
330	492;1356;1426;2147			IPI00302927;IPI00893358;IPI00921414	4;4;4	4;4;4	4;4;4	T-complex protein 1 subunit delta;CCT-delta;Stimulator of TAR RNA-binding;T-complex protein 1, delta subunit;Putative uncharacterized protein CCT4	CCT4;CCTD;SRB	T-complex protein 1 subunit delta;T-complex protein 1 subunit delta;Chaperonin Cpn60/TCP-1 family protein	P50991;A8K3C3;B5MCQ1;B7Z2F4;B7Z2Z8;B7Z8B1;B7Z9L0	TCPD_HUMAN;A8K3C3_HUMAN;B5MCQ1_HUMAN;B7Z2F4_HUMAN;B7Z2Z8_HUMAN;B7Z8B1_HUMAN;B7Z9L0_HUMAN	ENSG00000115484	ENST00000233836;ENST00000394440;ENST00000405571	ENSP00000233836;ENSP00000377958;ENSP00000384455		NP_006421	2	-	62095224		3	4	4	4	0	0	0	3	0	2	0	0	0	3	0	2	0	0	0	3	0	2	7.8	7.8	7.8	57.924	539
331	103;1945;2072			IPI00303476;IPI00791498;IPI00790847;IPI00793271	3;1;1;1	3;1;1;1	3;1;1;1	ATP synthase subunit beta, mitochondrial;ATP synthase subunit beta	ATP5B;ATPMB;ATPSB	ATP synthase subunit beta, mitochondrial	P06576;Q0QEN7	ATPB_HUMAN;Q0QEN7_HUMAN	ENSG00000110955	ENST00000262030	ENSP00000262030	N6-acetyllysine;Phosphoserine	NP_001677	12	-	57031963		4	3	3	3	0	0	0	0	1	3	0	0	0	0	1	3	0	0	0	0	1	3	7.4	7.4	7.4	56.559	529
332	1435;2234			IPI00303722;IPI00927933;IPI00879701;IPI00924885;IPI00879285	2;1;1;1;1	2;1;1;1;1	2;1;1;1;1	Protein FAM136A;cDNA, FLJ79526	FAM136A	Protein FAM136A;27 kDa protein;hypothetical protein XP_002342431;Putative uncharacterized protein FAM136A;6 kDa protein	Q96C01;B0AZT6;C9J2Y4	F136A_HUMAN;B0AZT6_HUMAN	ENSG00000035141	ENST00000037869	ENSP00000037869		NP_116211;XP_002342431;XP_002346591	2	-	70523107		5	2	2	2	0	0	0	0	0	2	0	0	0	0	0	2	0	0	0	0	0	2	12.3	12.3	12.3	15.641	138
333	2225			IPI00304903;IPI00873761	1;1	1;1	1;1	Cornifin-B;Small proline-rich protein IB;14.9 kDa pancornulin;Small proline rich protein	SPRR1B	Cornifin-B;Small proline rich protein	P22528;Q2I377	SPR1B_HUMAN;Q2I377_HUMAN	ENSG00000169469	ENST00000307098;ENST00000392661	ENSP00000306461;ENSP00000376429		NP_003116	1	+	153003678		2	1	1	1	1	0	0	0	0	0	1	0	0	0	0	0	1	0	0	0	0	0	19.1	19.1	19.1	9.8875	89	1
334	756;763;1584			IPI00304962	3	3	3	Collagen alpha-2(I) chain;Alpha-2 type I collagen;Collagen type I alpha 2;Putative uncharacterized protein COL1A2	COL1A2	Collagen alpha-2(I) chain	P08123;A2TIK1;Q75N18	CO1A2_HUMAN;A2TIK1_HUMAN;Q75N18_HUMAN	ENSG00000164692	ENST00000297268;ENST00000394405	ENSP00000297268;ENSP00000377927	Pyrrolidone carboxylic acid;Allysine;Hydroxyproline;Glycosylation	NP_000080	7	+	94023873		1	3	3	3	0	0	0	0	3	0	0	0	0	0	3	0	0	0	0	0	3	0	2.2	2.2	2.2	129.31	1366
335	491;947;1910			IPI00305212;IPI00856091	3;3	3;3	3;3	COMM domain-containing protein 9;cDNA FLJ58381, highly similar to COMM domain-containing protein 9;cDNA FLJ51530, highly similar to COMM domain-containing protein 9;COMM domain containing 9 variant;cDNA FLJ31106 fis, clone IMR322000144, highly similar to COMM domain-containing protein 9;cDNA FLJ78335, highly similar to Homo sapiens COMM domain containing 9, mRNA;COMM domain containing 9, isoform …	COMMD9;HSPC166;hCG_26508	COMM domain-containing protein 9;COMM domain-containing protein 9 isoform 2	Q9P000;B4DIH0;B4DQW0;Q53FR9	COMD9_HUMAN;B4DIH0_HUMAN;B4DQW0_HUMAN;Q53FR9_HUMAN	ENSG00000110442	ENST00000263401	ENSP00000263401		NP_054905;NP_001095123	11	-	36293843		2	3	3	3	0	0	0	0	0	3	0	0	0	0	0	3	0	0	0	0	0	3	17.2	17.2	17.2	21.819	198
336	32;74;677;1037;2185			IPI00306129;IPI00549199	5;4	5;4	5;4	Thyroglobulin;Thyroglobulin variant;TG protein;cDNA FLJ61525, highly similar to Thyroglobulin;cDNA FLJ50344, highly similar to Thyroglobulin;cDNA FLJ51282, highly similar to Thyroglobulin	TG	Isoform 1 of Thyroglobulin;Isoform 2 of Thyroglobulin	P01266-1;P01266;B2RU26;Q59GF0;P01266-2;A1L1A0;B4E153;B4E154;B7Z5N0;Q9NYD9;Q9NYM1	THYG_HUMAN;B2RU26_HUMAN;Q59GF0_HUMAN;A1L1A0_HUMAN;B4E153_HUMAN;B4E154_HUMAN;B7Z5N0_HUMAN;Q9NYD9_HUMAN;Q9NYM1_HUMAN	ENSG00000042832	ENST00000220616;ENST00000377869	ENSP00000220616;ENSP00000367100	Sulfotyrosine;Thyroxine;Triiodothyronine;Glycosylation	NP_003226	8	+	133879205		2	5	5	5	4	3	5	2	0	0	4	3	5	2	0	0	4	3	5	2	0	0	1.2	1.2	1.2	304.79	2768	4
337	463;1879			IPI00306382;IPI00306383	2;2	2;2	2;2	Secretory carrier-associated membrane protein 3;SCAMP3 protein	SCAMP3;C1orf3;PROPIN1	Isoform 1 of Secretory carrier-associated membrane protein 3;Isoform 2 of Secretory carrier-associated membrane protein 3	O14828-1;O14828;Q6FHJ5;O14828-2	SCAM3_HUMAN;Q6FHJ5_HUMAN	ENSG00000116521	ENST00000302631;ENST00000355379	ENSP00000307275;ENSP00000347540	Phosphoserine;Phosphotyrosine	NP_005689;NP_443069	1	-	155225770		2	2	2	2	0	0	1	2	1	0	0	0	1	2	1	0	0	0	1	2	1	0	8.4	8.4	8.4	38.287	347
338	748;1417;1646	150;151;152;153	34;38;106;127	IPI00307547	3	3	3	Transmembrane protein C9orf46	C9orf46;AD025;MDS030	Transmembrane protein C9orf46	Q9HBL7	CI046_HUMAN	ENSG00000107020	ENST00000223864	ENSP00000223864		NP_060935	9	-	5357973		1	3	3	3	0	3	3	3	0	0	0	3	3	3	0	0	0	3	3	3	0	0	21.8	21.8	21.8	17.201	147
339	1146;1682			IPI00329301;IPI00953272;IPI00893857	2;1;1	2;1;1	2;1;1	NADH dehydrogenase [ubiquinone] 1 alpha subcomplex subunit 11;NADH-ubiquinone oxidoreductase subunit B14.7;Complex I-B14.7	NDUFA11	Isoform 1 of NADH dehydrogenase [ubiquinone] 1 alpha subcomplex subunit 11;Putative uncharacterized protein NDUFA11;Isoform 2 of NADH dehydrogenase [ubiquinone] 1 alpha subcomplex subunit 11	Q86Y39-1;Q86Y39;C9JT23;Q86Y39-2	NDUAB_HUMAN	ENSG00000213496	ENST00000308961	ENSP00000311740		NP_783313					3	2	2	2	0	0	1	2	2	0	0	0	1	2	2	0	0	0	1	2	2	0	15.6	15.6	15.6	14.852	141
340	163;629;826;937;1321;1377;2304			IPI00329552;IPI00827858;IPI00640673;IPI00828198;IPI00305258	7;6;3;2;2	7;6;3;2;2	7;6;3;2;2	MOSC domain-containing protein 2, mitochondrial	MOSC2	Isoform 1 of MOSC domain-containing protein 2, mitochondrial;Isoform 2 of MOSC domain-containing protein 2, mitochondrial	Q969Z3-1;Q969Z3;D3DTB3;Q969Z3-2	MOSC2_HUMAN	ENSG00000117791	ENST00000366913	ENSP00000355880		NP_060368	1	+	220921567		5	7	7	7	0	0	1	4	7	7	0	0	1	4	7	7	0	0	1	4	7	7	20	20	20	38.023	335
341	1649			IPI00329596;IPI00873607;IPI00556619	1;1;1	1;1;1	1;1;1	Putative uncharacterized protein TMX2;Thioredoxin-related transmembrane protein 2;Thioredoxin domain-containing protein 14;Proliferation-inducing gene 26 protein;cDNA, FLJ93451, highly similar to Homo sapiens thioredoxin domain containing 14 (TXNDC14), mRNA;cDNA FLJ52711, highly similar to Homo sapiens thioredoxin domain containing 14 (TXNDC14), mRNA	TMX2;TXNDC14;CGI-31;My009;PIG26;PSEC0045;UNQ237/PRO270	Putative uncharacterized protein TMX2;Isoform 1 of Thioredoxin-related transmembrane protein 2;Isoform 2 of Thioredoxin-related transmembrane protein 2	B5MD66;Q9Y320-1;Q9Y320;B2R7I0;B7Z4Y0;Q9Y320-2	B5MD66_HUMAN;TMX2_HUMAN;B2R7I0_HUMAN;B7Z4Y0_HUMAN	ENSG00000213593	ENST00000319399;ENST00000278422;ENST00000378312	ENSP00000367563;ENSP00000278422;ENSP00000367562	Phosphoserine	NP_057043;NP_001137484	11	+	57480042		3	1	1	1	0	0	0	0	1	1	0	0	0	0	1	1	0	0	0	0	1	1	3.2	3.2	3.2	42.471	371
342	1191;1289			IPI00329600	2	2	2	Probable saccharopine dehydrogenase	SCCPDH;CGI-49	Probable saccharopine dehydrogenase	Q8NBX0	SCPDH_HUMAN	ENSG00000143653	ENST00000366510	ENSP00000355467		NP_057086	1	+	246887349		1	2	2	2	0	0	0	0	1	2	0	0	0	0	1	2	0	0	0	0	1	2	8.4	8.4	8.4	47.151	429
343	405;1183			IPI00333763	2	2	2	Glutaredoxin-related protein 5	GLRX5;C14orf87	Glutaredoxin-related protein 5, mitochondrial	Q86SX6	GLRX5_HUMAN	ENSG00000182512	ENST00000331334	ENSP00000328570		NP_057501	14	+	96001323		1	2	2	2	0	0	0	0	0	2	0	0	0	0	0	2	0	0	0	0	0	2	15.9	15.9	15.9	16.628	157
344	67;177;1563			IPI00334190;IPI00908723;IPI00442543	3;3;1	3;3;1	3;3;1	Stomatin-like protein 2;EPB72-like 2;cDNA FLJ61039, highly similar to Stomatin-like protein 2	STOML2;SLP2;HSPC108	Stomatin-like protein 2;cDNA FLJ61039, highly similar to Stomatin-like protein 2	Q9UJZ1;D3DRN3;B4E1K7	STML2_HUMAN;B4E1K7_HUMAN	ENSG00000165283	ENST00000356493	ENSP00000348886	Phosphotyrosine;Phosphothreonine	NP_038470	9	-	35099888	F box bTrCP	3	3	3	3	0	0	0	0	1	3	0	0	0	0	1	3	0	0	0	0	1	3	14	14	14	38.534	356
345	33;234;301;457;932;1393;1414;1831;2111;2281			IPI00395939;IPI00334907;IPI00952566;IPI00878839;IPI00879061;IPI00216048	10;10;10;6;5;1	10;10;10;6;5;1	10;10;10;6;5;1	Phosphatidylinositol transfer protein beta isoform;cDNA FLJ41390 fis, clone BRCAN2024572, moderately similar to Phosphatidylinositol transfer protein beta isoform;cDNA FLJ53628, highly similar to Phosphatidylinositol transfer protein beta isoform;Phosphatidylinositol transfer protein, beta, isoform CRA_a;cDNA, FLJ93543, highly similar to Homo sapiens phosphotidylinositol transfer protein, beta (P…	PITPNB;hCG_41089;RP3-353E16.2-003;RP3-353E16.2-006	cDNA FLJ53628, highly similar to Phosphatidylinositol transfer protein beta isoform;Isoform 1 of Phosphatidylinositol transfer protein beta isoform;Putative uncharacterized protein PITPNB;Phosphatidylinositol transfer protein, beta;Phosphatidylinositol tra	P48739-2;P48739;B3KVT6;B7Z7Q0;P48739-1;B2R7P6;C9JW90;B3KYB6;B3KYB7;C9J4V2	PIPNB_HUMAN;B3KVT6_HUMAN;B7Z7Q0_HUMAN;B2R7P6_HUMAN;B3KYB6_HUMAN;B3KYB7_HUMAN	ENSG00000180957	ENST00000320996;ENST00000335272	ENSP00000321266;ENSP00000334738	Phosphotyrosine;Phosphoserine	NP_036531	22	-	28202413		6	10	10	10	0	0	0	2	8	9	0	0	0	2	8	9	0	0	0	2	8	9	48	48	48	31.7	273
346	915;1756;2050			IPI00009507;IPI00335277;IPI00945195;IPI00947355	3;3;3;1	3;3;3;1	3;3;3;1	Synaptophysin-like protein 1;Pantophysin;Synaptophysin-like 1, isoform CRA_a;Synaptophysin-like protein;cDNA FLJ75789, highly similar to Homo sapiens synaptophysin-like 1 (SYPL1), transcript variant 1, mRNA;Synaptophysin-like 1, isoform CRA_b	SYPL1;SYPL;hCG_16932;tcag7.98	Isoform 1 of Synaptophysin-like protein 1;Isoform 2 of Synaptophysin-like protein 1;Putative uncharacterized protein SYPL1	Q16563-1;Q16563;A4D0R1;A8K865;Q16563-2;A4D0R2;C9JYN0	SYPL1_HUMAN;A4D0R1_HUMAN;A8K865_HUMAN;A4D0R2_HUMAN	ENSG00000008282	ENST00000011473	ENSP00000011473	Glycosylation	NP_006745;NP_874384	7	-	105730949		4	3	3	3	0	1	2	3	3	3	0	1	2	3	3	3	0	1	2	3	3	3	17	17	17	28.565	259
347	2;169;227;300;417;509;553;722;1040;1161;1390;1623;1793;1796;2017;2034;2035;2064;2071;2261	154	380	IPI00337541;IPI00963871;IPI00964130;IPI00967459;IPI00964391;IPI00965349	20;20;15;7;2;1	20;20;15;7;2;1	20;20;15;7;2;1	NAD(P) transhydrogenase, mitochondrial;Nicotinamide nucleotide transhydrogenase;Pyridine nucleotide transhydrogenase;cDNA FLJ61320, highly similar to NAD(P) transhydrogenase, mitochondrial (EC 1.6.1.2);cDNA FLJ57576, highly similar to NAD(P) transhydrogenase, mitochondrial (EC 1.6.1.2);NNT protein	NNT	NAD(P) transhydrogenase, mitochondrial;Nicotinamide nucleotide transhydrogenase;cDNA FLJ61320, highly similar to NAD(P) transhydrogenase, mitochondrial	Q13423;Q2TB59;B4DMN9;B4DS88;Q8N5H5	NNTM_HUMAN;Q2TB59_HUMAN;B4DMN9_HUMAN;B4DS88_HUMAN;Q8N5H5_HUMAN	ENSG00000112992	ENST00000264663;ENST00000344920	ENSP00000264663;ENSP00000343873		NP_036475;NP_892022	5	+	43602825		6	20	20	20	0	5	19	8	2	0	0	5	19	8	2	0	0	5	19	8	2	0	24.7	24.7	24.7	113.89	1086
348	450;2285			IPI00339384;IPI00910248;IPI00339385	2;2;1	2;2;1	2;2;1	Retinol dehydrogenase 11;Retinal reductase 1;Prostate short-chain dehydrogenase/reductase 1;Androgen-regulated short-chain dehydrogenase/reductase 1;HCV core-binding protein HCBP12;Retinol dehydrogenase 11 (All-trans and 9-cis), isoform CRA_a;cDNA FLJ32633 fis, clone SYNOV2000171, highly similar to Retinol dehydrogenase 11 (EC 1.1.1.-);cDNA FLJ53708, highly similar to Retinol dehydrogenase 11 (EC…	RDH11;ARSDR1;PSDR1;CGI-82;hCG_21906	Isoform 1 of Retinol dehydrogenase 11;cDNA FLJ53708, highly similar to Retinol dehydrogenase 11;Isoform 2 of Retinol dehydrogenase 11	Q8TC12-1;Q8TC12;B3KQ19;Q0QD40;B4DDW0;Q8TC12-2	RDH11_HUMAN;B3KQ19_HUMAN;Q0QD40_HUMAN;B4DDW0_HUMAN	ENSG00000072042	ENST00000381346	ENSP00000370750	Phosphothreonine	NP_057110	14	-	68143521		3	2	2	2	0	0	0	2	2	2	0	0	0	2	2	2	0	0	0	2	2	2	8.5	8.5	8.5	35.386	318
349	388;389;723;754;1127;1282;1852	155;156	21;68	IPI00376258;IPI00908485;IPI00887898	7;6;1	7;6;1	7;6;1	Proton-coupled amino acid transporter 2;Solute carrier family 36 member 2;Tramdorin-1;cDNA FLJ57060, highly similar to Homo sapiens solute carrier family 36 (proton/amino acid symporter), member 2 (SLC36A2), mRNA	SLC36A2;PAT2;TRAMD1	Isoform 1 of Proton-coupled amino acid transporter 2;cDNA FLJ57060, highly similar to Homo sapiens solute carrier family 36 (proton/amino acid symporter), member 2 (SLC36A2), mRNA	Q495M3-1;Q495M3;B4DMY0	S36A2_HUMAN;B4DMY0_HUMAN	ENSG00000186335	ENST00000335244	ENSP00000334223		NP_861441	5	-	150694539		3	7	7	7	1	7	6	7	0	0	1	7	6	7	0	0	1	7	6	7	0	0	15.7	15.7	15.7	53.216	483	1
350	1862			IPI00847689;IPI00784029;IPI00383665	1;1;1	1;1;1	1;1;1	Oxidoreductase HTATIP2;HIV-1 TAT-interactive protein 2;30 kDa HIV-1 TAT-interacting protein	HTATIP2;CC3;TIP30	Isoform 3 of Oxidoreductase HTATIP2;Isoform 1 of Oxidoreductase HTATIP2;Isoform 2 of Oxidoreductase HTATIP2	Q9BUP3-3;Q9BUP3;Q9BUP3-1;D3DQY8;Q9BUP3-2	HTAI2_HUMAN	ENSG00000109854	ENST00000338653	ENSP00000344925	Phosphoserine	NP_001091990;NP_001091991;NP_001091992;NP_006401;NP_001091993	11	+	20385231		3	1	1	1	0	0	0	0	0	1	0	0	0	0	0	1	0	0	0	0	0	1	4.7	4.7	4.7	30.199	276
351	625;1873;1908			IPI00642271;IPI00942871;IPI00384867;IPI00854750	3;3;3;3	3;3;3;3	3;3;3;3	Adenosine 3'-phospho 5'-phosphosulfate transporter 1;PAPS transporter 1;Solute carrier family 35 member B2;Putative MAPK-activating protein PM15;Putative NF-kappa-B-activating protein 48;cDNA FLJ59462, highly similar to Adenosine 3'-phospho 5'-phosphosulfate transporter 1;cDNA FLJ59469, highly similar to Adenosine 3'-phospho 5'-phosphosulfate transporter 1;cDNA FLJ41755 fis, clone HSYRA2009102, h…	SLC35B2;PAPST1;PSEC0149	Isoform 1 of Adenosine 3'-phospho 5'-phosphosulfate transporter 1;cDNA FLJ41755 fis, clone HSYRA2009102, highly similar to Adenosine 3'-phospho 5'-phosphosulfate transporter 1;Isoform 2 of Adenosine 3'-phospho 5'-phosphosulfate transporter 1;Isoform 3 of A	Q8TB61-1;Q8TB61;B4DDM2;B4DDU9;B3KVY9;Q8TB61-2;Q8TB61-3	S35B2_HUMAN;B4DDM2_HUMAN;B4DDU9_HUMAN;B3KVY9_HUMAN	ENSG00000157593	ENST00000288373;ENST00000341553;ENST00000393812	ENSP00000288373;ENSP00000342455;ENSP00000377401	Phosphoserine	NP_835361	6	-	44221833		4	3	3	3	0	0	0	0	3	2	0	0	0	0	3	2	0	0	0	0	3	2	8.6	8.6	8.6	47.514	432
352	596;2001			IPI00384938;IPI00423466;IPI00423463;IPI00784817;IPI00784842;IPI00423464;IPI00930124;IPI00876888;IPI00645363;IPI00816314;IPI00785084;IPI00448925;IPI00892671	2;2;2;2;2;2;2;2;2;2;2;2;1	2;2;2;2;2;2;2;2;2;2;2;2;1	2;2;2;2;2;2;2;2;2;2;2;2;1	Putative uncharacterized protein DKFZp686N02209;Putative uncharacterized protein DKFZp686H20196;Putative uncharacterized protein DKFZp686O01196;Anti-RhD monoclonal T125 gamma1 heavy chain;Putative uncharacterized protein DKFZp686G11190;Putative uncharacterized protein DKFZp686K03196;Putative uncharacterized protein DKFZp686C11235;cDNA FLJ78387;Immunglobulin heavy chain variable region;Putative un…	DKFZp686N02209;DKFZp686H20196;DKFZp686O01196;DKFZp686G11190;DKFZp686K03196;DKFZp686C11235;DKFZp686P15220;DKFZp686I15196;IGHG1;IGH@	Putative uncharacterized protein DKFZp686N02209;Putative uncharacterized protein DKFZp686H20196;Putative uncharacterized protein DKFZp686O01196;Anti-RhD monoclonal T125 gamma1 heavy chain;Putative uncharacterized protein DKFZp686G11190;Putative uncharacter	Q7Z351;Q6N097;Q6N094;Q5EFE5;Q6MZQ6;Q6N095;Q6MZV7;A8K008;Q0ZCJ6;Q6N089;Q6N096;P01857;Q6GMX6;Q6PYX1	Q7Z351_HUMAN;Q6N097_HUMAN;Q6N094_HUMAN;Q5EFE5_HUMAN;Q6MZQ6_HUMAN;Q6N095_HUMAN;Q6MZV7_HUMAN;A8K008_HUMAN;Q0ZCJ6_HUMAN;Q6N089_HUMAN;Q6N096_HUMAN;IGHG1_HUMAN;Q6GMX6_HUMAN;Q6PYX1_HUMAN	ENSG00000211896	ENST00000390548;ENST00000390549	ENSP00000374990;ENSP00000374991	Glycosylation	XP_002347524;XP_002348298	14	-	106202680		13	2	2	2	0	0	1	1	2	0	0	0	1	1	2	0	0	0	1	1	2	0	6.8	6.8	6.8	52.851	482
353	270;1662			IPI00386597;IPI00045418	2;1	1;1	1;1	Small proline-rich protein 2E;Small proline-rich protein II;Small proline-rich protein 2F	SPRR2E;SPRR2F	Small proline-rich protein 2E;Small proline-rich protein 2F	P22531;Q96RM1	SPR2E_HUMAN;SPR2F_HUMAN	ENSG00000203785;ENSG00000213163	ENST00000368750;ENST00000368751;ENST00000392653	ENSP00000357739;ENSP00000357740;ENSP00000376423		NP_001019380;NP_001014450	1	-	153065611		2	2	1	1	2	1	1	0	1	0	1	0	0	0	0	0	1	0	0	0	0	0	36.1	18.1	18.1	7.8553	72	1
354	791;948;1874			IPI00964218;IPI00386809;IPI00892693;IPI00889561;IPI00894350;IPI00646774;IPI00941264	3;3;3;3;3;3;3	3;3;3;3;3;3;3	3;3;3;3;3;3;3	Corneodesmosin;cDNA FLJ78714, highly similar to Homo sapiens corneodesmosin, mRNA;S protein	CDSN;S	corneodesmosin precursor;Corneodesmosin;Corneodesmosin;52 kDa protein;52 kDa protein;cDNA FLJ78714, highly similar to Homo sapiens corneodesmosin, mRNA;Corneodesmosin precursor	D2IYL2;Q7Z559;Q15517;Q2L6G8;A8K9C1;Q0EFA5;Q7Z560	Q7Z559_HUMAN;CDSN_HUMAN;Q2L6G8_HUMAN;A8K9C1_HUMAN;Q0EFA5_HUMAN;Q7Z560_HUMAN	ENSG00000137197;ENSG00000204539;ENSG00000206460	ENST00000259726;ENST00000376288;ENST00000383531	ENSP00000259726;ENSP00000365465;ENSP00000373023	Glycosylation	NP_001255	HSCHR6_MHC_COX;HSCHR6_MHC_QBL	-	31075367		7	3	3	3	3	0	0	0	0	0	3	0	0	0	0	0	3	0	0	0	0	0	9.6	9.6	9.6	51.495	529	3
355	885;1193;1411;1742;2420	157;158	63;115	IPI00942279;IPI00394809;IPI00942210	5;5;4	5;5;4	5;5;4	Apolipoprotein O-like;Protein FAM121A;Putative uncharacterized protein DKFZp779P1227	APOOL;CXorf33;FAM121A;UNQ8193/PRO23204;DKFZp779P1227	Putative uncharacterized protein APOOL;Apolipoprotein O-like;Putative uncharacterized protein DKFZp779P1227	C9J5N9;Q6UXV4;Q68DW4	APOOL_HUMAN;Q68DW4_HUMAN	ENSG00000155008	ENST00000373169;ENST00000373173	ENSP00000362264;ENSP00000362268		NP_940852	X	+	84258903		3	5	5	5	0	0	0	5	5	2	0	0	0	5	5	2	0	0	0	5	5	2	27.6	27.6	27.6	29.205	268
356	1011;1748;1906;2299			IPI00395627;IPI00552308;IPI00940004	4;4;4	4;4;4	4;4;4	Calcyclin-binding protein;Siah-interacting protein;S100A6-binding protein;Calcyclin binding protein;Growth-inhibiting gene 5 protein;cDNA, FLJ93790, Homo sapiens Siah-interacting protein (SIP), mRNA;Calcyclin binding protein, isoform CRA_a;cDNA FLJ36106 fis, clone TESTI2021531, highly similar to Calcyclin-binding protein	CACYBP;S100A6BP;SIP;PNAS-107;RP1-102G20.6-001;hCG_2024873;RP1-102G20.6-002	Isoform 1 of Calcyclin-binding protein;cDNA FLJ36106 fis, clone TESTI2021531, highly similar to Calcyclin-binding protein;23 kDa protein	Q9HB71-1;Q9HB71;Q5R371;Q6NVY0;B3KSF1;Q5R370	CYBP_HUMAN;Q5R371_HUMAN;Q6NVY0_HUMAN;B3KSF1_HUMAN;Q5R370_HUMAN	ENSG00000116161	ENST00000367679;ENST00000367681;ENST00000392063;ENST00000405362	ENSP00000356652;ENSP00000356654;ENSP00000375915;ENSP00000385771	N-acetylalanine;Phosphothreonine	NP_055227;NP_001007215	1	+	174968300		3	4	4	4	0	0	0	1	3	4	0	0	0	1	3	4	0	0	0	1	3	4	15.8	15.8	15.8	26.21	228
357	180			IPI00478460;IPI00395747;IPI00922319	1;1;1	1;1;1	1;1;1	Secretory carrier-associated membrane protein 5	SCAMP5	Isoform 2 of Secretory carrier-associated membrane protein 5;Isoform 1 of Secretory carrier-associated membrane protein 5;Isoform 3 of Secretory carrier-associated membrane protein 5	Q8TAC9-2;Q8TAC9;Q8TAC9-1;D3DW71;Q8TAC9-3	SCAM5_HUMAN	ENSG00000198794	ENST00000361900	ENSP00000355387		NP_620417	15	+	75287901		3	1	1	1	0	0	0	0	1	0	0	0	0	0	1	0	0	0	0	0	1	0	4.5	4.5	4.5	26.851	243
358	30;50;1467			IPI00395808;IPI00411564	3;3	3;3	3;3	Sialin;Solute carrier family 17 member 5;Sodium/sialic acid cotransporter;Membrane glycoprotein HP59;cDNA, FLJ96906, highly similar to Homo sapiens solute carrier family 17 (anion/sugar transporter), member 5 (SLC17A5), mRNA;cDNA FLJ57875, highly similar to Sialin	SLC17A5	Sialin;Isoform 2 of Sialin	Q9NRA2-1;Q9NRA2;B2RE38;Q9NRA2-2;B4DFF2	S17A5_HUMAN;B2RE38_HUMAN;B4DFF2_HUMAN	ENSG00000119899	ENST00000355773;ENST00000393019	ENSP00000348019;ENSP00000376742		NP_036566	6	-	74303102		2	3	3	3	0	1	2	3	0	0	0	1	2	3	0	0	0	1	2	3	0	0	7.3	7.3	7.3	58.721	536
359	433;699;921;1330			IPI00396378;IPI00414696;IPI00916517	4;4;4	4;4;4	4;4;4	Heterogeneous nuclear ribonucleoproteins A2/B1;Putative uncharacterized protein HNRNPA2B1	HNRNPA2B1;HNRPA2B1	Isoform B1 of Heterogeneous nuclear ribonucleoproteins A2/B1;Isoform A2 of Heterogeneous nuclear ribonucleoproteins A2/B1;Putative uncharacterized protein HNRNPA2B1	P22626-1;P22626;P22626-2;B8ZZ37	ROA2_HUMAN;B8ZZ37_HUMAN	ENSG00000122566	ENST00000354667;ENST00000356674;ENST00000360787;ENST00000409814	ENSP00000346694;ENSP00000349101;ENSP00000354021;ENSP00000386735	N6,N6-dimethyllysine;Phosphothreonine;Dimethylated arginine; alternate;Omega-N-methylarginine; alternate;Phosphoserine;Phosphotyrosine	NP_112533;NP_002128	7	-	26229547		3	4	4	4	0	0	0	0	0	4	0	0	0	0	0	4	0	0	0	0	0	4	11.6	11.6	11.6	37.429	353
360	160;881			IPI00397622;IPI00719274	2;2	2;2	2;2	Transmembrane and immunoglobulin domain-containing protein 1	TMIGD1;TMIGD;UNQ9372/PRO34164	Isoform 1 of Transmembrane and immunoglobulin domain-containing protein 1;Isoform 2 of Transmembrane and immunoglobulin domain-containing protein 1	Q6UXZ0-1;Q6UXZ0;Q6UXZ0-2	TMIG1_HUMAN	ENSG00000182271	ENST00000328886;ENST00000394814;ENST00000394816	ENSP00000332404;ENSP00000378291;ENSP00000378293	Glycosylation	NP_996663	17	-	28643366		2	2	2	2	0	0	0	2	1	0	0	0	0	2	1	0	0	0	0	2	1	0	10.3	10.3	10.3	29.184	262
361	577;1086;1253;1310;1404;2052;2059;2123	4	33	IPI00410714;IPI00853068	8;7	8;7	5;4	Hemoglobin subunit alpha;Hemoglobin alpha chain;Alpha-globin;Hemoglobin alpha-2 globin mutant;HBA2;Truncated alpha 1 globin variant;Alpha-2 globin;Hemoglobin alpha 2;Hemoglobin alpha 1 globin chain;Alpha-1 thalassemia globin gene.;Alpha-globin gene (alpha-thalassemia allelic form);Hemoglobin alpha 1;Hemoglobin alpha-1 chain;Hemoglobin alpha-2;Alpha-1 globin;Alpha one globin	HBA1;HBA2	Hemoglobin subunit alpha;Hemoglobin alpha-2	P69905;D1MGQ2;Q4ZGM8;Q7Z6G4;Q7Z7B4;Q86YQ5;Q96T46;Q9BX83;P78461;Q6J1Z9;Q86YL2;Q86YQ1;Q86YQ4;Q9NQT3	HBA_HUMAN;Q4ZGM8_HUMAN;Q7Z6G4_HUMAN;Q7Z7B4_HUMAN;Q86YQ5_HUMAN;Q96T46_HUMAN;Q9BX83_HUMAN;P78461_HUMAN;Q6J1Z9_HUMAN;Q86YL2_HUMAN;Q86YQ1_HUMAN;Q86YQ4_HUMAN;Q9NQT3_HUMAN	ENSG00000188536;ENSG00000206172	ENST00000251595;ENST00000320868;ENST00000397797;ENST00000397806	ENSP00000251595;ENSP00000322421;ENSP00000380899;ENSP00000380908	Phosphotyrosine;Glycosylation	NP_000508;NP_000549	16	+	222846		2	8	8	5	0	2	3	5	7	8	0	2	3	5	7	8	0	0	0	2	4	5	83.8	83.8	59.9	15.257	142
362	1868			IPI00411706;IPI00641040;IPI00645836	1;1;1	1;1;1	1;1;1	S-formylglutathione hydrolase;Esterase D	ESD	S-formylglutathione hydrolase;28 kDa protein;Protein	P10768	ESTD_HUMAN	ENSG00000139684	ENST00000378720	ENSP00000367992		NP_001975	13	-	47345391		3	1	1	1	0	0	0	0	0	1	0	0	0	0	0	1	0	0	0	0	0	1	6.4	6.4	6.4	31.462	282
363	601			IPI00412298;IPI00926461;IPI00554573;IPI00887811	1;1;1;1	1;1;1;1	1;1;1;1	Serine/threonine-protein kinase ATR;Ataxia telangiectasia and Rad3-related protein;FRAP-related protein 1	ATR;FRP1	Isoform 1 of Serine/threonine-protein kinase ATR;Isoform 3 of Serine/threonine-protein kinase ATR;Isoform 2 of Serine/threonine-protein kinase ATR;similar to ataxia telangiectasia and Rad3 related protein, partial	Q13535-1;Q13535;Q13535-3;Q13535-2	ATR_HUMAN	ENSG00000175054	ENST00000350721;ENST00000383101	ENSP00000343741;ENSP00000372581	Phosphoserine;Phosphothreonine	NP_001175;XP_001719139	3	-	142168080		4	1	1	1	0	1	1	1	1	0	0	1	1	1	1	0	0	1	1	1	1	0	0.3	0.3	0.3	301.36	2644
364	238;290;660;734;820;1317;1608;1810;1878;1902;1993;1997			IPI00418169;IPI00455315;IPI00334627;IPI00797556;IPI00909509;IPI00903334;IPI00798111;IPI00795925	12;12;9;9;9;5;3;1	12;12;9;9;9;5;3;1	12;12;9;9;9;5;3;1	Annexin A2;Annexin-2;Annexin II;Lipocortin II;Calpactin I heavy chain;Chromobindin-8;p36;Protein I;Placental anticoagulant protein IV;Putative annexin A2-like protein;Annexin A2 pseudogene 2;Lipocortin II pseudogene;cDNA FLJ59138, highly similar to Annexin A2	ANXA2;ANX2;ANX2L4;CAL1H;LPC2D;ANXA2P2;ANX2L2;ANX2P2;LPC2B	Isoform 2 of Annexin A2;Isoform 1 of Annexin A2;Putative annexin A2-like protein;24 kDa protein;cDNA FLJ59138, highly similar to Annexin A2	P07355-2;P07355;P07355-1;A6NMY6;B4DNH8	ANXA2_HUMAN;AXA2L_HUMAN;B4DNH8_HUMAN	ENSG00000182718	ENST00000332680;ENST00000356292;ENST00000396024	ENSP00000346032;ENSP00000348640;ENSP00000379342	N-acetylserine;Phosphoserine;Phosphothreonine;Phosphotyrosine; by SRC;Phosphoserine; by PKC;Phosphotyrosine	NP_001002858;NP_001002857;NP_001129487;NP_004030	15	-	60639333		8	12	12	12	7	1	1	5	8	7	7	1	1	5	8	7	7	1	1	5	8	7	45.1	45.1	45.1	40.411	357	7
365	183;984			IPI00418497;IPI00656071	2;2	2;2	2;2	Mitochondrial import inner membrane translocase subunit TIM50;Translocase of inner mitochondrial membrane 50 homolog (S. cerevisiae);TIM50L;TIMM50 protein	TIMM50;TIM50;PRO1512	Isoform 2 of Mitochondrial import inner membrane translocase subunit TIM50;Isoform 1 of Mitochondrial import inner membrane translocase subunit TIM50	Q3ZCQ8-2;Q3ZCQ8;Q0VAB1;Q330K1;Q3ZCQ8-1	TIM50_HUMAN;Q0VAB1_HUMAN;Q330K1_HUMAN	ENSG00000105197	ENST00000314349	ENSP00000318115		NP_001001563	19	+	39971052		2	2	2	2	0	0	0	0	1	2	0	0	0	0	1	2	0	0	0	0	1	2	7.2	7.2	7.2	50.464	456
366	1200;1586;2295;2315			IPI00639841;IPI00419263;IPI00472856;IPI00946181;IPI00945581;IPI00946338	4;4;2;2;2;2	4;4;2;2;2;2	4;4;2;2;2;2	Peroxisomal 3,2-trans-enoyl-CoA isomerase;Dodecenoyl-CoA isomerase;Delta(3),delta(2)-enoyl-CoA isomerase;DBI-related protein 1;DRS-1;Hepatocellular carcinoma-associated antigen 88;Renal carcinoma antigen NY-REN-1;cDNA FLJ56683, highly similar to Peroxisomal 3,2-trans-enoyl-CoA isomerase (EC 5.3.3.8);Peroxisomal D3,D2-enoyl-CoA isomerase isoform 1 variant;PECI protein;Hepatocellular carcinoma-asso…	PECI;DRS1;HCA88;HCA64;RP5-1013A10.1-007	Isoform 1 of Peroxisomal 3,2-trans-enoyl-CoA isomerase;peroxisomal 3,2-trans-enoyl-CoA isomerase isoform 1;Peroxisomal D3,D2-enoyl-CoA isomerase;Putative uncharacterized protein PECI;17 kDa protein;16 kDa protein	O75521-1;O75521;B4DLL3;Q53GC8;Q53HG3;Q59E94;Q6IBN4;O75521-2;Q9NYD2;C9J000;Q5JYK4;C9JB63	PECI_HUMAN;B4DLL3_HUMAN;Q53GC8_HUMAN;Q53HG3_HUMAN;Q59E94_HUMAN;Q6IBN4_HUMAN;Q9NYD2_HUMAN;Q5JYK4_HUMAN	ENSG00000198721	ENST00000361538;ENST00000380118;ENST00000380125;ENST00000380120	ENSP00000354737;ENSP00000369461;ENSP00000369468;ENSP00000369463	N6-acetyllysine	NP_996667;NP_001159482;NP_006108	6	-	4115923		6	4	4	4	0	0	0	0	3	4	0	0	0	0	3	4	0	0	0	0	3	4	13.2	13.2	13.2	43.585	394
367	73;95;219;259;477;515;912;1095;1112;1199;1752;1795;2310			IPI00419802;IPI00377161;IPI00916098;IPI00915760;IPI00871204;IPI00916393;IPI00916939;IPI00916207;IPI00915922;IPI00916849	13;9;6;5;3;3;3;2;1;1	13;9;6;5;3;3;3;2;1;1	13;9;6;5;3;3;3;2;1;1	3-hydroxyisobutyryl-CoA hydrolase, mitochondrial;3-hydroxyisobutyryl-coenzyme A hydrolase	HIBCH	Isoform 1 of 3-hydroxyisobutyryl-CoA hydrolase, mitochondrial;Isoform 2 of 3-hydroxyisobutyryl-CoA hydrolase, mitochondrial	Q6NVY1-1;Q6NVY1;D3DPI4;Q6NVY1-2	HIBCH_HUMAN	ENSG00000198130	ENST00000359678;ENST00000392332;ENST00000392333	ENSP00000352706;ENSP00000376144;ENSP00000376145		NP_055177;NP_932164	2	-	191054461		10	13	13	13	0	0	1	5	8	12	0	0	1	5	8	12	0	0	1	5	8	12	39.6	39.6	39.6	43.482	386
368	2028			IPI00419880;IPI00967073;IPI00472119;IPI00964983;IPI00967641;IPI00966860;IPI00968146;IPI00965772;IPI00736161;IPI00966516;IPI00967388;IPI00963912	1;1;1;1;1;1;1;1;1;1;1;1	1;1;1;1;1;1;1;1;1;1;1;1	1;1;1;1;1;1;1;1;1;1;1;1	40S ribosomal protein S3a;cDNA FLJ78591, highly similar to Homo sapiens ribosomal protein S3A (RPS3A), mRNA;Ribosomal protein S3A;cDNA FLJ51870, highly similar to 40S ribosomal protein S3a	RPS3A;MFTL	40S ribosomal protein S3a;Ribosomal protein S3A;30 kDa protein;26 kDa protein;24 kDa protein;cDNA FLJ51870, highly similar to 40S ribosomal protein S3a;23 kDa protein;22 kDa protein;17 kDa protein;17 kDa protein;14 kDa protein;12 kDa protein	P61247;A8K4W0;C9JC00;D3DP05;Q6NXR8;B7Z3M5	RS3A_HUMAN;A8K4W0_HUMAN;Q6NXR8_HUMAN;B7Z3M5_HUMAN	ENSG00000145425	ENST00000274065	ENSP00000346050	Phosphotyrosine;Phosphoserine	NP_000997	4	+	152020754		12	1	1	1	0	0	0	0	0	1	0	0	0	0	0	1	0	0	0	0	0	1	3	3	3	29.945	264
369	112;157;329;331;680;770;849;1078;1124;1150;1568;1601;1863;2054;2329			IPI00419916;IPI00956631;IPI00643764;REV__IPI00789837;REV__IPI00893576;REV__IPI00383061;REV__IPI00641739;REV__IPI00854610;REV__IPI00329085;REV__IPI00647281	15;13;11;1;1;1;1;1;1;1	15;13;11;1;1;1;1;1;1;1	15;13;11;1;1;1;1;1;1;1	Alkaline phosphatase, tissue-nonspecific isozyme;AP-TNAP;TNSALP;Alkaline phosphatase liver/bone/kidney isozyme;Alkaline phosphatase;Alkaline phosphatase, liver/bone/kidney	ALPL;hCG_38868;RP11-293F5.7-003	Alkaline phosphatase, tissue-nonspecific isozyme;alkaline phosphatase, tissue-nonspecific isozyme isoform 2;alkaline phosphatase, tissue-nonspecific isozyme isoform 3	P05186;B2R6Q2;B7Z1D1;B7Z4Y6;B1ANL0;B7Z387;Q9UIL5	PPBT_HUMAN;B2R6Q2_HUMAN;B7Z1D1_HUMAN;B7Z4Y6_HUMAN;B1ANL0_HUMAN;B7Z387_HUMAN;Q9UIL5_HUMAN	ENSG00000162551	ENST00000374832;ENST00000374840;ENST00000374829;ENST00000374830	ENSP00000363965;ENSP00000363973;ENSP00000363962;ENSP00000363963	Glycosylation	NP_000469;NP_001120973;NP_001170991	1	+	21835865		10	15	15	15	0	10	13	13	2	0	0	10	13	13	2	0	0	10	13	13	2	0	40.6	40.6	40.6	57.304	524
370	72;151;717;2055;2354			IPI00426542;IPI00039666;IPI00473079;IPI00439935;IPI00472824;IPI00434346;IPI00451965;IPI00233885;IPI00893254;IPI00657799;IPI00410366;IPI00892843	5;3;1;1;1;1;1;1;1;1;1;1	1;0;0;0;0;0;0;0;0;0;0;0	1;0;0;0;0;0;0;0;0;0;0;0	UDP-glucuronosyltransferase 1-9;UDP-glucuronosyltransferase 1A9;UGT-1I;lugP4;UDP-glucuronosyltransferase 1 family polypeptide A9s;UDP-glucuronosyltransferase variant;UDP-glucuronosyltransferase;UDP glycosyltransferase 1 family polypeptide 9;HCG2039726, isoform CRA_b;cDNA, FLJ94068, Homo sapiens UDP glycosyltransferase 1 family, polypeptide A9(UGT1A9), mRNA;UDP-glucuronosyltransferase 1-8;UDP-gluc…	UGT1A9;GNT1;UGT1;UGT1A9S;hCG_2039726;UGT1A8;UGT1A8S;UGT1H	UDP-glucuronosyltransferase 1-9;UDP-glucuronosyltransferase 1-8	O60656;B8K285;Q330M4;Q4R0Z6;Q4R0Z7;Q53E75;Q5DSZ5;Q9HAW9;A9JQZ1;A9JQZ2;A9JQZ4;B8K290;Q13460;Q5DSZ6	UD19_HUMAN;B8K285_HUMAN;Q330M4_HUMAN;Q4R0Z6_HUMAN;Q4R0Z7_HUMAN;Q53E75_HUMAN;Q5DSZ5_HUMAN;UD18_HUMAN;A9JQZ1_HUMAN;A9JQZ2_HUMAN;A9JQZ4_HUMAN;B8K290_HUMAN;Q13460_HUMAN;Q5DSZ6_HUMAN	ENSG00000167165	ENST00000354728;ENST00000373414;ENST00000344644	ENSP00000346768;ENSP00000362513;ENSP00000343838	Glycosylation	NP_066307;NP_061949	2	+	234600253		12	5	1	1	0	1	0	3	5	2	0	0	0	0	1	1	0	0	0	0	1	1	12.1	4.2	4.2	59.94	530
371	23;147;192;232;233;294;320;385;455;506;605;665;746;812;813;1031;1036;1073;1143;1208;1325;1371;1450;1524;1594;1655;1684;1967;2038;2126;2135;2173;2230;2389;2397;2424;2428	159;160;161;162;163;164	106;351;352;446;502;550	IPI00439344;IPI00909784;IPI00552152	37;10;9	37;10;9	37;10;9	Xaa-Pro aminopeptidase 2;X-Pro aminopeptidase 2;Membrane-bound aminopeptidase P;Aminoacylproline aminopeptidase;X-prolyl aminopeptidase (Aminopeptidase P) 2, membrane-bound	XPNPEP2	Xaa-Pro aminopeptidase 2	O43895;B7ZLM6	XPP2_HUMAN;B7ZLM6_HUMAN	ENSG00000122121	ENST00000371106	ENSP00000360147	Glycosylation	NP_003390	X	+	128872950		3	37	37	37	18	32	37	33	21	2	18	32	37	33	21	2	18	32	37	33	21	2	63.9	63.9	63.9	75.624	674	18
372	164;215;721;750;842;964;1149;1216;1571;1628;1931;1941;2018;2186;2273	165;166	51;95	IPI00440493;IPI00908963;IPI00549805;IPI00471928;IPI00641249	15;13;9;8;7	15;13;9;8;7	15;13;9;8;7	ATP synthase subunit alpha, mitochondrial;ATP synthase subunit alpha;cDNA FLJ54625, highly similar to ATP synthase subunit alpha, mitochondrial (EC 3.6.3.14)	ATP5A1;ATP5A;ATP5AL2;ATPM	ATP synthase subunit alpha, mitochondrial;ATP synthase subunit alpha;23 kDa protein;cDNA FLJ54625, highly similar to ATP synthase subunit alpha, mitochondrial	P25705;A8K092;B4DY56;B4DGW3	ATPA_HUMAN;A8K092_HUMAN;B4DY56_HUMAN;B4DGW3_HUMAN	ENSG00000152234	ENST00000282050;ENST00000398752	ENSP00000282050;ENSP00000381736	Pyrrolidone carboxylic acid;Phosphoserine;N6-acetyllysine	NP_001001937;NP_004037	18	-	43664110		5	15	15	15	0	1	6	8	11	12	0	1	6	8	11	12	0	1	6	8	11	12	35.6	35.6	35.6	59.75	553
373	101;1562			IPI00873252;IPI00441079;IPI00791625;IPI00888822;IPI00217554;IPI00913916	2;2;2;2;1;1	2;2;2;2;1;1	2;2;2;2;1;1	Sodium/glucose cotransporter 5;Na(+)/glucose cotransporter 5;Solute carrier family 5 member 10;cDNA FLJ60765, highly similar to Homo sapiens solute carrier family 5 (sodium/glucose cotransporter), member 10, transcript variant 2, mRNA	SLC5A10;SGLT5	Isoform 4 of Sodium/glucose cotransporter 5;Isoform 1 of Sodium/glucose cotransporter 5;Isoform 2 of Sodium/glucose cotransporter 5;cDNA FLJ60765, highly similar to Homo sapiens solute carrier family 5 (sodium/glucose cotransporter), member 10, transcript	A0PJK1-4;A0PJK1;A0PJK1-1;A0PJK1-2;B4DPI0;A0PJK1-3	SC5AA_HUMAN;B4DPI0_HUMAN	ENSG00000154025	ENST00000395642;ENST00000395645;ENST00000395647	ENSP00000379004;ENSP00000379007;ENSP00000379008	Glycosylation	NP_689564;NP_001035915	17	+	18853989		6	2	2	2	0	0	2	0	0	0	0	0	2	0	0	0	0	0	2	0	0	0	3.4	3.4	3.4	66.179	612
374	255;426;595;851;1917;2181			IPI00441498	6	6	6	Folate receptor alpha;Folate receptor 1;Folate receptor, adult;Adult folate-binding protein;Ovarian tumor-associated antigen MOv18;KB cells FBP;Folate binding protein;Folate receptor alpha isoform	FOLR1;FOLR	Folate receptor alpha	P15328;O14597;Q6LDL1;Q96QD1;Q9NP04	FOLR1_HUMAN;O14597_HUMAN;Q6LDL1_HUMAN;Q96QD1_HUMAN;Q9NP04_HUMAN	ENSG00000110195	ENST00000312293;ENST00000393676;ENST00000393679;ENST00000393681	ENSP00000308137;ENSP00000377281;ENSP00000377284;ENSP00000377286	Glycosylation	NP_000793;NP_057936;NP_057937;NP_057941	11	+	71900602		1	6	6	6	0	0	0	4	6	3	0	0	0	4	6	3	0	0	0	4	6	3	35	35	35	29.819	257
375	600;2350			IPI00478119;IPI00869023;IPI00465155;IPI00939573;IPI00940025;IPI00444375;IPI00930293;IPI00930255;IPI00719561;IPI00879775;IPI00930420;IPI00930474	2;2;2;2;2;2;2;2;2;2;1;1	2;2;2;2;2;2;2;2;2;2;1;1	2;2;2;2;2;2;2;2;2;2;1;1	Rhesus blood group D antigen;RHD protein;Rh blood group, D antigen;RhD protein;RHD;Rhesus blood group, D antigen;RhD blood group D antigen;Rhesus blood group D antigen DBA;Rhesus blood group D antigen DRO;Rhesus blood group D antigen DLA;Rhesus blood group D antigen DLO;Rhesus blood group D antigen DFE;Rhesus blood group D antigen D(674) variant;Rhesus blood group D antigen D(667) variant;D categ…	RHD;RhDTI;RHCE;RHC;RHE;RP11-335G20.2-005;RhC	Rhesus blood group D antigen;Isoform 1 of Blood group Rh(D) polypeptide;Isoform RHI of Blood group Rh(CE) polypeptide;Rhesus blood group D antigen;Rh blood group antigen Evans;Rh blood group, CcEe antigens;Isoform 8a of Blood group Rh(CE) polypeptide;Isofo	A6PZ60;A6PZ61;A7DW67;A9JPG7;B0B3T3;B0B3T4;B0JE64;B0JEG1;B2LR44;B4F4S2;B4F4S3;B4F4S8;B5MEI6;B6ETL3;B6ETL4;B6ETP8;B6ETQ6;B6ETQ7;D1H0P2;D1H102;O95489;Q08GE1;Q1KT12;Q2UVE8;Q2UVE9;Q333X4;Q5CCG7;Q6A1H2;Q6A1H3;Q6A1H4;Q6KC49;Q6SV87;Q6SV88;Q6SV89;Q6SV90;Q6SV91;Q70HW2;Q8IZT0;Q8IZT1;Q99906;Q9NXY8;Q9UK19;Q02161-1;Q02161;A6PZ59;A9P3U0;Q0KG01;Q5CCG6;Q5XLT0;Q7RU08;Q8NFY2;Q9C0J7;Q9H248;Q9H4C7;Q9HCC3;Q9UDZ5;P1857…	A6PZ60_HUMAN;A6PZ61_HUMAN;A7DW67_HUMAN;A9JPG7_HUMAN;B0B3T3_HUMAN;B0B3T4_HUMAN;B0JE64_HUMAN;B0JEG1_HUMAN;B2LR44_HUMAN;B4F4S2_HUMAN;B4F4S3_HUMAN;B4F4S8_HUMAN;B5MEI6_HUMAN;B6ETL3_HUMAN;B6ETL4_HUMAN;B6ETP8_HUMAN;B6ETQ6_HUMAN;B6ETQ7_HUMAN;O95489_HUMAN;Q08GE1_HUMAN;Q1KT12_HUMAN;Q2UVE8_HUMAN;Q2UVE9_HUMAN;Q333X4_HUMAN;Q5CCG7_HUMAN;Q6A1H2_HUMAN;Q6A1H3_HUMAN;Q6A1H4_HUMAN;Q6KC49_HUMAN;Q6SV87_HUMAN;Q6SV88_HU…	ENSG00000187010;ENSG00000188672	ENST00000328664;ENST00000342055;ENST00000357542;ENST00000294413;ENST00000340849;ENST00000346452;ENST00000349438;ENST00000243186;ENST00000349320;ENST00000374352	ENSP00000331871;ENSP00000339577;ENSP00000350150;ENSP00000294413;ENSP00000345084;ENSP00000344485;ENSP00000334570;ENSP00000243186;ENSP00000311185;ENSP00000363472		NP_057208;NP_065231;NP_619522	1	+	25598981		12	2	2	2	0	1	2	1	1	0	0	1	2	1	1	0	0	1	2	1	1	0	3.5	3.5	3.5	53.214	488
376	642;815			IPI00448095;IPI00797249;IPI00797917;IPI00790455	2;2;2;1	2;2;2;1	2;2;2;1	L-xylulose reductase;Dicarbonyl/L-xylulose reductase;Kidney dicarbonyl reductase;Carbonyl reductase II;Sperm surface protein P34H	DCXR	L-xylulose reductase;26 kDa protein;26 kDa protein;14 kDa protein	Q7Z4W1	DCXR_HUMAN	ENSG00000169738	ENST00000306869	ENSP00000303356	N-acetylmethionine;Phosphotyrosine	NP_057370	17	-	79993757		4	2	2	2	0	0	0	0	0	2	0	0	0	0	0	2	0	0	0	0	0	2	8.2	8.2	8.2	25.913	244
377	296;458;554;892;916;954;1690;1811;2066;2222;2265;2278			IPI00465028;IPI00797270;IPI00451401;IPI00796633	12;12;9;8	12;12;9;8	12;12;9;8	Triosephosphate isomerase;Triose-phosphate isomerase	TPI1;TPI	triosephosphate isomerase isoform 2;Isoform 1 of Triosephosphate isomerase;Isoform 2 of Triosephosphate isomerase;22 kDa protein	D3DUS9;Q53HE2;P60174-1;P60174;B4DUI5;B7Z5D8;Q2QD09;P60174-2	Q53HE2_HUMAN;TPIS_HUMAN;B4DUI5_HUMAN;B7Z5D8_HUMAN;Q2QD09_HUMAN	ENSG00000111669	ENST00000229270;ENST00000396705;ENST00000382270	ENSP00000229270;ENSP00000379933;ENSP00000371705	Phosphoserine;N6-acetyllysine	NP_001152759;NP_000356	12	+	6976283		4	12	12	12	2	0	1	1	6	12	2	0	1	1	6	12	2	0	1	1	6	12	59.1	59.1	59.1	30.791	286	2
378	48;593;615;1322			IPI00465436	4	4	4	Catalase;Similar to catalase	CAT	Catalase	P04040;B4DWK8;D3DR07;Q8TAK2	CATA_HUMAN;B4DWK8_HUMAN;Q8TAK2_HUMAN	ENSG00000121691	ENST00000241052	ENSP00000241052	Phosphotyrosine;Phosphoserine	NP_001743	11	+	34460487		1	4	4	4	4	0	1	1	0	0	4	0	1	1	0	0	4	0	1	1	0	0	10.8	10.8	10.8	59.755	527	4
379	1300			IPI00470533;IPI00871302	1;1	1;1	1;1	Transmembrane protein 120A;Transmembrane protein induced by tumor necrosis factor alpha	TMEM120A;TMPIT	Isoform 1 of Transmembrane protein 120A;Isoform 2 of Transmembrane protein 120A	Q9BXJ8-1;Q9BXJ8;Q9BXJ8-2	T120A_HUMAN	ENSG00000189077	ENST00000338761	ENSP00000343811	Glycosylation	NP_114131	7	-	75616155		2	1	1	1	0	0	0	1	1	0	0	0	0	1	1	0	0	0	0	1	1	0	3.2	3.2	3.2	40.61	343
380	437;547;808;1088;1203;1235;1259;1893;2143;2172;2216;2270;2271	167;168	56;127	IPI00473011;IPI00657660;IPI00791558;IPI00657703;IPI00658153;IPI00383795	13;9;8;2;1;1	6;4;4;1;0;0	2;0;0;0;0;0	Hemoglobin subunit delta;Hemoglobin delta chain;Delta-globin;Delta-globin chain;Hemoglobin delta;Hemoglobin, delta;Part of human delta-globin (amino acids 105 to 122).;Delta-globin B2 variant;Hemoglobin delta Etolia variant;Delta-hemoglobin	HBD;hCG_1641001	Hemoglobin subunit delta;Delta-globin B2 variant;Delta-hemoglobin	P02042;A0N071;Q9UE58;B2M1S8;D1MGQ0;Q4F786;Q14485	HBD_HUMAN;A0N071_HUMAN;Q9UE58_HUMAN;B2M1S8_HUMAN;Q4F786_HUMAN;Q14485_HUMAN	ENSG00000188170	ENST00000380299;ENST00000292901	ENSP00000369654;ENSP00000292901	N-acetylalanine; in variant Niigata;Phosphotyrosine	NP_000510					6	13	6	2	1	2	6	12	13	13	0	0	1	5	6	6	0	0	0	1	2	2	92.5	53.1	16.3	16.055	147
381	51;207;581;926;1224;1227;1644;1657;1802;2083;2236;2375;2403			CON__Q8N1N4-2;CON__Q7RTT2;IPI00477227;IPI00166205	13;13;13;11	11;11;11;9	10;10;10;8	Keratin, type II cytoskeletal 78;Cytokeratin-78;Keratin-78;Type II keratin-40;Keratin-5b;cDNA FLJ54374, highly similar to Homo sapiens keratin 78 (KRT78), mRNA	KRT78;K5B;KB40	>Q8N1N4-2 SWISS-PROT:Q8N1N4-2 Tax_Id=9606 Gene_Symbol=KRT78 Isoform 2 of Keratin, type II cytoskeletal 78;>Q7RTT2 TREMBL:Q7RTT2 Tax_Id=9606 Gene_Symbol=KRT78 Keratin-78;Isoform 1 of Keratin, type II cytoskeletal 78;Isoform 2 of Keratin, type II cytoskeleta	Q8N1N4-2;Q8N1N4;Q7RTT2;Q8N1N4-1;B4DQ49	K2C78_HUMAN;B4DQ49_HUMAN	ENSG00000170423	ENST00000304620;ENST00000359499	ENSP00000306261;ENSP00000352479		NP_775487	12	-	53232746		4	13	11	10	12	2	4	0	2	1	11	1	3	0	0	0	10	1	3	0	0	0	27.6	24.8	22.8	56.964	521	13
382	165;166;478;925;1001;1002;1030;1144;1265;1466;1654;1920;2120			IPI00479722;IPI00748256	13;12	13;12	13;12	Proteasome activator complex subunit 1;Proteasome activator 28 subunit alpha;Activator of multicatalytic protease subunit 1;11S regulator complex subunit alpha;Interferon gamma up-regulated I-5111 protein;PSME1 protein;Proteasome (Prosome, macropain) activator subunit 1 (PA28 alpha), isoform CRA_a;cDNA, FLJ92500, Homo sapiens proteasome (prosome, macropain) activator subunit 1 (PA28 alpha) (PSME1…	PSME1;IFI5111;hCG_40175	Proteasome activator complex subunit 1;proteasome activator complex subunit 1 isoform 2	Q06323;Q6FHU3;Q6IBM2;A6NJG9;Q86SZ9	PSME1_HUMAN;Q6FHU3_HUMAN;Q6IBM2_HUMAN;A6NJG9_HUMAN;Q86SZ9_HUMAN	ENSG00000092010	ENST00000206451;ENST00000382708	ENSP00000206451;ENSP00000372155		NP_006254;NP_788955	14	+	24605367		2	13	13	13	0	0	4	10	10	7	0	0	4	10	10	7	0	0	4	10	10	7	48.2	48.2	48.2	28.723	249
383	200;201;272;614;778;928;1132;1583;1585;1686;1693;1702;1822;1830;2014			IPI00514908	15	15	15	Keratinocyte proline-rich protein	KPRP;C1orf45	Keratinocyte proline-rich protein	Q5T749	KPRP_HUMAN	ENSG00000203786	ENST00000368773;ENST00000392673	ENSP00000357762;ENSP00000376441		NP_001020402	1	+	152730506		1	15	15	15	15	2	5	0	2	0	15	2	5	0	2	0	15	2	5	0	2	0	46.6	46.6	46.6	64.135	579	18
384	44;363;471;1126;1418;1699;1731;1773;2255	169;170	126;180	IPI00549236;IPI00854851	9;9	9;9	9;9	Coiled-coil domain-containing protein 90B, mitochondrial;cDNA, FLJ96903;cDNA FLJ31410 fis, clone NT2NE2000195, highly similar to Homo sapiens MDS025 mRNA;Putative uncharacterized protein MDS025	CCDC90B;CUA003;MDS011;MDS025;hCG_27349	Isoform 1 of Coiled-coil domain-containing protein 90B, mitochondrial;Isoform 2 of Coiled-coil domain-containing protein 90B, mitochondrial	Q9GZT6-1;Q9GZT6;B2RE36;Q9GZT6-2;B3KP87	CC90B_HUMAN;B2RE36_HUMAN;B3KP87_HUMAN	ENSG00000137500	ENST00000260054	ENSP00000260054	Phosphothreonine	NP_068597	11	-	82972504		2	9	9	9	0	1	1	0	3	9	0	1	1	0	3	9	0	1	1	0	3	9	34.3	34.3	34.3	29.505	254
385	31;1303;1313	171	29	IPI00549343;IPI00791199	3;2	1;0	1;0	Vesicle-associated membrane protein 3;Synaptobrevin-3;Cellubrevin;VAMP3 protein;Vesicle-associated membrane protein 3 (Cellubrevin);cDNA, FLJ92013, Homo sapiens vesicle-associated membrane protein 3 (cellubrevin)(VAMP3), mRNA	VAMP3;SYB3;hCG_21813	Vesicle-associated membrane protein 3;8 kDa protein	Q15836;Q6FGG2;Q9BRV4	VAMP3_HUMAN;Q6FGG2_HUMAN;Q9BRV4_HUMAN	ENSG00000049245	ENST00000054666	ENSP00000054666	Phosphoserine	NP_004772	1	+	7831329		2	3	1	1	0	0	1	2	3	3	0	0	0	0	1	1	0	0	0	0	1	1	40	16	16	11.309	100
386	1843			IPI00550382;IPI00939219	1;1	1;1	1;1	cDNA FLJ33172 fis, clone ADRGL2002029, highly similar to Equilibrative nucleoside transporter 1;Solute carrier family 29 (Nucleoside transporters), member 1, isoform CRA_b;Equilibrative nucleoside transporter 1;Equilibrative nitrobenzylmercaptopurine riboside-sensitive nucleoside transporter;Nucleoside transporter, es-type;Solute carrier family 29 member 1;cDNA FLJ58447, highly similar to Equilib…	SLC29A1;hCG_19000;ENT1	cDNA FLJ33172 fis, clone ADRGL2002029, highly similar to Equilibrative nucleoside transporter 1;Equilibrative nucleoside transporter 1	B3KQV7;Q99808;B7Z1J8;C8KHU1;C8KHU2	B3KQV7_HUMAN;S29A1_HUMAN;B7Z1J8_HUMAN	ENSG00000112759	ENST00000313248;ENST00000371708;ENST00000371713;ENST00000371724;ENST00000371731;ENST00000371740;ENST00000371755;ENST00000393841;ENST00000393844	ENSP00000319152;ENSP00000360773;ENSP00000360778;ENSP00000360789;ENSP00000360796;ENSP00000360805;ENSP00000360820;ENSP00000377424;ENSP00000377427	Phosphoserine;Glycosylation	NP_001071642;NP_001071643;NP_001071644;NP_001071645;NP_004946	6	+	44187242		2	1	1	1	0	0	0	1	0	0	0	0	0	1	0	0	0	0	0	1	0	0	2.1	2.1	2.1	58.962	535
387	2100;2288			IPI00909649;IPI00942608;IPI00550731;IPI00941203;IPI00889156;IPI00784865;IPI00784773;IPI00784985;IPI00853045	2;2;2;2;2;2;2;2;2	2;2;2;2;2;2;2;2;2	2;2;2;2;2;2;2;2;2	Ig kappa chain C region;Immunoblobulin light chain;Ig kappa chain V-II region RPMI 6410;Putative uncharacterized protein;J kappa 5;IGK@ protein;Anti-RhD monoclonal T125 kappa light chain	IGKC;IGK@	Ig kappa chain C region;Putative uncharacterized protein ENSP00000415360;Putative uncharacterized protein;Putative uncharacterized protein ENSP00000392389;IGK@ protein;IGK@ protein;Putative uncharacterized protein;IGK@ protein;Anti-RhD monoclonal T125 kapp	P01834;Q0KKI6;C9JEE5;P06310;Q8TCD0;C9J2E4;Q15537;Q6PIL8;Q6P5S8;Q7Z3Y4;Q6PJF2;Q5EFE6	IGKC_HUMAN;Q0KKI6_HUMAN;KV206_HUMAN;Q8TCD0_HUMAN;Q15537_HUMAN;Q6PIL8_HUMAN;Q6P5S8_HUMAN;Q7Z3Y4_HUMAN;Q6PJF2_HUMAN;Q5EFE6_HUMAN	ENSG00000211592;ENSG00000211615;ENSG00000211610;ENSG00000211608;ENSG00000211603	ENST00000390237;ENST00000390260;ENST00000390255;ENST00000390253;ENST00000390248	ENSP00000374777;ENSP00000374795;ENSP00000374790;ENSP00000374788;ENSP00000374783			2	-	89156674		9	2	2	2	0	0	1	2	1	1	0	0	1	2	1	1	0	0	1	2	1	1	10.6	10.6	10.6	37.72	349
388	1157;1329;1362;1388;1389;1407;1816;1984;2021;2073;2080			IPI00551024;IPI00942691	11;1	11;1	11;1	Bifunctional ATP-dependent dihydroxyacetone kinase/FAD-AMP lyase (cyclizing);ATP-dependent dihydroxyacetone kinase;Glycerone kinase;FAD-AMP lyase (cyclizing);FAD-AMP lyase (cyclic FMN forming);FMN cyclase;Dha kinase/FMN cyclase splice variant;Putative uncharacterized protein DKFZp586B1621	DAK;DKFZp586B1621	Bifunctional ATP-dependent dihydroxyacetone kinase/FAD-AMP lyase (cyclizing)	Q3LXA3;Q2L9C1;Q9UFX5	DHAK_HUMAN;Q2L9C1_HUMAN;Q9UFX5_HUMAN	ENSG00000149476	ENST00000311463;ENST00000394900	ENSP00000310493;ENSP00000378360		NP_056348	11	+	61100654		2	11	11	11	0	0	5	8	8	7	0	0	5	8	8	7	0	0	5	8	8	7	30.8	30.8	30.8	58.977	575
389	31;1302;1313			IPI00790248;IPI00553138	3;3	3;3	1;1	Vesicle-associated membrane protein 2;Synaptobrevin-2	VAMP2;SYB2	13 kDa protein;Vesicle-associated membrane protein 2	P63027	VAMP2_HUMAN	ENSG00000179036	ENST00000396305;ENST00000404970	ENSP00000379599;ENSP00000385595	N-acetylserine;Phosphoserine	NP_055047					2	3	3	1	0	0	1	3	3	3	0	0	1	3	3	3	0	0	0	1	1	1	33.9	33.9	13.6	12.934	118
390	1162;1638			IPI00554469;IPI00916765;IPI00655644;IPI00917497;IPI00009960;IPI00470829;IPI00926611;IPI00910079;IPI00940432;IPI00925553	2;2;2;2;1;1;1;1;1;1	2;2;2;2;1;1;1;1;1;1	2;2;2;2;1;1;1;1;1;1	Mitochondrial inner membrane protein;Mitofilin;p87/89;Cell proliferation-inducing gene 4 protein;cDNA FLJ51884, highly similar to Mitochondrial inner membrane protein;cDNA FLJ54290, highly similar to Mitochondrial inner membrane protein;cDNA FLJ53959, highly similar to Mitochondrial inner membrane protein;Putative uncharacterized protein IMMT;IMMT protein;cDNA, FLJ92546, highly similar to Homo sa…	IMMT;HMP;PIG4	Isoform 2 of Mitochondrial inner membrane protein;cDNA FLJ53959, highly similar to Mitochondrial inner membrane protein;Putative uncharacterized protein IMMT;IMMT protein;Isoform 1 of Mitochondrial inner membrane protein;Isoform 3 of Mitochondrial inner me	Q16891-2;Q16891;B4DKR1;B4DS66;B4E2B5;B7WPJ1;Q05DN3;Q3B7X4;Q16891-1;B2R5N6;Q16891-3;B4DQY2;B9A067;B4DT20;B8ZZQ7;C9J406	IMMT_HUMAN;B4DKR1_HUMAN;B4DS66_HUMAN;B4E2B5_HUMAN;B7WPJ1_HUMAN;Q05DN3_HUMAN;Q3B7X4_HUMAN;B2R5N6_HUMAN;B4DQY2_HUMAN;B9A067_HUMAN;B4DT20_HUMAN;B8ZZQ7_HUMAN	ENSG00000132305	ENST00000254636;ENST00000377310;ENST00000398211;ENST00000409258;ENST00000410111;ENST00000409844;ENST00000409051;ENST00000409715	ENSP00000254636;ENSP00000366526;ENSP00000381269;ENSP00000387237;ENSP00000387262;ENSP00000387003;ENSP00000387227;ENSP00000386914	N6-acetyllysine	NP_001093640;NP_006830;NP_001093639	2	-	86371055		10	2	2	2	0	0	0	1	2	0	0	0	0	1	2	0	0	0	0	1	2	0	6.2	6.2	6.2	82.624	747
391	206;435;546;707;805;1089;1202;1236;1259;1455;2189;2218	134;172	56;134	IPI00554676;IPI00939160;IPI00657911	12;12;9	1;1;1	1;1;1	Hemoglobin subunit gamma-2;Hemoglobin gamma-2 chain;Gamma-2-globin;Hemoglobin gamma-G chain;Hb F Ggamma;Gamma-globin chain;A-gamma-hemoglobin gene from Greek HPFH mutant, .;G-gamma-hemoglobin gene from Greek HPFH mutant, .;Hemoglobin gamma-G;Gamma globin;Gamma-G globin;A-gamma globin;G-gamma globin;Gamma-globin	HBG2;G-gamma;HBG1	Hemoglobin subunit gamma-2;G-gamma globin Paulinia variant;Gamma-globin	P69892;B7UCU6;Q14474;Q14476;Q9UNL6;D3GKD9;A1EGU3;Q14402;Q14412;Q9UJ01	HBG2_HUMAN;B7UCU6_HUMAN;Q14474_HUMAN;Q14476_HUMAN;Q9UNL6_HUMAN;A1EGU3_HUMAN;Q14402_HUMAN;Q14412_HUMAN;Q9UJ01_HUMAN	ENSG00000196565	ENST00000336906;ENST00000380247;ENST00000380259;ENST00000380252	ENSP00000338082;ENSP00000369597;ENSP00000369609;ENSP00000369602	N-acetylglycine; in form Hb F1;Phosphotyrosine	NP_000175	11	-	5274420		3	12	1	1	1	1	1	10	11	12	0	0	0	1	1	1	0	0	0	1	1	1	89.8	8.2	8.2	16.126	147
392	85;138;277;720;876;891;1244;1245;1276;1366;1367;1396;1476;1518;1612;1710;1982;1988;2187;2247;2258	173	556	IPI00554711;IPI00791432;IPI00788705;IPI00790671;IPI00017292;IPI00927799;IPI00219893;IPI00788993;IPI00789318;IPI00792321	21;7;7;7;2;2;2;2;2;1	21;7;7;7;2;2;2;2;2;1	14;0;0;0;2;2;2;2;0;1	Junction plakoglobin;Desmoplakin-3;Desmoplakin III;Catenin gamma;Plakoglobin	JUP;CTNNG;DP3	Junction plakoglobin	P14923;Q7KZ86	PLAK_HUMAN;Q7KZ86_HUMAN	ENSG00000173801	ENST00000310706;ENST00000393930;ENST00000393931	ENSP00000311113;ENSP00000377507;ENSP00000377508	N-acetylmethionine;Phosphotyrosine;Phosphoserine	NP_002221;NP_068831	17	-	39910856	F box bTrCP	10	21	21	14	20	2	4	0	3	0	20	2	4	0	3	0	13	2	4	0	2	0	40.5	40.5	26	81.744	745	23
393	568;640;844;2070;2249			IPI00555902	5	5	5	OCIA domain-containing protein 2;Ovarian carcinoma immunoreactive antigen-like protein	OCIAD2	Isoform 1 of OCIA domain-containing protein 2	Q56VL3-1;Q56VL3	OCAD2_HUMAN	ENSG00000145247	ENST00000273860;ENST00000381464	ENSP00000273860;ENSP00000370873		NP_001014446	4	-	48887405		1	5	5	5	0	0	0	1	2	5	0	0	0	1	2	5	0	0	0	1	2	5	33.8	33.8	33.8	16.953	154
394	436;549;806;807;1088;1203;1234;1259;1713;2143;2144;2172;2217;2270;2271	174	56	IPI00654755;IPI00884107;IPI00796636;IPI00965414;IPI00815947;IPI00816644	15;12;11;5;2;1	15;12;11;5;2;1	4;3;2;1;1;1	Hemoglobin subunit beta;Hemoglobin beta chain;Beta-globin;LVV-hemorphin-7;Beta-globin Tacoma variant;Beta-globin Showa Yakushiji variant;Beta globin;Mutant beta-globin;Hemoglobin beta;Beta globin chain;Mutant hemoglobin beta chain;Hemoglobin beta chain variant Hb.Sinai-Bel Air;Hemoglobin beta chain variant Hb-I_Toulouse;Mutant beta globin;Beta-globin gene encoding amino acids 105 to 122;Hemoglobi…	HBB;beta-globin	Hemoglobin subunit beta;Beta-globin gene from a thalassemia patient;Hemoglobin (Fragment)	P68871;A1YZ08;B2M1S6;B2M1S7;B3VL05;B3VL17;B3VL31;B3VL86;C8C504;Q3LR79;Q3Y9I8;Q4JLR8;Q4TWB7;Q4TZM4;Q52MT0;Q6J1Z7;Q6J1Z8;Q6V0K9;Q6VFQ5;Q6VFQ6;Q8IUL9;Q8IZI0;Q9BWU5;Q9BWV6;Q9GZL9;Q9UE59;Q9UK54;Q14473;B3VL12;B3VL28;B5ANL9;D5FZW3;O95408;O95412;Q0Z944;Q14484;Q7Z2K5;Q7Z7B3;Q86VF0;Q9BXA2;Q9H1I6;Q9HAR8;Q9UBV6;Q9UM85;Q9UP81	HBB_HUMAN;A1YZ08_HUMAN;B2M1S6_HUMAN;B2M1S7_HUMAN;B3VL05_HUMAN;B3VL17_HUMAN;B3VL31_HUMAN;B3VL86_HUMAN;Q3LR79_HUMAN;Q3Y9I8_HUMAN;Q4JLR8_HUMAN;Q4TWB7_HUMAN;Q4TZM4_HUMAN;Q52MT0_HUMAN;Q6J1Z7_HUMAN;Q6J1Z8_HUMAN;Q6V0K9_HUMAN;Q6VFQ5_HUMAN;Q6VFQ6_HUMAN;Q8IUL9_HUMAN;Q8IZI0_HUMAN;Q9BWU5_HUMAN;Q9BWV6_HUMAN;Q9GZL9_HUMAN;Q9UE59_HUMAN;Q9UK54_HUMAN;Q14473_HUMAN;B3VL12_HUMAN;B3VL28_HUMAN;B5ANL9_HUMAN;O95408_HUMAN…	ENSG00000221842	ENST00000335295;ENST00000380315	ENSP00000333994;ENSP00000369671	N-acetylalanine; in variant Raleigh;N-pyruvate 2-iminyl-valine; in Hb A1b;S-nitrosocysteine;Phosphotyrosine;Glycosylation	NP_000509					6	15	15	4	1	2	10	13	14	15	1	2	10	13	14	15	0	0	3	4	4	4	95.2	95.2	40.8	15.998	147	1
395	1212			IPI00654820	1	1	1	ATP synthase subunit a;F-ATPase protein 6;ATP synthase F0 subunit 6;ATPase 6/8	MT-ATP6;ATP6;ATPASE6;MTATP6;ATPase 6;ATPase6	ATP synthase subunit a	P00846;A0S0T0;A0S0Z5;A0S1G1;A0S2B3;A0S2H8;A0S2R9;A0S2V8;A0S3K5;A0S3X2;A0S437;A0S525;A0S590;A0SB36;A0SBS0;A0SBX2;A0SCX3;A1DTA5;A1DTI3;A1DV99;A1DVF1;A1E1E3;A1E1T6;A1Z496;A1Z4E8;A1Z4G1;A1Z4L3;A1Z519;A3FPA1;A3R0R5;A4GWW2;A4GYN0;A4LB80;A4ZLA9;A4ZLL3;A4ZM04;A4ZM68;A4ZYE7;A5JYK3;A6YUI6;A6YUS7;A6YUU0;A6YVN9;A6YVQ2;A6YVS8;A6YW31;A6YW69;A6YWX8;A6YX94;A6YXS6;A6YYN7;A6Z2Z4;A6Z4T0;A6Z571;A6Z659;A6Z698;A6Z6R7;…	ATP6_HUMAN;A0S0T0_HUMAN;A0S0Z5_HUMAN;A0S1G1_HUMAN;A0S2B3_HUMAN;A0S2H8_HUMAN;A0S2R9_HUMAN;A0S2V8_HUMAN;A0S3K5_HUMAN;A0S3X2_HUMAN;A0S437_HUMAN;A0S525_HUMAN;A0S590_HUMAN;A0SB36_HUMAN;A0SBS0_HUMAN;A0SBX2_HUMAN;A0SCX3_HUMAN;A1DTA5_HUMAN;A1DTI3_HUMAN;A1DV99_HUMAN;A1DVF1_HUMAN;A1E1E3_HUMAN;A1E1T6_HUMAN;A1Z496_HUMAN;A1Z4E8_HUMAN;A1Z4G1_HUMAN;A1Z4L3_HUMAN;A1Z519_HUMAN;A3FPA1_HUMAN;A3R0R5_HUMAN;A4GWW2_HUMA…	ENSG00000198899;ENSG00000198744	ENST00000361899;ENST00000409008;ENST00000409152	ENSP00000354632;ENSP00000386319;ENSP00000386789		YP_003024031	MT	+	8528		1	1	1	1	0	0	1	0	1	1	0	0	1	0	1	1	0	0	1	0	1	1	4.2	4.2	4.2	26.049	236
396	114;1009;1204;1468;1770			IPI00657682;IPI00922301;IPI00003929;IPI00644207;IPI00170604;IPI00741853;IPI00645674	5;4;3;3;2;1;1	5;4;3;3;2;1;1	1;1;0;0;0;0;0	Glutathione S-transferase A1;GST-epsilon;GSTA1-1;GST class-alpha member 1;Glutathione S-transferase;Glutathione S-transferase A3;Glutathione S-transferase A3-3;GST class-alpha member 3	GSTA1;RP11-392A23.1-001;hCG_2002554;GSTA3;RP1-214M20.5-002;hCG_21946	Glutathione S-transferase A1;Glutathione S-transferase;Glutathione S-transferase A3;Glutathione S-transferase	P08263;Q5GHF8;Q5SZC1;B7Z1F9;Q16772;Q5JW85	GSTA1_HUMAN;Q5GHF8_HUMAN;Q5SZC1_HUMAN;B7Z1F9_HUMAN;GSTA3_HUMAN;Q5JW85_HUMAN	ENSG00000187919;ENSG00000174156	ENST00000334575;ENST00000211122;ENST00000370968	ENSP00000335620;ENSP00000211122;ENSP00000360007		NP_665683;NP_000838	6	-	52761437		7	5	5	1	0	0	0	1	4	5	0	0	0	1	4	5	0	0	0	0	1	1	24.3	24.3	3.2	25.631	222
398	77;230;768;1264;2086;2223			IPI00741097;IPI00607741;IPI00878151;IPI00940999;IPI00877649;IPI00893316;IPI00956139;IPI00419250;IPI00955954;IPI00879439;IPI00879420;IPI00878456;IPI00877945;IPI00924629;IPI00877842;IPI00893432;IPI00877869	6;3;3;2;2;2;1;1;1;1;1;1;1;1;1;1;1	6;3;3;2;2;2;1;1;1;1;1;1;1;1;1;1;1	6;3;3;2;2;2;1;1;1;1;1;1;1;1;1;1;1	Glutathione S-transferase theta-1;GST class-theta-1;Glutathione transferase T1-1;Glutathione S-transferase theta 1	GSTT1	Glutathione S-transferase theta-1;Glutathione S-transferase theta 1;13 kDa protein	P30711;Q4W252	GSTT1_HUMAN;Q4W252_HUMAN	ENSG00000184674	ENST00000248935;ENST00000382792	ENSP00000248935;ENSP00000372242		NP_000844	22	-	24376133		17	6	6	6	0	0	0	0	5	6	0	0	0	0	5	6	0	0	0	0	5	6	37.9	37.9	37.9	27.335	240
399	206;435;546;707;805;1090;1202;1236;1259;2190;2218	134	56	IPI00744503	11	2	2			17 kDa protein												1	11	2	2	1	1	1	8	8	11	0	0	0	0	0	2	0	0	0	0	0	2	75.9	7	7	17.316	158
400	114;1009;1205;1468;1770			IPI00745233	5	1	1	Glutathione S-transferase A2;GST-gamma;GSTA2-2;GST class-alpha member 2;Glutathione S-transferase	GSTA2;GST2;GSTalpha locus	Glutathione S-transferase A2	P09210;A8K987;B2R920;Q12760	GSTA2_HUMAN;A8K987_HUMAN;B2R920_HUMAN;Q12760_HUMAN	ENSG00000096087	ENST00000371034	ENSP00000360073		NP_000837					1	5	1	1	0	0	0	1	3	5	0	0	0	0	0	1	0	0	0	0	0	1	24.3	3.2	3.2	25.664	222
401	1870			IPI00747849;IPI00871221	1;1	1;1	1;1	Sodium/potassium-transporting ATPase subunit beta-1;Sodium/potassium-dependent ATPase subunit beta-1;Na,K-ATPase beta 1 subunit;cDNA FLJ76773, highly similar to Homo sapiens ATPase, Na+/K+ transporting, beta 1 polypeptide (ATP1B1), transcript variant 1, mRNA;ATPase, Na+/K+ transporting, beta 1 polypeptide, isoform CRA_a;cDNA FLJ51474, highly similar to Sodium/potassium-transporting ATPase subunit…	ATP1B1;ATP1B;hCG_37798	Isoform 1 of Sodium/potassium-transporting ATPase subunit beta-1;Isoform 2 of Sodium/potassium-transporting ATPase subunit beta-1	P05026-1;P05026;A3KLL5;B4DJG0;B7Z9S8;Q58I20;Q6LEU2;P05026-2;A6NGH2	AT1B1_HUMAN;A3KLL5_HUMAN;B4DJG0_HUMAN;B7Z9S8_HUMAN;Q58I20_HUMAN;Q6LEU2_HUMAN;A6NGH2_HUMAN	ENSG00000143153	ENST00000367813;ENST00000367815;ENST00000367816	ENSP00000356787;ENSP00000356789;ENSP00000356790	Phosphotyrosine;Glycosylation	NP_001668	1	+	169074935		2	1	1	1	0	0	1	0	0	0	0	0	1	0	0	0	0	0	1	0	0	0	3.6	3.6	3.6	35.061	303
402	1824			IPI00749110	1	1	1	Late cornified envelope protein 3D;Late envelope protein 16;Small proline-rich-like epidermal differentiation complex protein 6A;Small proline-rich-like epidermal differentiation complex protein 6B;LCE3D protein;Late cornified envelope 3D	LCE3D;LEP16;SPRL6A;SPRL6B	Late cornified envelope protein 3D	Q9BYE3;Q0IJ72;Q0VAS7	LCE3D_HUMAN;Q0IJ72_HUMAN;Q0VAS7_HUMAN	ENSG00000163202	ENST00000368787	ENSP00000357776		NP_115952	1	-	152551857		1	1	1	1	1	0	0	0	0	0	1	0	0	0	0	0	1	0	0	0	0	0	37	37	37	9.4435	92	1
403	1080;1201;1762;1877;2051			IPI00760881;IPI00328700;IPI00383383	5;2;1	5;2;1	5;2;1	Sodium-coupled monocarboxylate transporter 2;Electroneutral sodium monocarboxylate cotransporter;Low-affinity sodium-lactate cotransporter;Solute carrier family 5 member 12	SLC5A12;SMCT2	Isoform 1 of Sodium-coupled monocarboxylate transporter 2	Q1EHB4-1;Q1EHB4	SC5AC_HUMAN	ENSG00000148942	ENST00000280467;ENST00000396005	ENSP00000280467;ENSP00000379326	Glycosylation	NP_848593	11	-	26688566		3	5	5	5	0	3	5	5	1	0	0	3	5	5	1	0	0	3	5	5	1	0	10.2	10.2	10.2	67.646	618
404	1113;1864;2148;2150			IPI00783271;IPI00917975	4;1	4;1	4;1	Leucine-rich PPR motif-containing protein, mitochondrial;130 kDa leucine-rich protein;LRP 130;GP130;cDNA FLJ60080, highly similar to 130 kDa leucine-rich protein (LRP 130)	LRPPRC;LRP130	Leucine-rich PPR motif-containing protein, mitochondrial	P42704;B4DSR0	LPPRC_HUMAN;B4DSR0_HUMAN	ENSG00000138095	ENST00000260665	ENSP00000260665		NP_573566	2	-	44113647		2	4	4	4	0	0	0	0	1	3	0	0	0	0	1	3	0	0	0	0	1	3	5	5	5	157.9	1394
405	247;645;976;1365;1462;2131			IPI00784154;IPI00917575;IPI00880053;IPI00915941;IPI00917983;IPI00916653;IPI00923547;IPI00917686	6;4;2;2;2;2;1;1	6;4;2;2;2;2;1;1	6;4;2;2;2;2;1;1	60 kDa heat shock protein, mitochondrial;Heat shock protein 60;60 kDa chaperonin;Chaperonin 60;Mitochondrial matrix protein P1;P60 lymphocyte protein;HuCHA60;Mitochondrial heat shock 60kD protein 1 variant 1;cDNA FLJ54912, highly similar to 60 kDa heat shock protein, mitochondrial;cDNA FLJ51028, highly similar to 60 kDa heat shock protein, mitochondrial;cDNA FLJ54373, highly similar to 60 kDa hea…	HSPD1;HSP60	60 kDa heat shock protein, mitochondrial;cDNA FLJ51046, highly similar to 60 kDa heat shock protein, mitochondrial	P10809;B3GQS7;B7Z4F6;B7Z532;B7Z597;B9VP19;B9VPB4;Q53QD5;B7Z5E7;C9JCQ4	CH60_HUMAN;B3GQS7_HUMAN;B7Z4F6_HUMAN;B7Z532_HUMAN;B7Z597_HUMAN;B9VP19_HUMAN;B9VPB4_HUMAN;Q53QD5_HUMAN;B7Z5E7_HUMAN	ENSG00000144381	ENST00000345042;ENST00000388968	ENSP00000340019;ENSP00000373620	Phosphoserine;Phosphotyrosine	NP_002147;NP_955472	2	-	198351305		8	6	6	6	0	0	0	2	4	6	0	0	0	2	4	6	0	0	0	2	4	6	15.7	15.7	15.7	61.054	573
406	256;580;1904;1923			IPI00784257;IPI00039050	4;1	4;1	4;1	Folate receptor beta;Folate receptor 2;Folate receptor, fetal/placental;Placental folate-binding protein;FOLR2 protein;Folate receptor 2 variant;Folate receptor 2 (Fetal)	FOLR2	Folate receptor beta precursor	P14207;A0AUM2;Q05CA5;Q53HP1;Q6GTE8	FOLR2_HUMAN;A0AUM2_HUMAN;Q05CA5_HUMAN;Q53HP1_HUMAN;Q6GTE8_HUMAN	ENSG00000165457	ENST00000298223	ENSP00000298223	Glycosylation	NP_000794;NP_001107006;NP_001107007;NP_001107008	11	+	71927819		2	4	4	4	0	0	0	0	4	3	0	0	0	0	4	3	0	0	0	0	4	3	22.1	22.1	22.1	31.159	272
407	17;732;733;1012;1497;1728			IPI00793199;IPI00872780	6;6	6;6	6;6	Annexin A4;Annexin-4;Annexin IV;Lipocortin IV;Endonexin I;Chromobindin-4;Protein II;P32.5;Placental anticoagulant protein II;PP4-X;35-beta calcimedin;Carbohydrate-binding protein p33/p41;cDNA FLJ52218, highly similar to Annexin A4;cDNA FLJ52120, highly similar to Annexin A4;Proliferation-inducing protein 28;ANXA4 protein;Putative uncharacterized protein ANXA4;cDNA, FLJ96576, Homo sapiens annexin …	ANXA4;ANX4;PIG28;hCG_39482;DKFZp686H02120	annexin A4;cDNA FLJ51794, highly similar to Annexin A4	P09525;B4DDF9;B4DE02;Q6LES2;B4DDZ4;B4E1S2;Q59FK3;Q6MZI0;Q6P452	ANXA4_HUMAN;B4DDF9_HUMAN;B4DE02_HUMAN;Q6LES2_HUMAN;B4DDZ4_HUMAN;B4E1S2_HUMAN;Q59FK3_HUMAN;Q6MZI0_HUMAN;Q6P452_HUMAN	ENSG00000196975	ENST00000355054;ENST00000394295;ENST00000409920	ENSP00000347164;ENSP00000377833;ENSP00000386756		NP_001144	2	+	69947923		2	6	6	6	0	0	0	0	1	6	0	0	0	0	1	6	0	0	0	0	1	6	23.1	23.1	23.1	36.085	321
408	624;2298			IPI00871988;IPI00942178;IPI00793874	2;2;2	1;1;1	1;1;1	cDNA FLJ58980, highly similar to Sideroflexin-3;Putative uncharacterized protein SFXN3;Sideroflexin 3;Sideroflexin-3	SFXN3	cDNA FLJ58980, highly similar to Sideroflexin-3;Sideroflexin 3;sideroflexin-3	B4DRS6;A6NCZ6;Q9BWM7	B4DRS6_HUMAN;A6NCZ6_HUMAN;SFXN3_HUMAN	ENSG00000107819	ENST00000224807;ENST00000370201;ENST00000393459	ENSP00000224807;ENSP00000359220;ENSP00000377103		NP_112233	10	+	102790991		3	2	1	1	0	0	0	1	2	2	0	0	0	1	1	1	0	0	0	1	1	1	8.5	2.7	2.7	36.35	329
409	108;316;508;1876			IPI00797038	4	4	4	Phosphoenolpyruvate carboxykinase [GTP], mitochondrial;Phosphoenolpyruvate carboxylase;cDNA FLJ50710, highly similar to Phosphoenolpyruvate carboxykinase (GTP), mitochondrial (EC 4.1.1.32);cDNA, FLJ79105, highly similar to Phosphoenolpyruvate carboxykinase (GTP), mitochondrial (EC 4.1.1.32);PCK2 protein	PCK2;PEPCK2	Isoform 1 of Phosphoenolpyruvate carboxykinase [GTP], mitochondrial	Q16822-1;Q16822;B4DW73;Q6IB91	PCKGM_HUMAN;B4DW73_HUMAN;Q6IB91_HUMAN	ENSG00000100889	ENST00000216780	ENSP00000216780	Phosphothreonine	NP_004554	14	+	24563368		1	4	4	4	0	0	0	0	0	4	0	0	0	0	0	4	0	0	0	0	0	4	6.9	6.9	6.9	70.729	640
410	257;2134	176	16	IPI00816419;IPI00872862;IPI00062298	2;1;1	2;1;1	2;1;1	C1orf151 protein;Putative uncharacterized protein C1orf151;UPF0327 protein C1orf151	C1orf151	C1orf151 protein (Fragment);Putative uncharacterized protein C1orf151;UPF0327 protein C1orf151	Q96G68;A8MPU7;Q5TGZ0	Q96G68_HUMAN;A8MPU7_HUMAN;CA151_HUMAN	ENSG00000173436	ENST00000375138;ENST00000322753	ENSP00000364280;ENSP00000325562		NP_001027535	1	+	19923477		3	2	2	2	0	0	1	1	1	2	0	0	1	1	1	2	0	0	1	1	1	2	48.7	48.7	48.7	4.414	39
411	72;151;1239;2055;2354	177	202	IPI00872012;IPI00384872;IPI00946102	5;3;2	5;3;2	1;1;1	UDP-glucuronosyltransferase 1-7;UDP-glucuronosyltransferase 1A7;UGT1-07;UGT-1G;UDP-glucuronosyltransferase 1 family polypeptide A7s;UDP-glucuronosyltransferase;UDP glycosyltransferase 1 family polypeptide A7;UGT1A7	UGT1A7;GNT1;UGT1;UGT1G	60 kDa protein;UDP-glucuronosyltransferase 1-7	Q9HAW7;B8K293;Q13407;Q4R0Z5;Q5DSZ7;Q5K632;Q5K672;Q5K673;Q5K674;Q96PN9;Q96PP0;Q96PP1;Q9H3G0;Q9H3G1;Q9H3G2	UD17_HUMAN;B8K293_HUMAN;Q13407_HUMAN;Q4R0Z5_HUMAN;Q5DSZ7_HUMAN;Q5K632_HUMAN;Q5K672_HUMAN;Q5K673_HUMAN;Q5K674_HUMAN;Q96PN9_HUMAN;Q96PP0_HUMAN;Q96PP1_HUMAN;Q9H3G0_HUMAN;Q9H3G1_HUMAN;Q9H3G2_HUMAN	ENSG00000167165	ENST00000373414;ENST00000373426	ENSP00000362513;ENSP00000362525	N6-acetyllysine;Glycosylation	NP_061950	2	+	234600253		3	5	5	1	0	1	0	4	5	1	0	1	0	4	5	1	0	0	0	1	1	0	10.2	10.2	2.3	59.929	531
412	1209			IPI00872762;IPI00921173;IPI00916453	1;1;1	1;1;1	1;1;1	Succinyl-CoA ligase [GDP-forming] subunit alpha, mitochondrial;Succinyl-CoA synthetase subunit alpha;cDNA FLJ76284, highly similar to Homo sapiens succinate-CoA ligase, GDP-forming, alpha subunit (SUCLG1), mRNA;cDNA, FLJ93802, highly similar to Homo sapiens succinate-CoA ligase, GDP-forming, alpha subunit (SUCLG1), mRNA;SUCLG1 protein;Putative uncharacterized protein tmp_locus_1;cDNA FLJ56352, hi…	SUCLG1;tmp_locus_1	Succinyl-CoA ligase [GDP-forming] subunit alpha, mitochondrial;SUCLG1 protein;cDNA FLJ56352, highly similar to Succinyl-CoA ligase (GDP-forming) subunit alpha, mitochondrial	P53597;A8K4W7;B2R8A1;Q6IAL5;B7Z438	SUCA_HUMAN;A8K4W7_HUMAN;B2R8A1_HUMAN;Q6IAL5_HUMAN;B7Z438_HUMAN	ENSG00000163541	ENST00000393868;ENST00000295783	ENSP00000377446;ENSP00000295783		NP_003840	2	-	84650647		3	1	1	1	0	0	0	0	0	1	0	0	0	0	0	1	0	0	0	0	0	1	4.6	4.6	4.6	36.249	346
414	82;145;2037;2287			IPI00884105;IPI00908532;IPI00556655	4;3;1	4;3;1	4;3;1	Lysosome-associated membrane glycoprotein 1;CD107 antigen-like family member A;cDNA FLJ35079 fis, clone PLACE6005283, highly similar to Lysosome-associated membrane glycoprotein 1;cDNA FLJ57633, highly similar to Lysosome-associated membrane glycoprotein 1	LAMP1	Lysosome-associated membrane glycoprotein 1;cDNA FLJ57633, highly similar to Lysosome-associated membrane glycoprotein 1	P11279;B3KRY3;B4DWL3	LAMP1_HUMAN;B3KRY3_HUMAN;B4DWL3_HUMAN	ENSG00000185896	ENST00000332556	ENSP00000333298	Glycosylation	NP_005552	13	+	113951556		3	4	4	4	0	4	4	4	4	0	0	4	4	4	4	0	0	4	4	4	4	0	8.4	8.4	8.4	44.882	417
415	326			IPI00896449	1	1	1	Uncharacterized protein LOC388588		Uncharacterized protein LOC388588	B2RUZ4	YA047_HUMAN				Phosphoserine	NP_001157196					1	1	1	1	0	0	0	0	0	1	0	0	0	0	0	1	0	0	0	0	0	1	20.5	20.5	20.5	8.749	78
416	400;467;621;666;1198;1567;2159			IPI00916111;IPI00915869;IPI00916861;IPI00952583;IPI00916253;IPI00916551	7;6;5;4;2;1	7;6;5;4;2;1	7;6;5;4;2;1	Malate dehydrogenase, cytoplasmic;Cytosolic malate dehydrogenase;Malate dehydrogenase;Putative uncharacterized protein MDH1	MDH1;MDHA	Malate dehydrogenase;Putative uncharacterized protein MDH1;Putative uncharacterized protein MDH1;Malate dehydrogenase	P40925;B4DUN2;B7Z3I7;B9A041;B8ZZ51;C9JF79	MDHC_HUMAN;B4DUN2_HUMAN;B7Z3I7_HUMAN;B9A041_HUMAN;B8ZZ51_HUMAN	ENSG00000014641	ENST00000233114;ENST00000394423;ENST00000409476;ENST00000409908	ENSP00000233114;ENSP00000377945;ENSP00000386719;ENSP00000386743	N-acetylserine;Phosphotyrosine	NP_005908	2	+	63815743		6	7	7	7	0	0	0	5	7	7	0	0	0	5	7	7	0	0	0	5	7	7	27.6	27.6	27.6	38.655	352
417	1433	179	1	IPI00917672	1	1	1	Putative uncharacterized protein ENSP00000386791		Putative uncharacterized protein ENSP00000386791	B9A014	B9A014_HUMAN	ENSG00000222018	ENST00000410005	ENSP00000386791			21	-	35772615		1	1	1	1	0	1	1	0	0	0	0	1	1	0	0	0	0	1	1	0	0	0	4	4	4	29.213	251
418	47;53;111;148;190;394;522;532;787;1004;1071;1109;1145;1227;1307;1509;1514;1515;1519;1533;1613;1642;1659;1660;1835;1883;1884;2235;2324;2340;2343	11;12	279;452	IPI00930073	31	1	0	cDNA, FLJ93744, highly similar to Homo sapiens keratin 6E (KRT6E), mRNA		cDNA, FLJ93744, highly similar to Homo sapiens keratin 6E (KRT6E), mRNA	B2R853	B2R853_HUMAN	ENSG00000170465	ENST00000252250	ENSP00000252250			12	-	52862307		1	31	1	0	27	14	20	0	23	17	1	0	0	0	0	0	0	0	0	0	0	0	50.2	1.6	0	60.026	564	1
419	16			IPI00937859	1	1	1			hypothetical protein XP_002343711							XP_002343711;XP_002345213;XP_002347978					1	1	1	1	0	0	0	0	0	1	0	0	0	0	0	1	0	0	0	0	0	1	9.7	9.7	9.7	14.741	144
421	49;162;539;929;1094;1555;1556;1593;1916;1954;2193;2296;2297	114;116	37;91	IPI00967700;IPI00966879	13;5	2;2	2;2	UDP-glucuronosyltransferase 2B7;UGT2B7 protein	UGT2B7	UDP-glucuronosyltransferase 2B7	Q5QKR3;Q99912;Q9HCT7	Q5QKR3_HUMAN;Q99912_HUMAN;Q9HCT7_HUMAN	ENSG00000171234	ENST00000305231	ENSP00000304811			4	+	69962193		2	13	2	2	0	6	12	12	13	6	0	0	2	1	2	0	0	0	2	1	2	0	36.3	8.4	8.4	42.66	369
[truncated: 29 more columns]

## Sheet: Supplemental Table 4
Supplemental Table 4
Supplemental Table 4 'msmsScans' list produced by MaxQuant
Raw File	Scan Number	Retention Time	Ion Injection Time	Total Ion Current	Elapsed Time	Identified	MS/MS IDs	Sequence	Length	Filtered Peaks	m/z	Mass	Charge	Type	Fragmentation	Parent intensity fraction	Scan event number	Score	Modifications	Modified Sequence	Proteins	Experiment
O1032402	4	0.058572	200	0	0.44	-				0	974.922	NaN	0	PEAK	CID	NaN	1					fr.10
O1032402	5	0.066273	200	24.264	0.43	-				4	938.37	NaN	0	PEAK	CID	NaN	2					fr.10
O1032402	18	0.31499	200	1073.7	0.39	-				22	610.184	609.176	1	SILAC	CID	0.646171	1					fr.10
O1032402	25	0.43195	200	0	0.42	-				0	1499.77	NaN	0	PEAK	CID	NaN	1					fr.10
O1032402	31	0.53504	200	0	0.42	-				0	1287.79	NaN	0	PEAK	CID	NaN	1					fr.10
O1032402	51	0.90788	200	285.59	0.36	-				14	385.65	NaN	0	PEAK	CID	NaN	1					fr.10
O1032402	68	1.2328	200	101.28	0.43	-				21	689.245	NaN	0	PEAK	CID	NaN	1					fr.10
O1032402	72	1.2916	200	121.56	0.44	-				14	652.41	NaN	0	PEAK	CID	NaN	1					fr.10
O1032402	88	1.6139	200	0	0.42	-				0	1497.61	NaN	0	PEAK	CID	NaN	1					fr.10
O1032402	95	1.7409	200	103.69	0.4	-				22	761.518	NaN	0	PEAK	CID	NaN	1					fr.10
O1032402	105	1.9224	200	66.414	0.43	-				17	938.544	NaN	0	PEAK	CID	NaN	1					fr.10
O1032402	112	2.0461	200	26.348	0.44	-				8	974.624	NaN	0	PEAK	CID	NaN	1					fr.10
O1032402	123	2.2613	200	111.75	0.38	-				16	527.95	NaN	0	PEAK	CID	NaN	1					fr.10
O1032402	125	2.2791	200	361.33	0.36	-				20	385.645	NaN	0	PEAK	CID	NaN	1					fr.10
O1032402	145	2.6873	200	216.31	0.36	-				14	388.39	NaN	0	PEAK	CID	NaN	1					fr.10
O1032402	150	2.7712	200	4.9877	0.44	-				2	974.65	NaN	0	PEAK	CID	NaN	1					fr.10
O1032402	155	2.8527	200	110.67	0.38	-				13	527.95	NaN	0	PEAK	CID	NaN	1					fr.10
O1032402	158	2.8909	200	140.92	0.44	-				17	652.434	NaN	0	PEAK	CID	NaN	1					fr.10
O1032402	160	2.9087	200	319.02	0.36	-				16	385.153	NaN	0	PEAK	CID	NaN	1					fr.10
O1032402	165	2.9892	200	41.583	0.43	-				7	939.57	NaN	0	PEAK	CID	NaN	1					fr.10
O1032402	166	2.9969	200	23.682	0.43	-				6	939.298	NaN	0	PEAK	CID	NaN	2					fr.10
O1032402	193	3.5219	200	152.52	0.43	-				20	938.591	NaN	0	PEAK	CID	NaN	1					fr.10
O1032402	198	3.6003	200	367.33	0.36	-				17	385.153	NaN	0	PEAK	CID	NaN	1					fr.10
O1032402	213	3.8834	200	353.34	0.38	-				20	548.221	NaN	0	PEAK	CID	NaN	1					fr.10
O1032402	215	3.8999	200	134.17	0.44	-				14	974.611	NaN	0	PEAK	CID	NaN	1					fr.10
O1032402	216	3.9076	200	865.23	0.39	-				17	389.088	1164.24	3	SILAC	CID	0.629945	2					fr.10
O1032402	218	3.9233	200	1302.8	0.37	-				18	450.32	NaN	0	PEAK	CID	NaN	1					fr.10
O1032402	228	4.0962	200	456.77	0.38	-				24	527.95	NaN	0	PEAK	CID	NaN	1					fr.10
O1032402	232	4.15	200	508.84	0.36	-				19	385.152	384.145	1	SILAC	CID	0.378834	1					fr.10
O1032402	238	4.2552	200	189.48	0.43	-				16	938.095	6559.61	7	SILAC	CID	0.0541246	1					fr.10
O1032402	250	4.4716	200	546.15	0.36	-				15	387.869	NaN	0	PEAK	CID	NaN	1					fr.10
O1032402	261	4.6668	200	519.84	0.38	-				35	528.49	NaN	0	PEAK	CID	NaN	1					fr.10
O1032402	265	4.7225	200	1343.7	0.38	-				39	527.95	NaN	0	PEAK	CID	NaN	1					fr.10
O1032402	266	4.7292	200	1321.7	0.37	-				21	449.854	NaN	0	PEAK	CID	NaN	2					fr.10
O1032402	271	4.8032	200	941.65	0.42	-				25	593.155	592.148	1	SILAC	CID	0.665452	1					fr.10
O1032402	279	4.9378	200	164.2	0.44	-				15	974.633	NaN	0	PEAK	CID	NaN	1					fr.10
O1032402	283	4.9901	200	1599.5	0.36	-				26	385.153	NaN	0	PEAK	CID	NaN	1					fr.10
O1032402	287	5.048	200	45.172	0.42	-				12	1187.88	NaN	0	PEAK	CID	NaN	1					fr.10
O1032402	300	5.2746	200	509.47	0.36	-				17	387.866	NaN	0	PEAK	CID	NaN	1					fr.10
O1032402	305	5.3533	200	932.87	0.43	-				88	688.72	NaN	0	PEAK	CID	NaN	1					fr.10
O1032402	309	5.4108	200	700.66	0.38	-				32	527.95	NaN	0	PEAK	CID	NaN	1					fr.10
O1032402	316	5.5268	200	597.99	0.36	-				25	385.153	NaN	0	PEAK	CID	NaN	1					fr.10
O1032402	319	5.5656	200	592.83	0.39	-				32	628.586	1882.73	3	SILAC	CID	0.0187876	1					fr.10
O1032402	332	5.8026	200	36.685	0.44	-				7	974.637	NaN	0	PEAK	CID	NaN	1					fr.10
O1032402	335	5.8391	200	42.771	0.43	-				7	938.191	4685.92	5	SILAC	CID	0.24882	1					fr.10
O1032402	345	6.0214	200	7.3849	0.42	-				0	1499.75	NaN	0	PEAK	CID	NaN	1					fr.10
O1032402	355	6.2007	200	117.01	0.38	-				19	528.54	NaN	0	PEAK	CID	NaN	1					fr.10
O1032402	358	6.2324	200	834.82	0.37	-				22	449.856	NaN	0	PEAK	CID	NaN	1					fr.10
O1032402	360	6.2476	200	505.15	0.36	-				19	385.153	NaN	0	PEAK	CID	NaN	1					fr.10
O1032402	374	6.5065	200	210.32	0.49	-				19	387.889	NaN	0	PEAK	CID	NaN	1					fr.10
O1032402	377	6.544	200	308.89	0.39	-				19	402.786	NaN	0	PEAK	CID	NaN	1					fr.10
O1032402	390	6.788	200	151.91	0.39	-				22	628.301	NaN	0	PEAK	CID	NaN	1					fr.10
O1032402	391	6.795	200	47.692	0.44	-				6	974.635	NaN	0	PEAK	CID	NaN	2					fr.10
O1032402	392	6.8027	200	174.92	0.38	-				17	528.396	NaN	0	PEAK	CID	NaN	3					fr.10
O1032402	398	6.9004	200	505.84	0.36	-				16	385.153	NaN	0	PEAK	CID	NaN	1					fr.10
O1032402	403	6.9797	200	37.362	0.43	-				7	939.836	NaN	0	PEAK	CID	NaN	1					fr.10
O1032402	406	7.0152	200	479.62	0.37	-				18	450.34	NaN	0	PEAK	CID	NaN	1					fr.10
O1032402	417	7.2174	200	57.177	0.43	-				7	938.62	NaN	0	PEAK	CID	NaN	1					fr.10
O1032402	423	7.316	200	145.11	0.36	-				11	387.884	NaN	0	PEAK	CID	NaN	1					fr.10
O1032402	425	7.3336	200	146.6	0.38	-				22	527.95	NaN	0	PEAK	CID	NaN	1					fr.10
O1032402	426	7.3402	200	134.88	0.42	-				27	1188.24	NaN	0	PEAK	CID	NaN	2					fr.10
O1032402	432	7.4386	200	453.09	0.36	-				18	385.153	NaN	0	PEAK	CID	NaN	1					fr.10
O1032402	456	7.8992	200	35.541	0.44	-				6	974.207	6812.4	7	SILAC	CID	0	1					fr.10
O1032402	458	7.9163	200	12.74	0.42	-				0	1497.13	NaN	0	PEAK	CID	NaN	1					fr.10
O1032402	461	7.9513	200	584.54	0.36	-				19	385.153	NaN	0	PEAK	CID	NaN	1					fr.10
O1032402	477	8.2452	200	136.62	0.44	-				15	628.304	NaN	0	PEAK	CID	NaN	1					fr.10
O1032402	478	8.253	200	292.51	0.43	-				15	387.882	NaN	0	PEAK	CID	NaN	2					fr.10
O1032402	482	8.3078	200	49.853	0.43	-				4	938.576	NaN	0	PEAK	CID	NaN	1					fr.10
O1032402	491	8.4645	200	720.48	0.36	-				11	385.153	NaN	0	PEAK	CID	NaN	1					fr.10
O1032402	517	8.9713	200	693.28	0.36	-				16	385.662	NaN	0	PEAK	CID	NaN	1					fr.10
O1032402	534	9.2957	200	473.74	0.38	-				12	388.21	NaN	0	PEAK	CID	NaN	1					fr.10
O1032402	538	9.357	200	266.76	0.43	-				50	689.726	NaN	0	PEAK	CID	NaN	1					fr.10
O1032402	545	9.4791	200	583.33	0.36	-				20	385.153	NaN	0	PEAK	CID	NaN	1					fr.10
O1032402	550	9.5578	200	48.447	0.43	-				10	938.25	NaN	0	PEAK	CID	NaN	1					fr.10
O1032402	554	9.6147	200	95.943	0.44	-				13	628.305	NaN	0	PEAK	CID	NaN	1					fr.10
O1032402	574	10.003	200	816.14	0.36	-				19	385.648	NaN	0	PEAK	CID	NaN	1					fr.10
O1032402	581	10.129	200	36.579	0.43	-				5	938.2	NaN	0	PEAK	CID	NaN	1					fr.10
O1032402	584	10.161	200	407.74	0.38	-				15	387.852	1160.53	3	SILAC	CID	0.0708119	1					fr.10
O1032402	589	10.241	200	687.86	0.39	-				18	402.783	NaN	0	PEAK	CID	NaN	1					fr.10
O1032402	597	10.374	200	13.357	0.44	-				4	974.703	NaN	0	PEAK	CID	NaN	1					fr.10
O1032402	605	10.51	200	485.87	0.36	-				15	385.153	768.291	2	SILAC	CID	0.199554	1					fr.10
O1032402	614	10.666	200	454.03	0.38	-				17	388.186	NaN	0	PEAK	CID	NaN	1					fr.10
O1032402	634	11.055	200	759.41	0.36	-				14	385.651	NaN	0	PEAK	CID	NaN	1					fr.10
O1032402	642	11.181	200	158.33	0.43	-				19	527.95	NaN	0	PEAK	CID	NaN	1					fr.10
O1032402	646	11.236	200	116.16	0.39	-				16	628.321	NaN	0	PEAK	CID	NaN	1					fr.10
O1032402	656	11.417	200	49.435	0.44	-				7	974.63	NaN	0	PEAK	CID	NaN	1					fr.10
O1032402	671	11.702	200	593.14	0.36	-				15	385.154	NaN	0	PEAK	CID	NaN	1					fr.10
O1032402	696	12.163	200	237.65	0.44	-				21	652.462	NaN	0	PEAK	CID	NaN	1					fr.10
O1032402	709	12.403	200	609.56	0.36	-				14	385.647	NaN	0	PEAK	CID	NaN	1					fr.10
O1032402	710	12.41	200	39.272	0.43	-				9	938.24	NaN	0	PEAK	CID	NaN	2					fr.10
O1032402	718	12.545	200	540.71	0.43	-				71	689.585	2754.31	4	SILAC	CID	0.818477	1					fr.10
O1032402	723	12.619	200	68.724	0.44	-				10	974.643	NaN	0	PEAK	CID	NaN	1					fr.10
O1032402	750	13.18	200	66.943	0.43	-				12	938.25	NaN	0	PEAK	CID	NaN	1					fr.10
O1032402	763	13.421	200	162.75	0.44	-				15	652.43	NaN	0	PEAK	CID	NaN	1					fr.10
O1032402	766	13.454	200	162.93	0.4	-				32	760.48	NaN	0	PEAK	CID	NaN	1					fr.10
O1032402	769	13.489	200	0	0.42	-				0	1497.25	NaN	0	PEAK	CID	NaN	1					fr.10
O1032402	777	13.628	200	717.06	0.39	-				14	402.764	NaN	0	PEAK	CID	NaN	1					fr.10
O1032402	797	14.003	200	188.86	0.41	-				22	548.652	NaN	0	PEAK	CID	NaN	1					fr.10
O1032402	805	14.125	200	65.617	0.43	-				8	938.34	NaN	0	PEAK	CID	NaN	1					fr.10
O1032402	826	14.503	200	49.267	0.44	-				5	974.623	NaN	0	PEAK	CID	NaN	1					fr.10
O1032402	851	14.979	200	592.84	0.36	-				14	385.153	NaN	0	PEAK	CID	NaN	1					fr.10
O1032402	864	15.213	200	29.015	0.43	-				6	938.576	NaN	0	PEAK	CID	NaN	1					fr.10
O1032402	871	15.338	200	15.592	0.44	-				3	974.613	NaN	0	PEAK	CID	NaN	1					fr.10
O1032402	875	15.389	200	174.75	0.44	-				18	628.305	NaN	0	PEAK	CID	NaN	1					fr.10
O1032402	906	15.988	200	143.58	0.42	-				30	1187.88	NaN	0	PEAK	CID	NaN	1					fr.10
O1032402	911	16.059	200	31.335	0.44	-				5	974.58	NaN	0	PEAK	CID	NaN	1					fr.10
O1032402	926	16.339	200	703.72	0.38	-				13	362.91	NaN	0	PEAK	CID	NaN	1					fr.10
O1032402	933	16.457	200	237.83	0.43	-				46	689.194	2752.75	4	SILAC	CID	0.78817	1					fr.10
O1032402	951	16.796	200	34.119	0.43	-				8	938.36	NaN	0	PEAK	CID	NaN	1					fr.10
O1032402	953	16.813	200	159.53	0.44	-				20	652.33	NaN	0	PEAK	CID	NaN	1					fr.10
O1032402	963	16.981	200	31.997	0.44	-				7	973.872	6810.05	7	SILAC	CID	0.622912	1					fr.10
O1032402	966	17.017	200	848.07	0.38	-				16	363.252	NaN	0	PEAK	CID	NaN	1					fr.10
O1032402	977	17.2	200	946.51	0.36	-				16	402.18	NaN	0	PEAK	CID	NaN	1					fr.10
O1032402	992	17.48	200	269.34	0.43	-				40	689.314	NaN	0	PEAK	CID	NaN	1					fr.10
O1032402	1000	17.614	200	20.084	0.44	-				3	974.44	NaN	0	PEAK	CID	NaN	1					fr.10
O1032402	1006	17.709	200	58.119	0.43	-				9	939.07	NaN	0	PEAK	CID	NaN	1					fr.10
O1032402	1017	17.913	200	1014.1	0.36	-				21	402.692	NaN	0	PEAK	CID	NaN	1					fr.10
O1032402	1027	18.09	200	678.04	0.43	-				17	387.94	NaN	0	PEAK	CID	NaN	1					fr.10
O1032402	1043	18.416	200	12.042	0.44	-				3	974.429	NaN	0	PEAK	CID	NaN	1					fr.10
O1032402	1050	18.547	200	3069.5	0.36	-				37	396.708	791.402	2	SILAC	CID	0.952101	1					fr.10
O1032402	1061	18.802	200	1348.6	0.36	-				23	402.688	NaN	0	PEAK	CID	NaN	1					fr.10
O1032402	1069	18.969	200	12.761	0.44	-				3	974.428	NaN	0	PEAK	CID	NaN	1					fr.10
O1032402	1074	19.064	200	2307	0.36	-				33	396.708	791.402	2	SILAC	CID	0.700858	1					fr.10
O1032402	1079	19.158	200	144.71	0.44	-				19	628.304	NaN	0	PEAK	CID	NaN	1					fr.10
O1032402	1083	19.23	200	64.277	0.43	-				15	737.707	NaN	0	PEAK	CID	NaN	1					fr.10
O1032402	1084	19.238	200	0	0.43	-				0	1144.44	NaN	0	PEAK	CID	NaN	2					fr.10
O1032402	1091	19.384	200	483.34	0.37	-				33	455.735	NaN	0	PEAK	CID	NaN	1					fr.10
O1032402	1093	19.405	200	4039.7	0.38	-				25	382.194	NaN	0	PEAK	CID	NaN	1					fr.10
O1032402	1094	19.412	200	548.67	0.38	-				23	572.787	1143.56	2	SILAC	CID	0.962222	2					fr.10
O1032402	1096	19.431	200	1696.2	0.36	-				30	402.681	NaN	0	PEAK	CID	NaN	1					fr.10
O1032402	1100	19.5	200	2403.8	0.36	-				32	401.725	801.435	2	SILAC	CID	0.361617	1					fr.10
O1032402	1104	19.57	200	1877	0.36	-				31	396.708	791.402	2	SILAC	CID	0.708494	1					fr.10
O1032402	1111	19.716	200	8.8427	0.44	-				4	974.478	NaN	0	PEAK	CID	NaN	1					fr.10
O1032402	1117	19.834	200	2755.1	0.39	+	926	CCTKPESER	9	32	389.502	1165.49	3	SILAC	CID	0.335145	1	61	Unmodified	_CCTKPESER_	CON__P02769	fr.10
O1032402	1125	20.002	200	5895.2	0.4	+	4621	KNHEEEMKDLR	11	57	482.233	1443.68	3	SILAC	CID	0.942325	1	117	Oxidation (M)	_KNHEEEM(ox)KDLR_	CON__P13645;IPI00009865	fr.10
O1032402	1126	20.009	200	6796.1	0.4	+	4622	KNHEEEMKDLR	11	40	361.927	1443.68	4	SILAC	CID	0.933489	2	35	Oxidation (M)	_KNHEEEM(ox)KDLR_	CON__P13645;IPI00009865	fr.10
O1032402	1127	20.017	200	1296.7	0.38	+	927	CCTKPESER	9	46	583.75	1165.49	2	SILAC	CID	0.866733	3	89	Unmodified	_CCTKPESER_	CON__P02769	fr.10
O1032402	1128	20.023	200	1617.1	0.39	-				36	417.538	1249.59	3	SILAC	CID	0.938622	4					fr.10
O1032402	1131	20.065	159.26	26051	0.36	+	7002	NTKHEISEMNR	11	53	458.886	1373.64	3	SILAC	CID	0.717213	1	165	Oxidation (M)	_NTKHEISEM(ox)NR_	CON__P13647;CON__Q5XQN5;CON__Q922U2;IPI00009867;IPI00796776	fr.10
O1032402	1132	20.072	200	13420	0.44	-				70	619.876	NaN	0	PEAK	CID	NaN	2					fr.10
O1032402	1133	20.08	69.514	94527	0.3	-				74	598.253	2388.98	4	SILAC	CID	0.700691	3					fr.10
O1032402	1134	20.085	200	4463.5	0.38	-				46	561.764	NaN	0	PEAK	CID	NaN	4					fr.10
O1032402	1135	20.092	200	1819.3	0.37	-				45	509.251	NaN	0	PEAK	CID	NaN	5					fr.10
O1032402	1136	20.098	200	5260.3	0.43	-				72	694.308	NaN	0	PEAK	CID	NaN	6					fr.10
O1032402	1137	20.106	200	1685.5	0.43	-				49	602.67	NaN	0	PEAK	CID	NaN	7					fr.10
O1032402	1138	20.114	200	3879.2	0.43	-				44	531.473	NaN	0	PEAK	CID	NaN	8					fr.10
O1032402	1139	20.121	200	659.14	0.43	-				54	774.596	NaN	0	PEAK	CID	NaN	9					fr.10
O1032402	1140	20.129	200	3314.7	0.44	-				39	478.805	NaN	0	PEAK	CID	NaN	10					fr.10
O1032402	1142	20.148	200	3978	0.37	-				41	491.721	981.427	2	SILAC	CID	0.984438	1					fr.10
O1032402	1143	20.154	200	2193.5	0.37	+	3602	HEISEMNR	8	45	516.232	NaN	0	PEAK	CID	NaN	2	99	Oxidation (M)	_HEISEM(ox)NR_	CON__P13647;CON__Q5XQN5;CON__Q922U2;IPI00009867;IPI00796776	fr.10
O1032402	1149	20.256	200	2612.2	0.36	-				33	406.753	811.491	2	SILAC	CID	0.908464	1					fr.10
O1032402	1155	20.374	200	30.51	0.44	-				6	974.43	NaN	0	PEAK	CID	0.50642	1					fr.10
O1032402	1160	20.471	200	142.98	0.43	-				21	737.706	NaN	0	PEAK	CID	NaN	1					fr.10
O1032402	1162	20.491	200	1890.4	0.39	-				43	422.549	NaN	0	PEAK	CID	NaN	1					fr.10
O1032402	1167	20.593	200	2434.6	0.43	-				54	598.253	2388.98	4	SILAC	CID	0.575675	1					fr.10
O1032402	1168	20.6	200	1501.8	0.36	-				33	402.689	NaN	0	PEAK	CID	NaN	2					fr.10
O1032402	1172	20.674	200	2624.7	0.37	-				42	491.721	981.427	2	SILAC	CID	0.904039	1					fr.10
O1032402	1173	20.681	200	4708	0.39	+	6675	NHEEEMKDLR	10	44	439.535	1315.58	3	SILAC	CID	0.87721	2	56	Oxidation (M)	_NHEEEM(ox)KDLR_	CON__P13645;IPI00009865	fr.10
O1032402	1175	20.702	200	4509.4	0.36	-				30	383.182	764.349	2	SILAC	CID	0.559821	1					fr.10
O1032402	1181	20.83	200	1691.5	0.4	+	6677	NHEEEMKDLR	10	49	658.799	1315.58	2	SILAC	CID	0.94996	1	98	Oxidation (M)	_NHEEEM(ox)KDLR_	CON__P13645;IPI00009865	fr.10
O1032402	1184	20.874	200	1565.6	0.37	-				34	453.756	905.497	2	SILAC	CID	0.894291	1					fr.10
O1032402	1186	20.894	200	371.11	0.43	-				44	689.017	NaN	0	PEAK	CID	NaN	1					fr.10
O1032402	1187	20.901	200	2567.9	0.37	-				44	457.78	913.546	2	SILAC	CID	0.926797	2					fr.10
O1032402	1192	20.993	200	31.15	0.44	-				5	973.923	5837.5	6	SILAC	CID	0.731465	1					fr.10
O1032402	1193	21.001	200	1221.3	0.43	-				45	589.264	NaN	0	PEAK	CID	NaN	2					fr.10
O1032402	1198	21.092	200	768.47	0.36	-				26	386.15	NaN	0	PEAK	CID	NaN	1					fr.10
O1032402	1203	21.183	200	16641	0.39	+	6676	NHEEEMKDLR	10	51	439.535	1315.58	3	SILAC	CID	0.971028	1	96	Oxidation (M)	_NHEEEM(ox)KDLR_	CON__P13645;IPI00009865	fr.10
O1032402	1204	21.19	200	6.2363	0.44	-				0	1088.08	NaN	0	PEAK	CID	NaN	2					fr.10
O1032402	1206	21.21	200	7579.7	0.36	-				37	383.182	764.349	2	SILAC	CID	0.918509	1					fr.10
O1032402	1207	21.216	200	5660.3	0.36	-				26	368.248	734.481	2	SILAC	CID	0.578618	2					fr.10
O1032402	1209	21.235	200	1500.9	0.38	+	3362	GSGGGSSGGSIGGR	14	44	546.754	NaN	0	PEAK	CID	NaN	1	121	Unmodified	_GSGGGSSGGSIGGR_	CON__P04264;IPI00220327	fr.10
O1032402	1211	21.253	200	1478.3	0.37	-				39	491.721	981.427	2	SILAC	CID	0.869302	1					fr.10
O1032402	1213	21.271	200	312.94	0.43	-				27	760.248	NaN	0	PEAK	CID	NaN	1					fr.10
O1032402	1217	21.339	200	976.65	0.36	-				25	402.18	NaN	0	PEAK	CID	NaN	1					fr.10
O1032402	1219	21.357	200	2434.5	0.36	-				35	379.73	757.445	2	SILAC	CID	0.926131	1					fr.10
O1032402	1220	21.364	200	2134.8	0.38	-				26	350.816	NaN	0	PEAK	CID	NaN	2					fr.10
O1032402	1222	21.38	200	54.996	0.43	-				7	938.577	NaN	0	PEAK	CID	NaN	1					fr.10
O1032402	1223	21.388	200	2535.3	0.37	-				37	453.756	905.497	2	SILAC	CID	0.828653	2					fr.10
O1032402	1228	21.477	200	1478.2	0.39	-				34	425.204	NaN	0	PEAK	CID	NaN	1					fr.10
O1032402	1231	21.52	200	1798.4	0.38	-				44	525.721	1049.43	2	SILAC	CID	0.90695	1					fr.10
O1032402	1241	21.724	200	7049.3	0.36	-				32	383.182	764.349	2	SILAC	CID	0.903808	1					fr.10
O1032402	1243	21.742	200	14.594	0.44	-				4	974.421	NaN	0	PEAK	CID	NaN	1					fr.10
O1032402	1244	21.75	200	5409.2	0.38	+	3360	GSGGGSSGGSIGGR	14	46	546.756	1091.5	2	SILAC	CID	0.942256	2	243	Unmodified	_GSGGGSSGGSIGGR_	CON__P04264;IPI00220327	fr.10
O1032402	1250	21.867	200	5724.5	0.36	-				31	379.73	757.445	2	SILAC	CID	0.985968	1					fr.10
O1032402	1251	21.873	200	1775	0.38	-				26	350.816	NaN	0	PEAK	CID	NaN	2					fr.10
O1032402	1253	21.891	200	1584.5	0.37	-				37	454.714	NaN	0	PEAK	CID	NaN	1					fr.10
O1032402	1261	22.053	200	3106.2	0.37	-				41	467.772	933.529	2	SILAC	CID	0.967262	1					fr.10
O1032402	1267	22.168	200	1838.3	0.37	+	2870	GENALKDAK	9	39	473.254	944.493	2	SILAC	CID	0.834506	1	140	Unmodified	_GENALKDAK_	CON__P04264;IPI00220327	fr.10
O1032402	1268	22.175	200	1226.8	0.38	-				38	525.721	1049.43	2	SILAC	CID	0.428546	2					fr.10
O1032402	1272	22.24	200	4366.7	0.36	-				30	383.182	764.349	2	SILAC	CID	0.862697	1					fr.10
O1032402	1274	22.258	200	4784.2	0.38	+	3361	GSGGGSSGGSIGGR	14	46	546.756	1091.5	2	SILAC	CID	0.928724	1	172	Unmodified	_GSGGGSSGGSIGGR_	CON__P04264;IPI00220327	fr.10
O1032402	1276	22.276	200	79.767	0.44	-				10	974.805	NaN	0	PEAK	CID	NaN	1					fr.10
O1032402	1277	22.284	200	1526	0.37	-				36	460.764	NaN	0	PEAK	CID	NaN	2					fr.10
O1032402	1286	22.468	200	360.12	0.43	-				39	689.03	NaN	0	PEAK	CID	NaN	1					fr.10
O1032402	1289	22.504	200	2055.7	0.39	-				50	638.54	NaN	0	PEAK	CID	NaN	1					fr.10
O1032402	1291	22.522	200	181.13	0.43	-				21	938.88	NaN	0	PEAK	CID	NaN	1					fr.10
O1032402	1292	22.53	200	152.18	0.43	-				16	938.23	NaN	0	PEAK	CID	NaN	2					fr.10
O1032402	1295	22.571	200	6930.3	0.37	-				41	467.772	933.529	2	SILAC	CID	0.787865	1					fr.10
O1032402	1301	22.685	200	5218.5	0.4	-				40	473.259	1416.76	3	SILAC	CID	0.93102	1					fr.10
O1032402	1302	22.693	200	2748.8	0.43	-				60	598.253	2388.98	4	SILAC	CID	0.657566	2					fr.10
O1032402	1303	22.7	200	3151.6	0.44	-				39	479.005	NaN	0	PEAK	CID	NaN	3					fr.10
O1032402	1305	22.718	200	3933.8	0.39	+	6678	NHEEEMKDLR	10	40	439.535	1315.58	3	SILAC	CID	0.596208	1	46	Oxidation (M)	_NHEEEM(ox)KDLR_	CON__P13645;IPI00009865	fr.10
O1032402	1309	22.782	200	1119.7	0.36	-				31	385.65	NaN	0	PEAK	CID	NaN	1					fr.10
O1032402	1311	22.798	200	2289.3	0.43	-				42	491.937	NaN	0	PEAK	CID	NaN	1					fr.10
O1032402	1313	22.816	200	15827	0.44	-				93	972.902	5831.37	6	SILAC	CID	0.674302	1					fr.10
O1032402	1314	22.823	200	10504	0.43	-				79	834.06	5831.37	7	SILAC	CID	0.887574	2					fr.10
O1032402	1315	22.831	200	4680.5	0.37	-				43	459.74	917.465	2	SILAC	CID	0.772511	3					fr.10
O1032402	1316	22.838	200	3857.8	0.44	-				63	986.238	5911.39	6	SILAC	CID	0.627396	4					fr.10
O1032402	1317	22.845	200	5919.7	0.4	+	6946	NRQTESEDKYR	11	49	475.895	1424.66	3	SILAC	CID	0.696498	5	81	Unmodified	_NRQTESEDKYR_	CON__ENSEMBL:ENSBTAP00000024462	fr.10
O1032402	1319	22.862	200	10071	0.43	-				48	487.73	1946.89	4	SILAC	CID	0.774757	1					fr.10
O1032402	1320	22.87	200	7652.3	0.4	-				54	448.244	1341.71	3	SILAC	CID	0.732908	2					fr.10
O1032402	1321	22.877	200	9287.1	0.43	-				78	730.052	2916.18	4	SILAC	CID	0.624885	3					fr.10
O1032402	1322	22.885	200	7885.7	0.43	-				44	516.496	2061.96	4	SILAC	CID	0.727504	4					fr.10
O1032402	1323	22.892	200	3687.7	0.42	-				45	432.959	NaN	0	PEAK	CID	NaN	5					fr.10
O1032402	1324	22.9	197.02	43915	0.43	+	7436	QSLGHGQHGSGSGQSPSPSR	20	84	649.972	1946.89	3	SILAC	CID	0.957936	6	170	Unmodified	_QSLGHGQHGSGSGQSPSPSR_	CON__Q86YZ3;CON__Q86YZ3;CON__Q86YZ3;CON__Q86YZ3;IPI00398625;IPI00398625;IPI00398625;IPI00398625	fr.10
O1032402	1325	22.907	200	16218	0.44	-				63	609.004	2431.99	4	SILAC	CID	0.700323	7					fr.10
O1032402	1326	22.915	200	4807	0.39	-				41	425.577	1273.71	3	SILAC	CID	0.633705	8					fr.10
O1032402	1328	22.931	82.564	65602	0.31	-				61	520.001	2075.97	4	SILAC	CID	0.929634	1					fr.10
O1032402	1329	22.937	200	4649.2	0.43	-				38	483.228	1928.88	4	SILAC	CID	0.960247	2					fr.10
O1032402	1330	22.944	200	22368	0.43	-				76	678.536	NaN	0	PEAK	CID	NaN	3					fr.10
O1032402	1331	22.952	200	17793	0.43	-				66	542.83	2709.11	5	SILAC	CID	0.636806	4					fr.10
O1032402	1332	22.959	200	7706.6	0.43	-				69	695.996	NaN	0	PEAK	CID	NaN	5					fr.10
O1032402	1333	22.967	200	4056.1	0.38	-				39	356.521	1066.54	3	SILAC	CID	0.745144	6					fr.10
O1032402	1334	22.974	200	1559.8	0.43	-				34	416.202	NaN	0	PEAK	CID	NaN	7					fr.10
O1032402	1335	22.981	200	30675	0.43	-				63	552.27	2205.05	4	SILAC	CID	0.911816	8					fr.10
O1032402	1336	22.989	200	13580	0.43	-				69	692.998	2075.97	3	SILAC	CID	0.712731	9					fr.10
O1032402	1337	22.997	200	4416.7	0.43	-				51	540.241	2156.94	4	SILAC	CID	NaN	10					fr.10
O1032402	1339	23.013	54.782	161140	0.29	-				64	574.65	2868.21	5	SILAC	CID	0.954299	1					fr.10
O1032402	1340	23.018	192.76	40066	0.42	-				91	718.112	3585.53	5	SILAC	CID	0.26921	2					fr.10
O1032402	1341	23.026	200	15947	0.43	-				76	755.32	NaN	0	PEAK	CID	NaN	3					fr.10
O1032402	1342	23.033	200	10365	0.43	-				76	733.558	NaN	0	PEAK	CID	NaN	4					fr.10
O1032402	1343	23.041	200	3661.9	0.43	-				50	422.836	2109.14	5	SILAC	CID	0.856254	5					fr.10
O1032402	1344	23.049	198.04	26812	0.43	-				80	601.06	NaN	0	PEAK	CID	NaN	6					fr.10
O1032402	1345	23.056	200	10782	0.44	-				79	667.283	3331.38	5	SILAC	CID	0.779561	7					fr.10
O1032402	1346	23.064	164.36	26085	0.38	-				54	409.441	NaN	0	PEAK	CID	NaN	8					fr.10
O1032402	1347	23.071	200	13101	0.43	-				74	812.094	3244.35	4	SILAC	CID	0.830383	9					fr.10
O1032402	1348	23.078	200	2268.2	0.44	-				82	957.408	NaN	0	PEAK	CID	NaN	10					fr.10
O1032402	1350	23.094	11.091	640980	0.24	-				78	698.648	2092.92	3	SILAC	CID	0.976513	1					fr.10
O1032402	1351	23.099	161.91	2659.5	0.35	-				44	408.907	1223.7	3	SILAC	CID	0.847115	2					fr.10
O1032402	1352	23.105	92.204	48947	0.25	-				37	379.735	757.456	2	SILAC	CID	0.731739	3					fr.10
O1032402	1353	23.11	180.81	27907	0.42	-				94	1047.47	NaN	0	PEAK	CID	NaN	4					fr.10
O1032402	1354	23.117	200	26824	0.43	-				69	561.737	NaN	0	PEAK	CID	NaN	5					fr.10
O1032402	1355	23.125	69.191	95160	0.29	-				57	435.959	1739.81	4	SILAC	CID	0.73366	6					fr.10
O1032402	1356	23.13	176.87	26788	0.41	-				57	494.73	1974.89	4	SILAC	CID	0.163946	7					fr.10
O1032402	1357	23.137	199.72	47910	0.43	-				76	676.627	2026.86	3	SILAC	CID	0.725104	8					fr.10
O1032402	1358	23.145	200	7461.9	0.4	-				47	442.241	882.467	2	SILAC	CID	0.822062	9					fr.10
O1032402	1359	23.152	200	4604.4	0.37	-				39	464.261	926.508	2	SILAC	CID	0.723661	10					fr.10
O1032402	1361	23.167	135.15	28299	0.31	-				42	481.787	NaN	0	PEAK	CID	NaN	1					fr.10
O1032402	1362	23.173	91.973	41034	0.31	-				64	420.955	NaN	0	PEAK	CID	NaN	2					fr.10
O1032402	1363	23.178	200	25778	0.42	-				64	579.271	NaN	0	PEAK	CID	NaN	3					fr.10
O1032402	1364	23.186	200	15214	0.43	-				55	502.233	NaN	0	PEAK	CID	NaN	4					fr.10
O1032402	1365	23.193	178.87	4776.8	0.41	-				47	397.217	1981.05	5	SILAC	CID	0.844059	5					fr.10
O1032402	1366	23.201	124.01	11258	0.35	-				53	457.717	NaN	0	PEAK	CID	NaN	6					fr.10
O1032402	1367	23.207	200	1904.3	0.41	-				36	413.693	NaN	0	PEAK	CID	NaN	7					fr.10
O1032402	1368	23.214	200	2290.2	0.39	-				49	438.563	NaN	0	PEAK	CID	NaN	8					fr.10
O1032402	1369	23.221	200	13176	0.43	-				86	707.298	2825.16	4	SILAC	CID	0.13492	9					fr.10
O1032402	1370	23.229	200	19111	0.43	-				64	534.503	NaN	0	PEAK	CID	NaN	10					fr.10
O1032402	1372	23.244	10.774	749200	0.25	+	3648	HGSGSGHSSSYGQHGSGSGWSSSSGR	26	75	620.01	2476.01	4	SILAC	CID	0.989019	1	112	Unmodified	_HGSGSGHSSSYGQHGSGSGWSSSSGR_	CON__Q86YZ3;CON__Q86YZ3;CON__Q86YZ3;IPI00398625;IPI00398625;IPI00398625	fr.10
O1032402	1373	23.249	28.054	185890	0.22	-				44	402.865	1205.57	3	SILAC	CID	0.896408	2					fr.10
O1032402	1374	23.253	150.33	37150	0.34	-				56	603.793	NaN	0	PEAK	CID	NaN	3					fr.10
O1032402	1375	23.259	143.58	7032.8	0.37	-				72	772.668	NaN	0	PEAK	CID	NaN	4					fr.10
O1032402	1376	23.266	111.22	8300.1	0.29	-				33	350.19	1047.55	3	SILAC	CID	0.888662	5					fr.10
O1032402	1377	23.271	200	4720.9	0.38	-				35	383.867	NaN	0	PEAK	CID	NaN	6					fr.10
O1032402	1378	23.278	39.829	21566	0.2	-				32	367.214	732.413	2	SILAC	CID	0.943008	7					fr.10
O1032402	1379	23.282	67.687	1598.3	0.27	+	3776	HPEAEMAQNSVR	12	38	462.214	1383.62	3	SILAC	CID	0.668183	8	39	Oxidation (M)	_HPEAEM(ox)AQNSVR_	IPI00554711	fr.10
O1032402	1380	23.287	64.381	138250	0.29	+	3649	HGSGSGHSSSYGQHGSGSGWSSSSGR	26	98	826.345	2476.01	3	SILAC	CID	0.971619	9	206	Unmodified	_HGSGSGHSSSYGQHGSGSGWSSSSGR_	CON__Q86YZ3;CON__Q86YZ3;CON__Q86YZ3;IPI00398625;IPI00398625;IPI00398625	fr.10
O1032402	1381	23.292	182.54	29771	0.42	-				70	626.016	NaN	0	PEAK	CID	NaN	10					fr.10
O1032402	1383	23.308	18.964	380110	0.21	+	8500	TCVADESHAGCEK	13	72	732.297	1462.58	2	SILAC	CID	0.851112	1	184	Unmodified	_TCVADESHAGCEK_	CON__P02769	fr.10
O1032402	1384	23.312	35.473	95962	0.21	+	7794	SEIDNVKK	8	49	466.756	931.498	2	SILAC	CID	0.898169	2	198	Unmodified	_SEIDNVKK_	CON__P04264;CON__Q5XQN5;CON__Q922U2;IPI00220327	fr.10
O1032402	1385	23.316	52.585	56866	0.25	+	7003	NTKHEISEMNR	11	49	453.554	1357.64	3	SILAC	CID	0.930489	3	105	Unmodified	_NTKHEISEMNR_	CON__P13647;CON__Q5XQN5;CON__Q922U2;IPI00009867;IPI00796776	fr.10
O1032402	1386	23.32	66.116	86845	0.29	-				69	589.285	1764.83	3	SILAC	CID	0.932886	4					fr.10
O1032402	1387	23.326	115.17	25001	0.31	+	3345	GRPAVCQPQGR	11	59	613.315	1224.61	2	SILAC	CID	0.948846	5	196	Unmodified	_GRPAVCQPQGR_	IPI00514908	fr.10
O1032402	1388	23.331	200	13676	0.38	+	4530	KDVDGAYMTK	10	59	572.27	NaN	0	PEAK	CID	NaN	6	137	Oxidation (M)	_KDVDGAYM(ox)TK_	CON__P04264;IPI00220327	fr.10
O1032402	1389	23.338	2.991	2275300	0.21	+	3295	GPYESGSGHSSGLGHR	16	74	528.909	1583.71	3	SILAC	CID	0.933885	7	121	Unmodified	_GPYESGSGHSSGLGHR_	CON__Q86YZ3;CON__Q86YZ3;CON__Q86YZ3;IPI00398625;IPI00398625;IPI00398625	fr.10
O1032402	1390	23.342	162.11	1374.9	0.39	-				32	371.598	1852.95	5	SILAC	CID	0.328415	8					fr.10
O1032402	1391	23.349	200	5985.5	0.4	-				58	490.833	NaN	0	PEAK	CID	NaN	9					fr.10
O1032402	1392	23.356	83.733	11149	0.27	-				44	374.893	1121.66	3	SILAC	CID	0.898976	10					fr.10
O1032402	1394	23.369	8.726	402690	0.21	-				57	449.848	1346.52	3	SILAC	CID	0.831632	1					fr.10
O1032402	1395	23.373	49.959	137640	0.24	-				65	674.268	NaN	0	PEAK	CID	NaN	2					fr.10
O1032402	1396	23.377	11.86	529450	0.24	-				70	504.485	2013.91	4	SILAC	CID	0.94403	3					fr.10
O1032402	1397	23.382	107.09	42035	0.31	+	3296	GPYESGSGHSSGLGHR	16	81	792.859	NaN	0	PEAK	CID	NaN	4	245	Unmodified	_GPYESGSGHSSGLGHR_	CON__Q86YZ3;CON__Q86YZ3;CON__Q86YZ3;IPI00398625;IPI00398625;IPI00398625	fr.10
O1032402	1398	23.387	200	13038	0.4	+	8501	TCVADESHAGCEK	13	59	488.534	1462.58	3	SILAC	CID	0.803865	5	76	Unmodified	_TCVADESHAGCEK_	CON__P02769	fr.10
O1032402	1399	23.395	38.573	219290	0.27	-				80	672.31	2013.91	3	SILAC	CID	0.971694	6					fr.10
O1032402	1400	23.4	200	366.79	0.39	-				37	420.188	NaN	0	PEAK	CID	NaN	7					fr.10
O1032402	1401	23.406	200	17573	0.39	+	6698	NHEEEMNALR	10	54	629.777	NaN	0	PEAK	CID	NaN	8	124	Oxidation (M)	_NHEEEM(ox)NALR_	CON__P02533;CON__Q04695;CON__Q6IFX2;CON__Q9QWL7;IPI00384444;IPI00450768;IPI00789750;IPI00791156;IPI00791852;IPI00792454	fr.10
O1032402	1402	23.413	151.27	19731	0.36	+	4623	KNHEEEMKDLR	11	51	476.902	1427.68	3	SILAC	CID	1	9	40	Unmodified	_KNHEEEMKDLR_	CON__P13645;IPI00009865	fr.10
O1032402	1403	23.42	200	2373.1	0.44	-				74	974.476	NaN	0	PEAK	CID	NaN	10					fr.10
O1032402	1405	23.436	0.445	17380000	0.19	+	5767	LRSEIDNVKK	10	48	401.234	1200.68	3	SILAC	CID	0.937459	1	199	Unmodified	_LRSEIDNVKK_	CON__P04264;CON__Q5XQN5;CON__Q922U2;IPI00220327	fr.10
O1032402	1406	23.444	34.792	91189	0.24	-				47	469.952	1406.83	3	SILAC	CID	0.69749	2					fr.10
O1032402	1407	23.448	140.64	1955.3	0.32	-				36	366.209	NaN	0	PEAK	CID	NaN	3					fr.10
O1032402	1408	23.454	18.451	394300	0.25	-				102	914.357	2740.05	3	SILAC	CID	0.985685	4					fr.10
O1032402	1409	23.459	99.49	731.25	0.28	-				27	363.54	1087.6	3	SILAC	CID	0.431819	5					fr.10
O1032402	1410	23.464	31.322	203860	0.27	-				100	949.715	2846.12	3	SILAC	CID	0.908849	6					fr.10
O1032402	1411	23.469	200	14314	0.39	+	4739	KYEDEINKR	9	58	597.809	NaN	0	PEAK	CID	NaN	7	140	Unmodified	_KYEDEINKR_	CON__ENSEMBL:ENSBTAP00000038253;CON__P12035;CON__P35908;CON__Q01546;CON__Q3TTY5;IPI00008359;IPI00021304;IPI00290857;IPI00942512	fr.10
O1032402	1412	23.476	80.002	78838	0.32	-				107	1086.42	3256.23	3	SILAC	CID	0.812827	8					fr.10
O1032402	1413	23.481	4.866	639480	0.19	-				53	400.532	NaN	0	PEAK	CID	NaN	9					fr.10
O1032402	1415	23.494	2.801	2110100	0.18	+	8365	STMQELNSR	9	50	541.25	1080.49	2	SILAC	CID	0.983951	1	237	Oxidation (M)	_STM(ox)QELNSR_	CON__P35527;IPI00019359	fr.10
O1032402	1416	23.497	14.314	317410	0.19	+	3600	HEISEMNR	8	44	508.235	1014.46	2	SILAC	CID	0.942648	2	188	Unmodified	_HEISEMNR_	CON__P13647;CON__Q5XQN5;CON__Q922U2;IPI00009867;IPI00796776	fr.10
O1032402	1417	23.501	39.364	76156	0.23	-				53	405.532	1213.57	3	SILAC	CID	0.813598	3					fr.10
O1032402	1418	23.505	23.115	312170	0.25	-				73	702.637	2104.89	3	SILAC	CID	0.929628	4					fr.10
O1032402	1419	23.51	70.366	75425	0.28	-				65	538.241	1611.7	3	SILAC	CID	0.95765	5					fr.10
O1032402	1420	23.515	90.713	41213	0.32	-				55	515.744	NaN	0	PEAK	CID	NaN	6					fr.10
O1032402	1421	23.52	200	8392	0.39	-				52	417.215	NaN	0	PEAK	CID	NaN	7					fr.10
O1032402	1422	23.527	200	9201.3	0.39	+	7675	RVEEDIQQQK	10	57	636.83	NaN	0	PEAK	CID	NaN	8	173	Unmodified	_RVEEDIQQQK_	IPI00013933	fr.10
O1032402	1423	23.534	200	6477.5	0.43	-				76	738.312	NaN	0	PEAK	CID	NaN	9					fr.10
O1032402	1424	23.542	200	10581	0.41	-				60	553.609	1657.8	3	SILAC	CID	0.361489	10					fr.10
O1032402	1426	23.558	3.035	1364900	0.18	+	10716	YEDEINKR	8	40	356.177	1065.51	3	SILAC	CID	0.949546	1	89	Unmodified	_YEDEINKR_	CON__ENSEMBL:ENSBTAP00000038253;CON__H-INV:HIT000016045;CON__O95678;CON__P02538;CON__P04259;CON__P04264;CON__P05787;CON__P12035;CON__P13647;CON__P35908;CON__P48668;CON__P50446;CON__Q01546;CON__Q3TTY5;CON__Q5XQN5;CON__Q6IFZ6;CON__Q7Z794;CON__Q8BGZ7;CON__Q8VED5;CON__Q922U2;IPI00005859;IPI00008359;IPI00009867;IPI00021304;IPI00220327;IPI00290857;IPI00293665;IPI00299145;IPI00300725;IPI00376379;IPI0055…	fr.10
O1032402	1427	23.561	7.584	621630	0.18	+	10717	YEDEINKR	8	44	533.762	1065.51	2	SILAC	CID	0.980295	2	134	Unmodified	_YEDEINKR_	CON__ENSEMBL:ENSBTAP00000038253;CON__H-INV:HIT000016045;CON__O95678;CON__P02538;CON__P04259;CON__P04264;CON__P05787;CON__P12035;CON__P13647;CON__P35908;CON__P48668;CON__P50446;CON__Q01546;CON__Q3TTY5;CON__Q5XQN5;CON__Q6IFZ6;CON__Q7Z794;CON__Q8BGZ7;CON__Q8VED5;CON__Q922U2;IPI00005859;IPI00008359;IPI00009867;IPI00021304;IPI00220327;IPI00290857;IPI00293665;IPI00299145;IPI00300725;IPI00376379;IPI0055…	fr.10
O1032402	1428	23.565	11.648	583580	0.23	+	3368	GSGSGQSPSSGQHGTGFGR	19	64	583.263	1746.77	3	SILAC	CID	0.959225	3	122	Unmodified	_GSGSGQSPSSGQHGTGFGR_	CON__Q86YZ3;IPI00398625	fr.10
O1032402	1429	23.569	134.11	39822	0.3	-				44	430.745	NaN	0	PEAK	CID	NaN	4					fr.10
O1032402	1430	23.575	142.49	18377	0.33	-				52	412.867	1235.58	3	SILAC	CID	0.776947	5					fr.10
O1032402	1431	23.581	81.353	25181	0.26	+	4215	IKNDLNLKK	9	42	362.561	1084.66	3	SILAC	CID	0.660873	6	137	Unmodified	_IKNDLNLKK_	IPI00013933;IPI00217182	fr.10
O1032402	1432	23.585	65.587	175700	0.3	-				95	679.285	4747.95	7	SILAC	CID	0.93591	7					fr.10
O1032402	1433	23.591	200	8317.1	0.43	-				85	712.982	NaN	0	PEAK	CID	NaN	8					fr.10
O1032402	1434	23.598	28.431	164160	0.21	+	7673	RSEPIYNSR	9	50	561.288	1120.56	2	SILAC	CID	0.913675	9	201	Unmodified	_RSEPIYNSR_	IPI00514908	fr.10
O1032402	1435	23.602	200	28259	0.44	-				76	668.634	2002.88	3	SILAC	CID	0.922206	10					fr.10
O1032402	1437	23.62	5.98	652380	0.19	+	5753	LRAEIDNVKK	10	50	395.903	1184.69	3	SILAC	CID	0.951091	1	202	Unmodified	_LRAEIDNVKK_	CON__P13647;IPI00009867;IPI00796776	fr.10
O1032402	1438	23.627	30.277	227720	0.22	-				57	436.902	1307.68	3	SILAC	CID	0.922024	2					fr.10
O1032402	1439	23.631	67.081	70564	0.25	-				50	575.236	1148.46	2	SILAC	CID	0.889529	3					fr.10
O1032402	1440	23.636	31.819	188770	0.26	-				86	697.293	2088.86	3	SILAC	CID	0.866723	4					fr.10
O1032402	1441	23.641	99.133	54602	0.33	-				81	633.625	1897.85	3	SILAC	CID	0.258384	5					fr.10
O1032402	1442	23.646	121.11	16871	0.35	-				71	475.47	1897.85	4	SILAC	CID	0.176969	6					fr.10
O1032402	1443	23.653	134.94	3972.9	0.3	-				35	370.2	738.385	2	SILAC	CID	0.679288	7					fr.10
O1032402	1444	23.658	4.637	972900	0.19	+	7923	SHCIAEVEK	9	39	358.175	1071.5	3	SILAC	CID	0.959188	8	95	Unmodified	_SHCIAEVEK_	CON__P02769	fr.10
O1032402	1445	23.662	3.654	1606200	0.2	+	6686	NHEEEMKDLR	10	42	434.203	1299.59	3	SILAC	CID	0.947089	9	91	Unmodified	_NHEEEMKDLR_	CON__P13645;IPI00009865	fr.10
O1032402	1447	23.674	13.014	318730	0.19	+	7924	SHCIAEVEK	9	45	536.758	1071.5	2	SILAC	CID	0.968876	1	147	Unmodified	_SHCIAEVEK_	CON__P02769	fr.10
O1032402	1448	23.678	29.82	75566	0.22	-				49	410.567	1228.68	3	SILAC	CID	0.871874	2					fr.10
O1032402	1449	23.682	116.76	19391	0.3	-				42	377.888	1130.64	3	SILAC	CID	0.605844	3					fr.10
O1032402	1450	23.688	200	10733	0.37	-				43	459.223	916.432	2	SILAC	CID	0.934337	4					fr.10
O1032402	1451	23.694	39.267	152740	0.21	-				39	428.744	NaN	0	PEAK	CID	NaN	5					fr.10
O1032402	1452	23.698	200	31417	0.4	+	6687	NHEEEMKDLR	10	63	650.801	NaN	0	PEAK	CID	NaN	6	167	Unmodified	_NHEEEMKDLR_	CON__P13645;IPI00009865	fr.10
O1032402	1453	23.705	200	15915	0.43	-				85	785.85	NaN	0	PEAK	CID	NaN	7					fr.10
O1032402	1454	23.713	200	8343.1	0.4	-				45	487.913	NaN	0	PEAK	CID	NaN	8					fr.10
O1032402	1455	23.72	200	7717.7	0.38	+	1526	DQYEQMAEK	9	58	579.243	NaN	0	PEAK	CID	NaN	9	89	Oxidation (M)	_DQYEQM(ox)AEK_	CON__P08779;CON__Q3ZAW8;CON__Q9Z2K1;IPI00217963	fr.10
O1032402	1456	23.727	200	4836.7	0.39	-				48	399.186	NaN	0	PEAK	CID	NaN	10					fr.10
O1032402	1458	23.743	2.608	1571800	0.2	+	7996	SKEEAEALYHSK	12	57	464.565	1390.67	3	SILAC	CID	0.969661	1	141	Unmodified	_SKEEAEALYHSK_	CON__P35908;IPI00021304	fr.10
O1032402	1459	23.747	62.832	13945	0.26	+	3778	HPEAEMAQNSVR	12	53	456.883	1367.63	3	SILAC	CID	0.634163	2	57	Unmodified	_HPEAEMAQNSVR_	IPI00554711	fr.10
O1032402	1460	23.752	98.023	25615	0.29	+	7998	SKEEAEALYHSK	12	59	696.344	1390.67	2	SILAC	CID	0.797561	3	232	Unmodified	_SKEEAEALYHSK_	CON__P35908;IPI00021304	fr.10
O1032402	1461	23.757	156.91	24153	0.36	-				62	523.574	1567.7	3	SILAC	CID	0.969547	4					fr.10
O1032402	1462	23.763	75.984	67244	0.31	-				79	684.534	NaN	0	PEAK	CID	NaN	5					fr.10
O1032402	1463	23.769	200	20169	0.41	-				61	547.298	1638.87	3	SILAC	CID	0.397095	6					fr.10
O1032402	1464	23.776	200	15293	0.41	-				75	829.36	NaN	0	PEAK	CID	NaN	7					fr.10
O1032402	1465	23.784	200	3971.5	0.43	-				78	816.356	3261.4	4	SILAC	CID	0.902263	8					fr.10
O1032402	1466	23.791	200	44898	0.4	-				66	654.343	1306.67	2	SILAC	CID	0.468073	9					fr.10
O1032402	1467	23.798	144.49	14346	0.34	-				69	687.277	1372.54	2	SILAC	CID	0.616644	10					fr.10
O1032402	1469	23.812	6.648	558180	0.21	+	7997	SKEEAEALYHSK	12	56	464.565	1390.67	3	SILAC	CID	0.974109	1	174	Unmodified	_SKEEAEALYHSK_	CON__P35908;IPI00021304	fr.10
O1032402	1470	23.816	11.395	601830	0.22	+	7443	QSSSYGPHGYGSGR	14	52	480.548	1438.62	3	SILAC	CID	0.972496	2	121	Unmodified	_QSSSYGPHGYGSGR_	CON__Q86YZ3;IPI00398625	fr.10
O1032402	1471	23.82	44.992	58550	0.21	+	304	AHYDLR	6	34	387.698	773.382	2	SILAC	CID	0.681812	3	126	Unmodified	_AHYDLR_	CON__P12763;IPI00022431;IPI00953689	fr.10
O1032402	1472	23.824	83.624	11181	0.27	-				38	423.512	1267.51	3	SILAC	CID	0.482551	4					fr.10
O1032402	1473	23.829	108.64	22948	0.31	+	3779	HPEAEMAQNSVR	12	46	456.883	1367.63	3	SILAC	CID	0.919064	5	167	Unmodified	_HPEAEMAQNSVR_	IPI00554711	fr.10
O1032402	1474	23.835	54.705	16923	0.21	-				28	353.2	704.386	2	SILAC	CID	0.816197	6					fr.10
O1032402	1475	23.839	55.287	84873	0.29	-				87	648.299	1941.87	3	SILAC	CID	0.849516	7					fr.10
O1032402	1476	23.844	192.32	647.8	0.38	-				27	382.204	1143.59	3	SILAC	CID	0.948457	8					fr.10
O1032402	1477	23.851	159.99	18823	0.33	-				51	503.8	1005.59	2	SILAC	CID	0.506385	9					fr.10
O1032402	1478	23.857	200	456.16	0.38	-				30	380.86	NaN	0	PEAK	CID	NaN	10					fr.10
O1032402	1480	23.873	3.183	2068800	0.22	+	3045	GGSGGSYGGGSGSGGGSGGGYGGGSGGGHSGGSGGGHSGGSGGNYGGGSGSGGGSGGGYGGGSGSR	66	94	1243.99	4971.93	4	SILAC	CID	0.995482	1	67	Unmodified	_GGSGGSYGGGSGSGGGSGGGYGGGSGGGHSGGSGGGHSGGSGGNYGGGSGSGGGSGGGYGGGSGSR_	CON__P35527;IPI00019359	fr.10
O1032402	1481	23.881	19.565	43271	0.22	-				44	445.907	1334.7	3	SILAC	CID	0.900998	2					fr.10
O1032402	1482	23.885	53.512	43030	0.26	-				55	519.622	1555.85	3	SILAC	CID	0.799564	3					fr.10
O1032402	1483	23.89	123.61	13214	0.33	-				53	498.566	NaN	0	PEAK	CID	NaN	4					fr.10
O1032402	1484	23.896	200	652.1	0.39	-				33	439.904	NaN	0	PEAK	CID	NaN	5					fr.10
O1032402	1485	23.903	27.573	183610	0.23	-				51	490.907	1469.7	3	SILAC	CID	0.683153	6					fr.10
O1032402	1486	23.907	200	6821.4	0.43	-				103	1125.95	NaN	0	PEAK	CID	NaN	7					fr.10
O1032402	1487	23.915	10.986	398910	0.25	+	8015	SKGSYSCEVTHEGSTVTK	18	77	652.97	1955.89	3	SILAC	CID	0.927932	8	146	Unmodified	_SKGSYSCEVTHEGSTVTK_	CON__Q1RMN8	fr.10
O1032402	1488	23.919	200	3684.7	0.42	-				51	571.92	NaN	0	PEAK	CID	NaN	9					fr.10
O1032402	1490	23.936	13.142	301570	0.19	+	4526	KDVDGAYMTK	10	54	564.274	1126.53	2	SILAC	CID	0.912119	1	229	Unmodified	_KDVDGAYMTK_	CON__P04264;IPI00220327	fr.10
O1032402	1491	23.94	14.721	286740	0.19	+	5724	LQGEIAHVK	9	45	497.788	993.561	2	SILAC	CID	0.961839	2	160	Unmodified	_LQGEIAHVK_	CON__P35908;IPI00021304	fr.10
O1032402	1492	23.943	36.281	23537	0.22	+	4527	KDVDGAYMTK	10	43	376.518	1126.53	3	SILAC	CID	0.896122	3	140	Unmodified	_KDVDGAYMTK_	CON__P04264;IPI00220327	fr.10
O1032402	1493	23.948	200	1143.9	0.44	-				70	1033.8	3098.37	3	SILAC	CID	0.853433	4					fr.10
O1032402	1494	23.955	37.085	104920	0.27	+	8016	SKGSYSCEVTHEGSTVTK	18	59	489.98	1955.89	4	SILAC	CID	0.461558	5	58	Unmodified	_SKGSYSCEVTHEGSTVTK_	CON__Q1RMN8	fr.10
O1032402	1495	23.96	200	2635.9	0.43	-				57	775.598	NaN	0	PEAK	CID	NaN	6					fr.10
O1032402	1496	23.968	25.821	164900	0.21	+	4602	KLLEGEECR	9	49	567.284	1132.55	2	SILAC	CID	0.949864	7	196	Unmodified	_KLLEGEECR_	CON__O95678;CON__P02538;CON__P04259;CON__P07744;CON__P13647;CON__P35908;CON__P48668;CON__P50446;CON__Q01546;CON__Q32MB2;CON__Q3TTY5;CON__Q5XQN5;CON__Q6NXH9;CON__Q7RTS7;CON__Q8BGZ7;CON__Q922U2;IPI00005859;IPI00008359;IPI00009867;IPI00021304;IPI00174775;IPI00293665;IPI00299145;IPI00300725;IPI00329306;IPI00796776;IPI00909059;IPI00910602;IPI00910738;IPI00923396;IPI00930073;IPI00939892;IPI00942257;IPI…	fr.10
O1032402	1497	23.972	200	1152.7	0.42	-				70	1195.15	NaN	0	PEAK	CID	NaN	8					fr.10
O1032402	1498	23.979	200	7451.3	0.38	-				43	478.24	NaN	0	PEAK	CID	NaN	9					fr.10
O1032402	1499	23.986	200	6734.5	0.44	-				102	1073.41	NaN	0	PEAK	CID	NaN	10					fr.10
O1032402	1501	24.002	21.095	150800	0.18	+	7792	SEIDNVK	7	39	402.709	803.403	2	SILAC	CID	0.842718	1	174	Unmodified	_SEIDNVK_	CON__P04264;CON__Q5XQN5;CON__Q922U2;IPI00220327	fr.10
O1032402	1502	24.009	19.334	299010	0.2	+	4337	IQHQDWTGGK	10	51	390.528	1168.56	3	SILAC	CID	0.943338	2	186	Unmodified	_IQHQDWTGGK_	CON__ENSEMBL:ENSBTAP00000024462;CON__ENSEMBL:ENSBTAP00000024466	fr.10
O1032402	1503	24.013	23.905	229980	0.24	-				100	1250.74	4998.92	4	SILAC	CID	0.982015	3					fr.10
O1032402	1504	24.018	49.678	95441	0.25	+	10243	VQDQDLPNTPHSK	13	64	493.579	1477.72	3	SILAC	CID	0.972743	4	174	Unmodified	_VQDQDLPNTPHSK_	IPI00216099;IPI00386975	fr.10
O1032402	1505	24.022	135.27	12223	0.3	+	4458	IVQLKPR	7	42	427.285	NaN	0	PEAK	CID	NaN	5	111	Unmodified	_IVQLKPR_	IPI00013933;IPI00217182	fr.10
O1032402	1506	24.028	95.631	69067	0.31	+	3396	GSSSGGGYSSGSSSYGSGGR	20	88	870.857	1739.7	2	SILAC	CID	0.989598	6	315	Unmodified	_GSSSGGGYSSGSSSYGSGGR_	CON__P35908;IPI00021304;IPI00791653;IPI00792970	fr.10
O1032402	1507	24.033	200	28364	0.43	-				80	803.994	2408.96	3	SILAC	CID	0.747399	7					fr.10
O1032402	1508	24.041	200	8670.9	0.4	-				56	509.887	1526.64	3	SILAC	CID	0.841641	8					fr.10
O1032402	1509	24.048	131.63	33411	0.36	-				67	619.93	1856.77	3	SILAC	CID	0.928231	9					fr.10
O1032402	1511	24.065	200	3826.8	0.36	-				28	364.209	726.403	2	SILAC	CID	0.927478	1					fr.10
O1032402	1512	24.072	29.81	140650	0.23	+	2024	ETYGDMADCCEK	12	64	747.763	1493.51	2	SILAC	CID	0.841764	2	176	Oxidation (M)	_ETYGDM(ox)ADCCEK_	CON__P02769	fr.10
O1032402	1513	24.076	38.179	7151.8	0.22	+	6788	NKYEDEINK	9	40	384.856	1151.55	3	SILAC	CID	0.590682	3	39	Unmodified	_NKYEDEINK_	CON__H-INV:HIT000016045;CON__H-INV:HIT000292931;CON__P02538;CON__P04259;CON__P04264;CON__P05787;CON__P13647;CON__P48668;CON__Q5XKE5;CON__Q5XQN5;CON__Q6IFZ6;CON__Q8VED5;CON__Q922U2;CON__Q9H552;IPI00009867;IPI00017870;IPI00220327;IPI00241841;IPI00293665;IPI00299145;IPI00300725;IPI00554648;IPI00748057;IPI00787323;IPI00791912;IPI00792642;IPI00793202;IPI00796776;IPI00879936;IPI00909059;IPI00930073;IPI…	fr.10
O1032402	1514	24.08	56.942	116060	0.24	+	4338	IQHQDWTGGK	10	55	585.289	1168.56	2	SILAC	CID	0.900446	4	139	Unmodified	_IQHQDWTGGK_	CON__ENSEMBL:ENSBTAP00000024462;CON__ENSEMBL:ENSBTAP00000024466	fr.10
O1032402	1515	24.085	177.67	4283.4	0.35	+	2198	FEETTADGR	9	46	513.23	NaN	0	PEAK	CID	NaN	5	108	Unmodified	_FEETTADGR_	IPI00007797;IPI00737213;IPI00788781	fr.10
O1032402	1516	24.091	33.018	276380	0.22	+	6789	NKYEDEINK	9	45	576.78	1151.55	2	SILAC	CID	0.986301	6	169	Unmodified	_NKYEDEINK_	CON__H-INV:HIT000016045;CON__H-INV:HIT000292931;CON__P02538;CON__P04259;CON__P04264;CON__P05787;CON__P13647;CON__P48668;CON__Q5XKE5;CON__Q5XQN5;CON__Q6IFZ6;CON__Q8VED5;CON__Q922U2;CON__Q9H552;IPI00009867;IPI00017870;IPI00220327;IPI00241841;IPI00293665;IPI00299145;IPI00300725;IPI00554648;IPI00748057;IPI00787323;IPI00791912;IPI00792642;IPI00793202;IPI00796776;IPI00879936;IPI00909059;IPI00930073;IPI…	fr.10
O1032402	1517	24.095	97.551	52895	0.28	-				52	569.754	1137.49	2	SILAC	CID	0.975348	7					fr.10
O1032402	1518	24.1	200	10760	0.4	-				56	473.897	1418.67	3	SILAC	CID	0.694845	8					fr.10
O1032402	1519	24.107	200	4850.3	0.4	+	10244	VQDQDLPNTPHSK	13	75	739.865	NaN	0	PEAK	CID	NaN	9	126	Unmodified	_VQDQDLPNTPHSK_	IPI00216099;IPI00386975	fr.10
O1032402	1520	24.114	200	16008	0.42	-				73	590.53	NaN	0	PEAK	CID	NaN	10					fr.10
O1032402	1522	24.13	0.967	2566400	0.18	+	5761	LRSEIDNVK	9	45	358.537	1072.59	3	SILAC	CID	0.950219	1	95	Unmodified	_LRSEIDNVK_	CON__P04264;CON__Q5XQN5;CON__Q922U2;IPI00220327	fr.10
O1032402	1523	24.137	20.403	211750	0.2	+	6790	NKYEDEINK	9	53	576.78	1151.55	2	SILAC	CID	0.981378	2	242	Unmodified	_NKYEDEINK_	CON__H-INV:HIT000016045;CON__H-INV:HIT000292931;CON__P02538;CON__P04259;CON__P04264;CON__P05787;CON__P13647;CON__P48668;CON__Q5XKE5;CON__Q5XQN5;CON__Q6IFZ6;CON__Q8VED5;CON__Q922U2;CON__Q9H552;IPI00009867;IPI00017870;IPI00220327;IPI00241841;IPI00293665;IPI00299145;IPI00300725;IPI00554648;IPI00748057;IPI00787323;IPI00791912;IPI00792642;IPI00793202;IPI00796776;IPI00879936;IPI00909059;IPI00930073;IPI…	fr.10
O1032402	1524	24.141	20.758	175380	0.21	+	6791	NKYEDEINKR	10	56	436.889	1307.65	3	SILAC	CID	0.778496	3	186	Unmodified	_NKYEDEINKR_	CON__H-INV:HIT000016045;CON__P02538;CON__P04259;CON__P04264;CON__P05787;CON__P13647;CON__P48668;CON__Q5XQN5;CON__Q6IFZ6;CON__Q8VED5;CON__Q922U2;IPI00009867;IPI00220327;IPI00293665;IPI00299145;IPI00300725;IPI00554648;IPI00748057;IPI00791912;IPI00792642;IPI00793202;IPI00796776;IPI00909059;IPI00930073;IPI00942257;IPI00956313	fr.10
O1032402	1525	24.145	200	271.56	0.36	-				25	364.209	726.403	2	SILAC	CID	0.963392	4					fr.10
O1032402	1526	24.152	37.83	7142	0.21	-				34	450.251	898.488	2	SILAC	CID	0.847976	5					fr.10
O1032402	1527	24.156	31.274	143480	0.22	+	6923	NQCTQVVQER	10	58	631.301	1260.59	2	SILAC	CID	0.978593	6	163	Unmodified	_NQCTQVVQER_	IPI00013933;IPI00217182	fr.10
O1032402	1528	24.16	43.503	28545	0.24	-				49	455.897	1364.67	3	SILAC	CID	0.925474	7					fr.10
O1032402	1529	24.164	44.069	82564	0.22	+	5762	LRSEIDNVK	9	46	537.301	1072.59	2	SILAC	CID	0.690523	8	45	Unmodified	_LRSEIDNVK_	CON__P04264;CON__Q5XQN5;CON__Q922U2;IPI00220327	fr.10
O1032402	1530	24.169	200	6037.2	0.38	-				51	585.289	1168.56	2	SILAC	CID	1	9					fr.10
O1032402	1532	24.184	3.494	1083000	0.18	+	5763	LRSEIDNVK	9	50	537.301	1072.59	2	SILAC	CID	0.975156	1	120	Unmodified	_LRSEIDNVK_	CON__P04264;CON__Q5XQN5;CON__Q922U2;IPI00220327	fr.10
O1032402	1533	24.188	86.594	35633	0.27	-				57	574.812	1147.61	2	SILAC	CID	0.962026	2					fr.10
O1032402	1534	24.193	75.635	53394	0.25	-				50	501.732	1001.45	2	SILAC	CID	0.935284	3					fr.10
O1032402	1535	24.197	28.651	207250	0.25	-				81	910.366	1818.72	2	SILAC	CID	0.969146	4					fr.10
O1032402	1536	24.202	63.592	18987	0.25	-				53	408.84	1223.5	3	SILAC	CID	0.603897	5					fr.10
O1032402	1537	24.207	200	435.05	0.39	-				28	616.657	1231.3	2	SILAC	CID	0.406996	6					fr.10
O1032402	1538	24.214	188.7	2023	0.38	-				36	407.894	1220.66	3	SILAC	CID	0.245006	7					fr.10
O1032402	1539	24.22	126.17	36576	0.32	-				58	612.757	1223.5	2	SILAC	CID	0.683609	8					fr.10
O1032402	1540	24.226	200	8581.3	0.37	+	217	AESGPDLR	8	39	422.712	843.409	2	SILAC	CID	0.895349	9	120	Unmodified	_AESGPDLR_	IPI00013933;IPI00217182	fr.10
O1032402	1541	24.233	91.186	65048	0.28	-				55	611.337	1220.66	2	SILAC	CID	0.0618439	10					fr.10
O1032402	1543	24.247	23.712	146270	0.19	+	2458	FLEQQNK	7	45	453.738	905.461	2	SILAC	CID	0.971755	1	304	Unmodified	_FLEQQNK_	CON__H-INV:HIT000292931;CON__O43790;CON__O95678;CON__P02538;CON__P04259;CON__P05787;CON__P07744;CON__P08729;CON__P12035;CON__P13647;CON__P48668;CON__P50446;CON__P78385;CON__P78386;CON__Q01546;CON__Q14533;CON__Q3KNV1;CON__Q5XKE5;CON__Q5XQN5;CON__Q61726;CON__Q6ISB0;CON__Q6NT21;CON__Q7RTT2;CON__Q8BGZ7;CON__Q8N1N4-2;CON__Q8VED5;CON__Q922U2;CON__Q9DCV7;CON__Q9NSB2;IPI00005859;IPI00008359;IPI00009867;I…	fr.10
O1032402	1544	24.251	36.158	157210	0.25	+	4086	IHSDCAANQQVTYR	14	71	554.927	1661.76	3	SILAC	CID	0.939572	2	282	Unmodified	_IHSDCAANQQVTYR_	IPI00025753	fr.10
O1032402	1545	24.256	67.545	57173	0.26	+	2013	ETQSQLETER	10	55	610.792	1219.57	2	SILAC	CID	0.892681	3	157	Unmodified	_ETQSQLETER_	IPI00013933;IPI00217182	fr.10
O1032402	1546	24.26	47.457	123880	0.25	-				69	753.801	1505.59	2	SILAC	CID	0.98852	4					fr.10
O1032402	1547	24.265	121.16	6359	0.28	-				36	352.678	703.341	2	SILAC	CID	0.860558	5					fr.10
O1032402	1548	24.27	200	11389	0.37	-				50	483.738	965.461	2	SILAC	CID	0.690494	6					fr.10
O1032402	1549	24.277	200	845.97	0.38	-				30	350.863	1049.57	3	SILAC	CID	0.690911	7					fr.10
O1032402	1550	24.284	200	5696.2	0.39	-				41	431.214	NaN	0	PEAK	CID	NaN	8					fr.10
O1032402	1551	24.291	200	1656.1	0.4	-				64	791.301	NaN	0	PEAK	CID	NaN	9					fr.10
O1032402	1552	24.298	200	5852.9	0.41	+	4087	IHSDCAANQQVTYR	14	78	831.887	1661.76	2	SILAC	CID	0.914126	10	326	Unmodified	_IHSDCAANQQVTYR_	IPI00025753	fr.10
O1032402	1554	24.314	13.46	366390	0.21	+	7982	SKAEAESLYQSK	12	62	670.838	1339.66	2	SILAC	CID	0.993876	1	287	Unmodified	_SKAEAESLYQSK_	CON__P04264;IPI00220327	fr.10
O1032402	1555	24.322	74.475	61903	0.25	+	1588	DVDGAYMTK	9	46	508.224	1014.43	2	SILAC	CID	0.969635	2	168	Oxidation (M)	_DVDGAYM(ox)TK_	CON__P04264;IPI00220327	fr.10
O1032402	1556	24.326	200	3734	0.39	-				48	420.563	1258.67	3	SILAC	CID	0.935037	3					fr.10
O1032402	1557	24.333	4.376	1841800	0.2	+	7983	SKAEAESLYQSK	12	56	447.561	1339.66	3	SILAC	CID	0.983976	4	130	Unmodified	_SKAEAESLYQSK_	CON__P04264;IPI00220327	fr.10
O1032402	1558	24.337	52.487	83439	0.28	-				88	756.665	2266.97	3	SILAC	CID	0.944767	5					fr.10
O1032402	1559	24.342	118.11	3657.3	0.33	+	3909	HVAAGTQQPYTDGVR	15	52	533.934	1598.78	3	SILAC	CID	0.968517	6	71	Unmodified	_HVAAGTQQPYTDGVR_	IPI00554711	fr.10
O1032402	1560	24.348	200	8902.8	0.38	-				51	548.248	1094.48	2	SILAC	CID	0.335636	7					fr.10
O1032402	1561	24.355	40.36	119620	0.24	+	943	CEMEQQNQEYK	11	68	743.801	1485.59	2	SILAC	CID	0.930579	8	390	Unmodified	_CEMEQQNQEYK_	CON__P02533;CON__Q04695;CON__Q61782;CON__Q9QWL7;IPI00384444;IPI00450768;IPI00654614;IPI00792454;IPI00829790	fr.10
O1032402	1562	24.359	200	1268.6	0.39	-				63	628.305	NaN	0	PEAK	CID	NaN	9					fr.10
O1032402	1564	24.376	0.814	2214100	0.21	+	5330	LKECCDKPLLEK	12	54	383.951	1531.77	4	SILAC	CID	0.974136	1	131	Unmodified	_LKECCDKPLLEK_	CON__P02769	fr.10
O1032402	1565	24.38	52.714	85869	0.25	+	5331	LKECCDKPLLEK	12	71	766.895	1531.77	2	SILAC	CID	0.94698	2	261	Unmodified	_LKECCDKPLLEK_	CON__P02769	fr.10
O1032402	1566	24.385	104.58	4346.8	0.27	-				38	399.193	796.372	2	SILAC	CID	0.817923	3					fr.10
O1032402	1567	24.39	200	1022.1	0.36	-				24	363.195	NaN	0	PEAK	CID	NaN	4					fr.10
O1032402	1568	24.396	186.73	723.44	0.36	-				37	460.219	918.423	2	SILAC	CID	0.839069	5					fr.10
O1032402	1569	24.403	200	7392.7	0.42	-				60	594.331	1779.97	3	SILAC	CID	0.949775	6					fr.10
O1032402	1570	24.41	85.681	1007.4	0.29	-				25	375.948	1499.76	4	SILAC	CID	0.579359	7					fr.10
O1032402	1571	24.415	200	1401.5	0.42	-				60	864.88	1727.74	2	SILAC	CID	0.924658	8					fr.10
O1032402	1572	24.423	200	1743.2	0.4	-				65	761.455	NaN	0	PEAK	CID	NaN	9					fr.10
O1032402	1573	24.43	200	1253.8	0.4	-				61	737.351	1472.69	2	SILAC	CID	0.911686	10					fr.10
O1032402	1575	24.446	0.684	5805500	0.2	+	7984	SKAEAESLYQSK	12	51	447.561	1339.66	3	SILAC	CID	0.956673	1	142	Unmodified	_SKAEAESLYQSK_	CON__P04264;IPI00220327	fr.10
O1032402	1576	24.45	120.73	1940.7	0.32	-				47	441.558	1321.65	3	SILAC	CID	0.971689	2					fr.10
O1032402	1577	24.455	91.476	31902	0.29	-				58	491.903	1472.69	3	SILAC	CID	0.956752	3					fr.10
O1032402	1578	24.461	87.031	2677.2	0.25	-				30	393.203	784.391	2	SILAC	CID	0.812869	4					fr.10
O1032402	1579	24.465	27.516	191090	0.24	+	7198	QEPERNECFLSHK	13	70	558.595	1672.76	3	SILAC	CID	0.992083	5	128	Unmodified	_QEPERNECFLSHK_	CON__P02769	fr.10
O1032402	1580	24.47	200	443.82	0.4	-				31	446.571	NaN	0	PEAK	CID	NaN	6					fr.10
O1032402	1581	24.477	58.789	61939	0.28	+	3046	GGSGGSYGGGSGSGGGSGGGYGGGSGGGHSGGSGGGHSGGSGGNYGGGSGSGGGSGGGYGGGSGSR	66	102	1243.99	4971.93	4	SILAC	CID	0.967573	7	58	Unmodified	_GGSGGSYGGGSGSGGGSGGGYGGGSGGGHSGGSGGGHSGGSGGNYGGGSGSGGGSGGGYGGGSGSR_	CON__P35527;IPI00019359	fr.10
O1032402	1582	24.482	200	241.01	0.39	-				29	669.021	1336.03	2	SILAC	CID	0.534196	8					fr.10
O1032402	1583	24.489	200	453.2	0.4	-				32	446.262	2226.27	5	SILAC	CID	0.0698993	9					fr.10
O1032402	1584	24.496	200	2918	0.37	+	2322	FGDSNTVMR	9	47	521.734	NaN	0	PEAK	CID	NaN	10	49	Oxidation (M)	_FGDSNTVM(ox)R_	IPI00013933;IPI00217182	fr.10
O1032402	1586	24.512	12.122	331460	0.22	+	5332	LKECCDKPLLEK	12	64	511.598	1531.77	3	SILAC	CID	0.975853	1	157	Unmodified	_LKECCDKPLLEK_	CON__P02769	fr.10
O1032402	1587	24.516	50.937	94489	0.22	-				45	488.259	974.504	2	SILAC	CID	0.865309	2					fr.10
O1032402	1588	24.52	57.26	6522.5	0.22	-				36	429.228	856.441	2	SILAC	CID	0.957419	3					fr.10
O1032402	1589	24.524	28.538	156460	0.24	+	7200	QEPERNECFLSHK	13	63	419.198	1672.76	4	SILAC	CID	0.98724	4	68	Unmodified	_QEPERNECFLSHK_	CON__P02769	fr.10
O1032402	1590	24.529	45.701	94061	0.22	+	641	APVLSDSSCK	10	54	532.258	1062.5	2	SILAC	CID	0.996976	5	153	Unmodified	_APVLSDSSCK_	CON__P00761	fr.10
O1032402	1591	24.533	122.1	6542.1	0.28	-				33	373.214	744.413	2	SILAC	CID	0.478996	6					fr.10
O1032402	1592	24.538	70.894	75933	0.28	-				62	543.245	1626.71	3	SILAC	CID	0.96159	7					fr.10
O1032402	1593	24.543	200	17020	0.4	-				64	646.779	1291.54	2	SILAC	CID	0.820523	8					fr.10
O1032402	1594	24.55	200	25607	0.38	-				51	565.812	1129.61	2	SILAC	CID	0.302679	9					fr.10
O1032402	1595	24.557	200	43194	0.42	-				94	1250.74	4998.92	4	SILAC	CID	0.74209	10					fr.10
O1032402	1597	24.575	49.533	47483	0.21	-				29	368.193	734.372	2	SILAC	CID	0.954924	1					fr.10
O1032402	1598	24.579	200	24059	0.37	+	3269	GNFHAVYR	8	46	482.244	962.473	2	SILAC	CID	0.731418	2	82	Unmodified	_GNFHAVYR_	IPI00007047	fr.10
O1032402	1599	24.585	200	25259	0.4	-				54	499.922	1496.75	3	SILAC	CID	0.897313	3					fr.10
O1032402	1600	24.592	200	5822.7	0.36	-				37	404.204	806.393	2	SILAC	CID	0.871961	4					fr.10
O1032402	1601	24.599	171.41	16789	0.36	-				68	695.772	1389.53	2	SILAC	CID	0.968081	5					fr.10
O1032402	1602	24.605	200	6246.7	0.41	+	7201	QEPERNECFLSHK	13	75	837.389	1672.76	2	SILAC	CID	0.75198	6	171	Unmodified	_QEPERNECFLSHK_	CON__P02769	fr.10
O1032402	1603	24.613	200	26066	0.38	-				49	564.78	1127.55	2	SILAC	CID	0.919348	7					fr.10
O1032402	1604	24.62	200	5324.4	0.43	-				105	1126.42	NaN	0	PEAK	CID	NaN	8					fr.10
O1032402	1606	24.637	93.543	27603	0.29	-				51	444.577	1330.71	3	SILAC	CID	0.485066	1					fr.10
O1032402	1607	24.642	123.15	33611	0.33	-				71	530.606	1588.8	3	SILAC	CID	0.800468	2					fr.10
O1032402	1608	24.648	200	11288	0.4	-				57	684.836	1367.66	2	SILAC	CID	0.941083	3					fr.10
O1032402	1609	24.655	200	22377	0.4	-				59	655.323	1308.63	2	SILAC	CID	0.808074	4					fr.10
O1032402	1610	24.662	84.561	63283	0.32	-				88	633.786	2531.12	4	SILAC	CID	0.741218	5					fr.10
O1032402	1611	24.668	99.314	5996.1	0.27	-				42	471.772	941.53	2	SILAC	CID	0.86861	6					fr.10
O1032402	1612	24.673	200	12102	0.39	+	3972	IANLGSCNDSK	11	53	589.777	1177.54	2	SILAC	CID	0.94123	7	151	Unmodified	_IANLGSCNDSK_	IPI00010214	fr.10
O1032402	1613	24.68	200	31313	0.44	-				72	657.956	1970.85	3	SILAC	CID	0.876723	8					fr.10
O1032402	1614	24.688	104.49	25633	0.3	-				70	699.349	1396.68	2	SILAC	CID	0.963809	9					fr.10
O1032402	1615	24.693	200	11871	0.4	-				65	510.896	NaN	0	PEAK	CID	NaN	10					fr.10
O1032402	1617	24.71	26.366	218050	0.22	-				50	437.218	1308.63	3	SILAC	CID	0.9568	1					fr.10
O1032402	1618	24.714	45.944	100650	0.24	-				59	632.266	1262.52	2	SILAC	CID	0.926238	2					fr.10
O1032402	1619	24.718	200	3132.7	0.39	-				44	425.202	1272.58	3	SILAC	CID	0.613489	3					fr.10
O1032402	1620	24.725	200	23562	0.37	+	6009	LTWASHEK	8	53	486.251	970.488	2	SILAC	CID	0.815445	4	117	Unmodified	_LTWASHEK_	IPI00027462	fr.10
O1032402	1621	24.732	200	3129.5	0.38	-				37	365.869	1094.58	3	SILAC	CID	0.862629	5					fr.10
O1032402	1622	24.739	200	1568.3	0.4	-				41	466.568	1396.68	3	SILAC	CID	0.36733	6					fr.10
O1032402	1623	24.746	200	14174	0.38	+	8366	STMQELNSR	9	55	541.251	NaN	0	PEAK	CID	NaN	7	102	Oxidation (M)	_STM(ox)QELNSR_	CON__P35527;IPI00019359	fr.10
O1032402	1624	24.753	200	7044.3	0.41	-				75	814.365	1626.71	2	SILAC	CID	0.858559	8					fr.10
O1032402	1625	24.76	200	13989	0.43	-				94	845.745	4223.69	5	SILAC	CID	0.760039	9					fr.10
O1032402	1627	24.777	4.099	1039500	0.2	+	1713	ECCDKPLLEK	10	52	431.205	1290.59	3	SILAC	CID	0.963144	1	74	Unmodified	_ECCDKPLLEK_	CON__P02769	fr.10
O1032402	1628	24.78	138.06	47702	0.37	+	9812	VHKECCHGDLLECADDR	17	69	529.227	2112.88	4	SILAC	CID	0.922198	2	103	Unmodified	_VHKECCHGDLLECADDR_	CON__P02769	fr.10
O1032402	1629	24.787	115.03	14081	0.31	-				60	456.893	1367.66	3	SILAC	CID	0.777432	3					fr.10
O1032402	1630	24.793	200	21171	0.38	-				60	556.251	1110.49	2	SILAC	CID	0.762371	4					fr.10
O1032402	1631	24.8	200	4035.5	0.36	-				37	412.753	823.492	2	SILAC	CID	0.89335	5					fr.10
O1032402	1632	24.806	168.14	9579.1	0.37	-				49	455.885	1364.63	3	SILAC	CID	0.924465	6					fr.10
O1032402	1633	24.813	200	18789	0.43	-				62	569.74	2274.93	4	SILAC	CID	0.907814	7					fr.10
O1032402	1634	24.82	200	9188.6	0.38	-				46	478.255	954.496	2	SILAC	CID	0.926198	8					fr.10
O1032402	1635	24.827	200	3488	0.41	+	3910	HVAAGTQQPYTDGVR	15	78	800.398	1598.78	2	SILAC	CID	0.609302	9	213	Unmodified	_HVAAGTQQPYTDGVR_	IPI00554711	fr.10
O1032402	1636	24.834	200	19839	0.38	-				55	539.266	1076.52	2	SILAC	CID	0.968249	10					fr.10
O1032402	1638	24.85	51.934	69374	0.23	+	6597	NECFLSHK	8	47	517.74	1033.47	2	SILAC	CID	0.859747	1	125	Unmodified	_NECFLSHK_	CON__P02769	fr.10
O1032402	1639	24.855	96.862	43800	0.27	-				45	494.757	987.499	2	SILAC	CID	0.957175	2					fr.10
O1032402	1640	24.86	67.12	33834	0.25	-				43	353.205	1056.59	3	SILAC	CID	0.866364	3					fr.10
O1032402	1641	24.864	32.343	168770	0.2	-				37	401.233	800.451	2	SILAC	CID	0.947867	4					fr.10
O1032402	1642	24.868	112.32	3886.7	0.31	-				41	434.531	1300.57	3	SILAC	CID	0.954077	5					fr.10
O1032402	1643	24.873	200	5529.5	0.4	-				51	470.904	NaN	0	PEAK	CID	NaN	6					fr.10
O1032402	1644	24.881	200	5682.4	0.37	-				41	424.229	NaN	0	PEAK	CID	NaN	7					fr.10
O1032402	1645	24.887	168.41	13934	0.4	+	9813	VHKECCHGDLLECADDR	17	85	705.3	2112.88	3	SILAC	CID	0.871125	8	190	Unmodified	_VHKECCHGDLLECADDR_	CON__P02769	fr.10
O1032402	1646	24.894	73.385	85546	0.26	+	6694	NHEEEMNALR	10	59	621.78	1241.55	2	SILAC	CID	0.988267	9	195	Unmodified	_NHEEEMNALR_	CON__P02533;CON__Q04695;CON__Q6IFX2;CON__Q9QWL7;IPI00384444;IPI00450768;IPI00789750;IPI00791156;IPI00791852;IPI00792454	fr.10
O1032402	1647	24.899	200	10096	0.4	-				59	481.263	1440.77	3	SILAC	CID	0.697103	10					fr.10
O1032402	1649	24.916	72.932	4515.6	0.26	+	8388	SVEDRFDQQK	10	36	417.87	1250.59	3	SILAC	CID	0.88366	1	37	Unmodified	_SVEDRFDQQK_	IPI00013933;IPI00217182	fr.10
O1032402	1650	24.92	42.543	143170	0.26	-				68	591.971	1772.89	3	SILAC	CID	0.93229	2					fr.10
O1032402	1651	24.925	55.47	58278	0.25	-				71	671.33	1340.65	2	SILAC	CID	0.854937	3					fr.10
O1032402	1652	24.93	155.01	38301	0.39	-				70	638.961	1913.86	3	SILAC	CID	0.92014	4					fr.10
O1032402	1653	24.937	28.149	186100	0.22	+	6695	NHEEEMNALR	10	50	414.856	1241.55	3	SILAC	CID	0.966745	5	183	Unmodified	_NHEEEMNALR_	CON__P02533;CON__Q04695;CON__Q6IFX2;CON__Q9QWL7;IPI00384444;IPI00450768;IPI00789750;IPI00791156;IPI00791852;IPI00792454	fr.10
O1032402	1654	24.941	43.493	107220	0.25	+	8271	SQYEQLAEQNRK	12	54	498.583	1492.73	3	SILAC	CID	0.982203	6	101	Unmodified	_SQYEQLAEQNRK_	CON__P13645;IPI00009865	fr.10
O1032402	1655	24.945	200	1466.8	0.44	-				70	974.195	6812.31	7	SILAC	CID	0.113202	7					fr.10
O1032402	1656	24.953	200	15450	0.39	+	8389	SVEDRFDQQK	10	57	626.302	1250.59	2	SILAC	CID	0.963592	8	153	Unmodified	_SVEDRFDQQK_	IPI00013933;IPI00217182	fr.10
O1032402	1657	24.96	200	17923	0.38	-				53	546.274	1090.53	2	SILAC	CID	0.841057	9					fr.10
O1032402	1658	24.967	95.797	56646	0.3	+	7880	SGGGGGGGGCGGGGGVSSLR	20	70	775.343	1548.67	2	SILAC	CID	0.93311	10	264	Unmodified	_SGGGGGGGGCGGGGGVSSLR_	CON__P13645;IPI00009865	fr.10
O1032402	1660	24.982	48.146	33049	0.24	-				50	447.89	1340.65	3	SILAC	CID	0.843207	1					fr.10
O1032402	1661	24.987	35.618	106350	0.23	+	7885	SGGGGGGGLGSGGSIR	16	57	616.802	1231.59	2	SILAC	CID	0.998077	2	234	Unmodified	_SGGGGGGGLGSGGSIR_	CON__P35527;IPI00019359	fr.10
O1032402	1662	24.991	35.253	149880	0.23	+	8272	SQYEQLAEQNRK	12	77	747.371	1492.73	2	SILAC	CID	0.935275	3	302	Unmodified	_SQYEQLAEQNRK_	CON__P13645;IPI00009865	fr.10
O1032402	1663	24.995	200	5202.5	0.36	-				34	387.235	NaN	0	PEAK	CID	NaN	4					fr.10
O1032402	1664	25.002	105.91	57345	0.32	+	7199	QEPERNECFLSHK	13	75	558.595	1672.76	3	SILAC	CID	0.959111	5	110	Unmodified	_QEPERNECFLSHK_	CON__P02769	fr.10
O1032402	1665	25.007	69.848	50894	0.29	+	3047	GGSGGSYGGGSGSGGGSGGGYGGGSGGGHSGGSGGGHSGGSGGNYGGGSGSGGGSGGGYGGGSGSR	66	99	1243.99	4971.93	4	SILAC	CID	0.938036	6	74	Unmodified	_GGSGGSYGGGSGSGGGSGGGYGGGSGGGHSGGSGGGHSGGSGGNYGGGSGSGGGSGGGYGGGSGSR_	CON__P35527;IPI00019359	fr.10
O1032402	1666	25.013	135.7	4239.2	0.37	-				46	522.494	2085.95	4	SILAC	CID	0.738736	7					fr.10
O1032402	1667	25.019	149.03	12247	0.34	-				45	441.89	1322.65	3	SILAC	CID	0.448401	8					fr.10
O1032402	1668	25.025	149.17	737.42	0.35	-				29	361.2	720.386	2	SILAC	CID	0.292511	9					fr.10
O1032402	1669	25.032	30.023	199980	0.21	-				51	573.287	1144.56	2	SILAC	CID	0.956788	10					fr.10
O1032402	1671	25.045	22.106	261580	0.24	-				71	576.59	1726.75	3	SILAC	CID	0.97479	1					fr.10
O1032402	1672	25.049	93.013	14626	0.28	+	5328	LKAEFQEEAK	10	47	398.212	1191.61	3	SILAC	CID	0.719157	2	133	Unmodified	_LKAEFQEEAK_	IPI00013933	fr.10
O1032402	1673	25.055	125.33	38019	0.34	-				89	864.381	1726.75	2	SILAC	CID	0.91216	3					fr.10
O1032402	1674	25.061	200	19061	0.42	-				96	1254.74	5014.94	4	SILAC	CID	0.543024	4					fr.10
O1032402	1675	25.068	200	406.44	0.4	-				36	505.9	1514.68	3	SILAC	CID	0.513877	5					fr.10
O1032402	1676	25.075	200	530.53	0.39	-				42	606.798	NaN	0	PEAK	CID	NaN	6					fr.10
O1032402	1677	25.082	200	584.28	0.4	-				41	497.417	1489.23	3	SILAC	CID	0.39406	7					fr.10
O1032402	1678	25.089	200	2953.7	0.42	-				89	1259.75	NaN	0	PEAK	CID	NaN	8					fr.10
O1032402	1679	25.097	200	1651.2	0.39	+	5329	LKAEFQEEAK	10	49	596.814	NaN	0	PEAK	CID	NaN	9	52	Unmodified	_LKAEFQEEAK_	IPI00013933	fr.10
O1032402	1680	25.104	200	3993.2	0.42	-				96	1258.99	NaN	0	PEAK	CID	NaN	10					fr.10
O1032402	1682	25.12	12.973	271140	0.19	+	7805	SEITELRR	8	50	502.28	1002.55	2	SILAC	CID	0.965967	1	151	Unmodified	_SEITELRR_	CON__P02535-1;CON__P13645;IPI00009865	fr.10
O1032402	1683	25.124	129.38	11502	0.32	-				32	615.362	3686.13	6	SILAC	CID	0.105643	2					fr.10
O1032402	1684	25.129	118.84	8791.7	0.32	-				44	450.901	1349.68	3	SILAC	CID	0.856139	3					fr.10
O1032402	1685	25.135	86.762	27768	0.27	+	2126	EYQELMNTK	9	53	586.269	1170.52	2	SILAC	CID	0.999787	4	190	Oxidation (M)	_EYQELM(ox)NTK_	CON__P13647;CON__Q5XQN5;CON__Q922U2;IPI00009867;IPI00796776	fr.10
O1032402	1686	25.14	200	320.18	0.38	-				23	371.19	NaN	0	PEAK	CID	NaN	5					fr.10
O1032402	1687	25.147	76.147	32221	0.27	-				59	619.48	NaN	0	PEAK	CID	NaN	6					fr.10
O1032402	1688	25.152	196.75	1439.3	0.39	-				34	429.511	1285.51	3	SILAC	CID	0.927595	7					fr.10
O1032402	1689	25.159	200	1309.8	0.39	-				52	679.28	1356.54	2	SILAC	CID	0.902424	8					fr.10
O1032402	1690	25.166	124.83	14615	0.29	-				37	389.738	777.462	2	SILAC	CID	0.553714	9					fr.10
O1032402	1691	25.171	200	3551.6	0.42	-				55	567.635	NaN	0	PEAK	CID	NaN	10					fr.10
O1032402	1693	25.188	64.622	13825	0.23	-				39	394.243	786.472	2	SILAC	CID	0.815637	1					fr.10
O1032402	1694	25.192	65.862	60921	0.26	-				64	684.836	1367.66	2	SILAC	CID	0.964436	2					fr.10
O1032402	1695	25.197	36.16	62400	0.23	-				47	453.189	1356.54	3	SILAC	CID	0.77595	3					fr.10
O1032402	1696	25.201	130.65	47852	0.33	-				60	645.314	1288.61	2	SILAC	CID	0.930342	4					fr.10
O1032402	1697	25.207	68.501	4776.8	0.23	+	1991	ESGPSLVK	8	36	408.727	815.439	2	SILAC	CID	0.918389	5	68	Unmodified	_ESGPSLVK_	CON__ENSEMBL:ENSBTAP00000011227;CON__ENSEMBL:ENSBTAP00000033053;CON__Q1RMK2	fr.10
O1032402	1698	25.211	200	1664.3	0.37	-				44	513.258	1024.5	2	SILAC	CID	0.866223	6					fr.10
O1032402	1699	25.218	200	9889	0.39	-				45	422.535	NaN	0	PEAK	CID	NaN	7					fr.10
O1032402	1700	25.225	128.21	64782	0.33	+	1037	CTTSILHNLSHHR	13	67	525.932	1574.77	3	SILAC	CID	0.86288	8	244	Unmodified	_CTTSILHNLSHHR_	IPI00554711;IPI00788705;IPI00789324;IPI00790671;IPI00791432	fr.10
O1032402	1702	25.24	35.89	110940	0.23	-				69	688.308	1374.6	2	SILAC	CID	0.790905	1					fr.10
O1032402	1703	25.245	138.26	4813.5	0.32	-				35	367.868	1100.58	3	SILAC	CID	0.931516	2					fr.10
O1032402	1704	25.251	165.6	772.22	0.32	-				26	351.213	NaN	0	PEAK	CID	NaN	3					fr.10
O1032402	1705	25.256	200	27203	0.38	-				50	551.299	1100.58	2	SILAC	CID	0.753379	4					fr.10
O1032402	1706	25.263	180.12	40593	0.38	+	6015	LTYEIEDEKRR	11	61	484.588	1450.74	3	SILAC	CID	0.89896	5	103	Unmodified	_LTYEIEDEKRR_	IPI00013933;IPI00217182	fr.10
O1032402	1707	25.27	200	6670.2	0.37	+	8482	TAVAPIER	8	46	428.748	NaN	0	PEAK	CID	NaN	6	104	Unmodified	_TAVAPIER_	IPI00007188;IPI00010420;IPI00022891;IPI00291467;IPI00645646	fr.10
O1032402	1708	25.277	200	5909	0.39	-				41	397.211	1188.61	3	SILAC	CID	0.87904	7					fr.10
O1032402	1709	25.284	92.421	18796	0.25	-				34	357.172	712.33	2	SILAC	CID	0.97313	8					fr.10
O1032402	1710	25.288	200	22323	0.39	-				55	595.312	1188.61	2	SILAC	CID	0.919558	9					fr.10
O1032402	1712	25.304	26.562	193590	0.22	+	8781	TKYEHELALR	10	50	420.563	1258.67	3	SILAC	CID	0.94405	1	138	Unmodified	_TKYEHELALR_	CON__P08779;IPI00217963	fr.10
O1032402	1713	25.308	20.723	270550	0.24	+	3425	GSYSCEVTHEGSTVTK	16	75	581.261	1740.76	3	SILAC	CID	0.995393	2	140	Unmodified	_GSYSCEVTHEGSTVTK_	CON__Q1RMN8	fr.10
O1032402	1714	25.313	200	18498	0.36	-				40	405.709	809.404	2	SILAC	CID	0.957578	3					fr.10
O1032402	1715	25.319	159.61	36771	0.35	-				60	630.801	1259.59	2	SILAC	CID	0.705277	4					fr.10
O1032402	1716	25.326	97.286	4510.7	0.3	-				46	459.889	1376.64	3	SILAC	CID	0.754461	5					fr.10
O1032402	1717	25.331	89.091	60075	0.31	+	3426	GSYSCEVTHEGSTVTK	16	82	871.389	1740.76	2	SILAC	CID	0.986019	6	231	Unmodified	_GSYSCEVTHEGSTVTK_	CON__Q1RMN8	fr.10
O1032402	1718	25.337	200	5561.1	0.43	-				76	725.3	2897.17	4	SILAC	CID	0.909138	7					fr.10
O1032402	1719	25.344	160.58	13095	0.36	-				53	487.23	1458.67	3	SILAC	CID	0.436057	8					fr.10
O1032402	1720	25.351	200	1168.9	0.4	-				33	363.94	NaN	0	PEAK	CID	NaN	9					fr.10
O1032402	1721	25.358	200	3262.3	0.38	-				49	531.268	1060.52	2	SILAC	CID	0.227984	10					fr.10
O1032402	1723	25.374	15.049	397550	0.19	+	8373	STMQELNSR	9	55	533.252	1064.49	2	SILAC	CID	0.993444	1	160	Unmodified	_STMQELNSR_	CON__P35527;IPI00019359	fr.10
O1032402	1724	25.382	136.94	6785.1	0.34	-				46	496.572	1486.7	3	SILAC	CID	0.913349	2					fr.10
O1032402	1725	25.388	90.675	34062	0.28	-				44	413.211	1236.61	3	SILAC	CID	0.938955	3					fr.10
O1032402	1726	25.393	30.479	166520	0.23	-				55	455.573	1363.7	3	SILAC	CID	0.944539	4					fr.10
O1032402	1727	25.398	200	21404	0.43	-				94	906.367	2716.08	3	SILAC	CID	0.913141	5					fr.10
O1032402	1728	25.405	200	45542	0.44	-				60	663.995	1988.96	3	SILAC	CID	0.553595	6					fr.10
O1032402	1729	25.413	125.13	20429	0.3	-				50	505.24	NaN	0	PEAK	CID	NaN	7					fr.10
O1032402	1730	25.418	139.09	19195	0.32	+	8367	STMQELNSR	9	51	541.251	NaN	0	PEAK	CID	NaN	8	214	Oxidation (M)	_STM(ox)QELNSR_	CON__P35527;IPI00019359	fr.10
O1032402	1731	25.424	200	15894	0.44	-				97	1078.94	4311.73	4	SILAC	CID	0.503763	9					fr.10
O1032402	1733	25.441	35.369	55293	0.2	-				32	376.221	750.428	2	SILAC	CID	0.977496	1					fr.10
O1032402	1734	25.449	200	4546.9	0.4	-				70	657.353	1312.69	2	SILAC	CID	0.961853	2					fr.10
O1032402	1735	25.456	200	1120.1	0.44	-				73	981.391	2941.15	3	SILAC	CID	0.960305	3					fr.10
O1032402	1736	25.464	200	8345.2	0.42	-				82	1473.72	2945.43	2	SILAC	CID	0.818137	4					fr.10
O1032402	1737	25.472	200	20124	0.44	-				95	1002.4	3004.19	3	SILAC	CID	0.841465	5					fr.10
O1032402	1738	25.479	200	2740.7	0.44	-				66	650.314	NaN	0	PEAK	CID	NaN	6					fr.10
O1032402	1739	25.487	200	1317.2	0.44	-				80	981.391	2941.15	3	SILAC	CID	0.957659	7					fr.10
O1032402	1740	25.495	200	7985.8	0.39	-				65	636.33	1270.65	2	SILAC	CID	0.781702	8					fr.10
O1032402	1741	25.502	200	1015.7	0.42	-				62	1473.72	2945.43	2	SILAC	CID	0.935862	9					fr.10
O1032402	1743	25.519	87.664	66941	0.29	+	2589	FSNSSSSNEFSK	12	64	660.789	1319.56	2	SILAC	CID	0.986159	1	284	Unmodified	_FSNSSSSNEFSK_	CON__Q5D862;IPI00397801	fr.10
O1032402	1744	25.524	133.3	14276	0.33	+	1921	ENGQPQNCGGQWR	13	67	765.829	1529.64	2	SILAC	CID	0.856927	2	179	Unmodified	_ENGQPQNCGGQWR_	CON__Q5D862;IPI00397801	fr.10
O1032402	1745	25.53	114.5	52382	0.33	+	3048	GGSGGSYGGGSGSGGGSGGGYGGGSGGGHSGGSGGGHSGGSGGNYGGGSGSGGGSGGGYGGGSGSR	66	93	1243.99	4971.93	4	SILAC	CID	0.894199	3	60	Unmodified	_GGSGGSYGGGSGSGGGSGGGYGGGSGGGHSGGSGGGHSGGSGGNYGGGSGSGGGSGGGYGGGSGSR_	CON__P35527;IPI00019359	fr.10
O1032402	1746	25.536	200	1139.3	0.43	-				69	927.374	2779.1	3	SILAC	CID	0.967376	4					fr.10
O1032402	1747	25.544	200	8183.3	0.42	-				85	1390.56	2779.1	2	SILAC	CID	0.985051	5					fr.10
O1032402	1748	25.551	200	149.65	0.36	-				17	379.723	NaN	0	PEAK	CID	NaN	6					fr.10
O1032402	1749	25.558	61.326	42034	0.24	-				45	525.24	NaN	0	PEAK	CID	NaN	7					fr.10
O1032402	1750	25.562	200	9093.6	0.37	-				48	515.289	1028.56	2	SILAC	CID	0.497917	8					fr.10
O1032402	1752	25.579	200	3715	0.39	-				40	439.254	1314.74	3	SILAC	CID	0.596241	1					fr.10
O1032402	1753	25.586	200	3821.8	0.37	-				42	432.235	NaN	0	PEAK	CID	NaN	2					fr.10
O1032402	1754	25.593	200	10371	0.4	-				52	498.911	1493.71	3	SILAC	CID	0.88214	3					fr.10
O1032402	1755	25.6	200	684.04	0.4	-				52	743.275	NaN	0	PEAK	CID	NaN	4					fr.10
O1032402	1756	25.607	200	6164	0.36	+	7843	SEVTELR	7	36	417.222	832.429	2	SILAC	CID	0.905531	5	123	Unmodified	_SEVTELR_	CON__P08779;IPI00217963	fr.10
O1032402	1757	25.613	200	3520.4	0.37	-				48	524.247	NaN	0	PEAK	CID	NaN	6					fr.10
O1032402	1758	25.62	200	11130	0.42	-				56	590.593	1768.76	3	SILAC	CID	0.749799	7					fr.10
O1032402	1759	25.628	200	5917.4	0.38	-				51	544.244	NaN	0	PEAK	CID	NaN	8					fr.10
O1032402	1760	25.634	200	3291.3	0.37	-				46	463.721	NaN	0	PEAK	CID	NaN	9					fr.10
O1032402	1761	25.641	200	1091.9	0.39	-				37	418.879	1253.61	3	SILAC	CID	0.268068	10					fr.10
O1032402	1763	25.657	200	6345.7	0.37	-				38	425.209	848.403	2	SILAC	CID	0.953465	1					fr.10
O1032402	1764	25.664	200	1549.1	0.38	-				45	477.722	953.429	2	SILAC	CID	0.989458	2					fr.10
O1032402	1765	25.671	200	9590.2	0.39	-				48	405.182	1212.52	3	SILAC	CID	0.788156	3					fr.10
O1032402	1766	25.677	200	13942	0.38	+	3115	GIHNSIGDYR	10	52	566.28	1130.55	2	SILAC	CID	0.875833	4	112	Unmodified	_GIHNSIGDYR_	IPI00013933;IPI00217182	fr.10
O1032402	1767	25.684	200	2728.4	0.42	-				75	1309.53	2617.04	2	SILAC	CID	0.985558	5					fr.10
O1032402	1768	25.692	200	23865	0.43	-				96	1127.44	2252.86	2	SILAC	CID	0.879847	6					fr.10
O1032402	1769	25.699	172.59	21914	0.39	-				73	562.264	1683.77	3	SILAC	CID	0.696313	7					fr.10
O1032402	1770	25.706	200	1658.6	0.36	-				36	400.734	NaN	0	PEAK	CID	NaN	8					fr.10
O1032402	1771	25.713	200	49184	0.38	+	1905	EMQDLGGGER	10	53	546.243	1090.47	2	SILAC	CID	0.901874	9	118	Unmodified	_EMQDLGGGER_	IPI00025753	fr.10
O1032402	1772	25.719	200	657.52	0.44	-				51	995.066	2982.18	3	SILAC	CID	0.903382	10					fr.10
O1032402	1774	25.737	200	4579.9	0.43	-				71	772.338	2313.99	3	SILAC	CID	0.969755	1					fr.10
O1032402	1775	25.745	200	7281.1	0.37	-				46	482.701	963.387	2	SILAC	CID	0.948089	2					fr.10
O1032402	1776	25.752	200	1627.3	0.4	-				40	453.189	1356.54	3	SILAC	CID	0.911936	3					fr.10
O1032402	1777	25.759	200	9836.8	0.42	-				100	1250.99	4999.93	4	SILAC	CID	0.317298	4					fr.10
O1032402	1778	25.766	200	7089.2	0.4	-				72	758.367	1514.72	2	SILAC	CID	0.653018	5					fr.10
O1032402	1779	25.773	200	1952.6	0.39	-				41	436.888	NaN	0	PEAK	CID	NaN	6					fr.10
O1032402	1780	25.78	200	875.5	0.43	-				67	932.706	2795.1	3	SILAC	CID	0.832423	7					fr.10
O1032402	1781	25.788	200	4530.3	0.4	-				67	785.842	NaN	0	PEAK	CID	NaN	8					fr.10
O1032402	1782	25.795	200	18914	0.37	-				46	502.26	NaN	0	PEAK	CID	NaN	9					fr.10
O1032402	1783	25.802	200	1099	0.43	-				66	873.356	2617.05	3	SILAC	CID	0.903161	10					fr.10
O1032402	1785	25.818	24.794	119430	0.2	+	670	AQYEDIAQK	9	50	533.264	1064.51	2	SILAC	CID	0.970757	1	150	Unmodified	_AQYEDIAQK_	IPI00220327	fr.10
O1032402	1786	25.822	56.648	62836	0.24	+	5705	LPVEEAYKR	9	46	368.873	1103.6	3	SILAC	CID	0.969142	2	94	Unmodified	_LPVEEAYKR_	IPI00013933;IPI00217182	fr.10
O1032402	1787	25.826	111.06	86589	0.3	-				58	630.8	1259.59	2	SILAC	CID	0.96094	3					fr.10
O1032402	1788	25.832	102.03	58190	0.29	+	10743	YEELQQTAGR	10	57	597.791	1193.57	2	SILAC	CID	0.998803	4	302	Unmodified	_YEELQQTAGR_	CON__P13647;CON__Q5XQN5;CON__Q922U2;IPI00009867;IPI00796776	fr.10
O1032402	1789	25.837	200	22852	0.38	+	4352	IQSQFTDAQK	10	57	583.296	1164.58	2	SILAC	CID	0.950649	5	257	Unmodified	_IQSQFTDAQK_	IPI00013933;IPI00217182	fr.10
O1032402	1790	25.844	184.64	19088	0.36	+	6596	NDYDQLQK	8	48	512.241	1022.47	2	SILAC	CID	0.948891	6	157	Unmodified	_NDYDQLQK_	IPI00013933;IPI00217182	fr.10
O1032402	1791	25.851	200	20607	0.37	+	272	AGFAGDDAPR	10	48	488.728	975.442	2	SILAC	CID	0.516561	7	150	Unmodified	_AGFAGDDAPR_	CON__P60712;IPI00008603;IPI00021428;IPI00021439;IPI00021440;IPI00023006;IPI00025416;IPI00414057;IPI00479743;IPI00514530;IPI00645534;IPI00738655;IPI00739539;IPI00740545;IPI00790339;IPI00796881;IPI00878173;IPI00893604;IPI00893981;IPI00894365;IPI00894498;IPI00894523;IPI00916212;IPI00917282;IPI00917457;IPI00917545;IPI00917820;IPI00921887;IPI00922693;IPI00930226;IPI00930343;IPI00935352;IPI00942659	fr.10
O1032402	1792	25.857	200	1948	0.38	-				29	350.831	1049.47	3	SILAC	CID	0.452493	8					fr.10
O1032402	1793	25.864	200	3961.6	0.39	-				44	429.875	NaN	0	PEAK	CID	NaN	9					fr.10
O1032402	1794	25.871	200	7822	0.38	+	5706	LPVEEAYKR	9	51	552.806	1103.6	2	SILAC	CID	0.69639	10	121	Unmodified	_LPVEEAYKR_	IPI00013933;IPI00217182	fr.10
O1032402	1796	25.887	14.871	347150	0.19	+	2203	FEMEQNLR	8	44	541.75	1081.49	2	SILAC	CID	0.933411	1	161	Oxidation (M)	_FEM(ox)EQNLR_	CON__P35527;IPI00019359	fr.10
O1032402	1797	25.894	200	3623.6	0.4	+	8273	SQYEQLAEQNRK	12	52	498.583	1492.73	3	SILAC	CID	0.585248	2	48	Unmodified	_SQYEQLAEQNRK_	CON__P13645;IPI00009865	fr.10
O1032402	1798	25.901	200	1779.8	0.39	-				42	412.891	1235.65	3	SILAC	CID	0.965953	3					fr.10
O1032402	1799	25.908	200	21262	0.39	-				57	618.833	1235.65	2	SILAC	CID	0.974319	4					fr.10
O1032402	1800	25.915	200	496.43	0.44	-				40	974.644	NaN	0	PEAK	CID	NaN	5					fr.10
O1032402	1801	25.923	200	2614.8	0.38	+	4106	IISNEEGYR	9	48	540.77	1079.52	2	SILAC	CID	0.0111761	6	68	Unmodified	_IISNEEGYR_	IPI00018953	fr.10
O1032402	1802	25.93	200	1013	0.39	-				61	679.28	1356.54	2	SILAC	CID	0.871376	7					fr.10
O1032402	1803	25.937	200	996.42	0.36	-				34	398.24	794.466	2	SILAC	CID	0.885678	8					fr.10
O1032402	1804	25.943	200	11050	0.39	+	8757	TKFETEQALR	10	58	611.825	1221.64	2	SILAC	CID	0.988375	9	209	Unmodified	_TKFETEQALR_	CON__P08727;CON__Q04695;CON__Q9QWL7;IPI00450768;IPI00479145;IPI00789324;IPI00791156;IPI00791852;IPI00794644	fr.10
O1032402	1806	25.96	200	2761.5	0.4	-				59	657.364	1312.71	2	SILAC	CID	0.9466	1					fr.10
O1032402	1807	25.967	130.53	12662	0.31	+	11003	YQAECSQFK	9	55	580.756	1159.5	2	SILAC	CID	0.953214	2	214	Unmodified	_YQAECSQFK_	IPI00013933;IPI00217182	fr.10
O1032402	1808	25.973	200	1283.2	0.38	-				28	531.64	1591.9	3	SILAC	CID	0.0948971	3					fr.10
O1032402	1809	25.979	200	1898.1	0.39	-				60	636.341	1270.67	2	SILAC	CID	0.952261	4					fr.10
O1032402	1810	25.986	200	4398.5	0.4	+	8274	SQYEQLAEQNRK	12	68	747.371	1492.73	2	SILAC	CID	0.802963	5	112	Unmodified	_SQYEQLAEQNRK_	CON__P13645;IPI00009865	fr.10
O1032402	1811	25.993	200	541.65	0.4	-				24	451.225	1350.65	3	SILAC	CID	0.925465	6					fr.10
O1032402	1812	26	200	8360.7	0.39	+	6808	NLEQENQNLR	10	56	629.313	1256.61	2	SILAC	CID	0.160026	7	266	Unmodified	_NLEQENQNLR_	IPI00103242;IPI00646687	fr.10
O1032402	1813	26.007	200	422.38	0.43	-				46	1130.55	NaN	0	PEAK	CID	NaN	8					fr.10
O1032402	1814	26.015	200	3341.5	0.39	-				56	728.903	NaN	0	PEAK	CID	NaN	9					fr.10
O1032402	1815	26.022	200	135.78	0.38	-				16	368.193	1101.56	3	SILAC	CID	0.685409	10					fr.10
O1032402	1817	26.038	52.884	35440	0.22	+	4908	LEDELNR	7	40	444.725	887.435	2	SILAC	CID	0.739051	1	158	Unmodified	_LEDELNR_	IPI00013933;IPI00217182	fr.10
O1032402	1818	26.042	49.758	38362	0.22	+	8972	TSFTSVSR	8	44	442.727	883.44	2	SILAC	CID	0.92561	2	163	Unmodified	_TSFTSVSR_	CON__P13647;CON__Q5XQN5;IPI00009867;IPI00796776	fr.10
O1032402	1819	26.046	200	162.16	0.38	-				16	379.893	1136.66	3	SILAC	CID	0.946596	3					fr.10
O1032402	1820	26.053	100.27	63820	0.32	-				100	1244.49	1243.48	1	SILAC	CID	0.285261	4					fr.10
O1032402	1821	26.059	200	34803	0.4	+	3634	HGGGGGGFGGGGFGSR	16	63	660.795	1319.58	2	SILAC	CID	0.973487	5	214	Unmodified	_HGGGGGGFGGGGFGSR_	CON__P35908;IPI00021304	fr.10
O1032402	1822	26.066	107.84	48440	0.3	+	8891	TMQNTSDLDTAR	12	60	676.809	1351.6	2	SILAC	CID	0.523166	6	194	Unmodified	_TMQNTSDLDTAR_	IPI00554711;IPI00788705;IPI00789324;IPI00790671;IPI00791432	fr.10
O1032402	1823	26.071	42.575	2255.6	0.24	+	3635	HGGGGGGFGGGGFGSR	16	34	440.866	1319.58	3	SILAC	CID	0.598379	7	44	Unmodified	_HGGGGGGFGGGGFGSR_	CON__P35908;IPI00021304	fr.10
O1032402	1824	26.076	70.462	8971.2	0.25	-				52	535.94	NaN	0	PEAK	CID	NaN	8					fr.10
O1032402	1826	26.09	22.846	10574	0.22	+	3636	HGGGGGGFGGGGFGSR	16	39	440.866	1319.58	3	SILAC	CID	0.995554	1	135	Unmodified	_HGGGGGGFGGGGFGSR_	CON__P35908;IPI00021304	fr.10
O1032402	1827	26.094	200	728.17	0.39	-				34	418.18	1251.52	3	SILAC	CID	0.863965	2					fr.10
O1032402	1828	26.101	200	1005.1	0.39	-				52	705.836	1409.66	2	SILAC	CID	0.915976	3					fr.10
O1032402	1829	26.108	200	376.22	0.43	-				45	1102.01	2202.01	2	SILAC	CID	0.886923	4					fr.10
O1032402	1830	26.115	200	355.9	0.39	-				39	700.79	1399.56	2	SILAC	CID	0.937249	5					fr.10
O1032402	1831	26.122	200	805.03	0.4	-				51	743.29	1484.57	2	SILAC	CID	0.892175	6					fr.10
O1032402	1832	26.129	200	553.49	0.38	-				40	568.826	1703.46	3	SILAC	CID	0.00426932	7					fr.10
O1032402	1834	26.146	76.163	42991	0.3	+	2939	GGGGGGYGSGGSSYGSGGGSYGSGGGGGGGR	31	102	1192.48	2382.94	2	SILAC	CID	0.998164	1	163	Unmodified	_GGGGGGYGSGGSSYGSGGGSYGSGGGGGGGR_	CON__P04264;IPI00220327	fr.10
O1032402	1835	26.151	200	5735.3	0.43	+	2941	GGGGGGYGSGGSSYGSGGGSYGSGGGGGGGR	31	84	795.322	2382.94	3	SILAC	CID	0.991995	2	163	Unmodified	_GGGGGGYGSGGSSYGSGGGSYGSGGGGGGGR_	CON__P04264;IPI00220327	fr.10
O1032402	1836	26.159	200	2228.5	0.37	-				48	501.713	1001.41	2	SILAC	CID	0.639717	3					fr.10
O1032402	1837	26.165	200	2304.9	0.4	+	191	AEFHHSIMSQYK	12	49	493.235	1476.68	3	SILAC	CID	0.935664	4	112	Unmodified	_AEFHHSIMSQYK_	IPI00025753	fr.10
O1032402	1838	26.172	200	9939.6	0.4	+	7393	QPCQPPPVCPTPK	13	64	753.366	1504.72	2	SILAC	CID	0.939706	5	154	Unmodified	_QPCQPPPVCPTPK_	IPI00000849;IPI00017992;IPI00017993;IPI00386597;IPI00386598	fr.10
O1032402	1840	26.189	180.94	703.17	0.35	+	1417	DLGEEHFK	8	33	487.732	973.45	2	SILAC	CID	0.660689	1	102	Unmodified	_DLGEEHFK_	CON__P02769	fr.10
O1032402	1841	26.196	196.94	536.11	0.37	-				36	469.271	936.528	2	SILAC	CID	0.71018	2					fr.10
O1032402	1842	26.202	200	3218.1	0.38	-				41	479.248	956.482	2	SILAC	CID	0.690848	3					fr.10
O1032402	1843	26.209	200	2374.7	0.39	-				44	434.863	1301.57	3	SILAC	CID	0.838666	4					fr.10
O1032402	1844	26.216	193.76	1769.6	0.37	-				48	561.775	1121.54	2	SILAC	CID	0.298155	5					fr.10
O1032402	1845	26.223	183.19	16782	0.36	-				50	516.296	1030.58	2	SILAC	CID	0.825635	6					fr.10
O1032402	1847	26.24	108.76	30877	0.3	-				61	676.334	1350.65	2	SILAC	CID	0.517901	1					fr.10
O1032402	1848	26.245	200	794.83	0.43	-				48	800.998	2399.97	3	SILAC	CID	0.956593	2					fr.10
O1032402	1849	26.253	200	368.93	0.43	-				36	1150.16	3447.46	3	SILAC	CID	0.731045	3					fr.10
O1032402	1850	26.26	200	1827.1	0.37	-				44	428.178	854.342	2	SILAC	CID	0.698521	4					fr.10
O1032402	1851	26.267	200	24276	0.4	+	6842	NMQDMVEDYR	10	64	666.763	1331.51	2	SILAC	CID	0.99703	5	165	2 Oxidation (M)	_NM(ox)QDM(ox)VEDYR_	CON__P04264;IPI00220327	fr.10
O1032402	1852	26.274	200	3527.9	0.36	-				41	408.712	NaN	0	PEAK	CID	NaN	6					fr.10
O1032402	1853	26.281	200	2100.7	0.36	+	10100	VMELEK	6	37	374.699	747.384	2	SILAC	CID	0.267336	7	46	Unmodified	_VMELEK_	IPI00247063	fr.10
O1032402	1854	26.287	200	7130.2	0.37	+	1590	DVDGAYMTK	9	50	508.225	NaN	0	PEAK	CID	NaN	8	97	Oxidation (M)	_DVDGAYM(ox)TK_	CON__P04264;IPI00220327	fr.10
O1032402	1856	26.304	90.19	5751.4	0.25	-				38	415.706	829.397	2	SILAC	CID	0.931603	1					fr.10
O1032402	1857	26.309	200	933.69	0.36	-				32	373.677	745.34	2	SILAC	CID	0.846411	2					fr.10
O1032402	1858	26.315	64.118	8678.4	0.26	-				47	453.189	1356.54	3	SILAC	CID	0.752264	3					fr.10
O1032402	1859	26.32	200	24508	0.44	-				66	610.223	2436.86	4	SILAC	CID	0.645011	4					fr.10
O1032402	1860	26.328	50.674	18708	0.25	-				44	453.572	1357.7	3	SILAC	CID	0.174423	5					fr.10
O1032402	1861	26.332	200	41193	0.39	+	3353	GSCGIGGGIGGGSSR	15	67	639.796	1277.58	2	SILAC	CID	0.973051	6	187	Unmodified	_GSCGIGGGIGGGSSR_	CON__P02533;CON__P08779;IPI00217963;IPI00384444;IPI00789750;IPI00791348;IPI00880009	fr.10
O1032402	1862	26.339	200	11769	0.37	+	8527	TDEGIAYR	8	44	462.725	923.435	2	SILAC	CID	0.27358	7	134	Unmodified	_TDEGIAYR_	IPI00027350;IPI00909207	fr.10
O1032402	1863	26.346	200	3258.2	0.37	-				40	438.715	NaN	0	PEAK	CID	NaN	8					fr.10
O1032402	1864	26.353	200	3032.2	0.37	-				36	423.72	NaN	0	PEAK	CID	NaN	9					fr.10
O1032402	1865	26.359	200	544.16	0.4	-				43	741.821	NaN	0	PEAK	CID	NaN	10					fr.10
O1032402	1867	26.376	143.83	30185	0.32	-				50	553.74	1105.46	2	SILAC	CID	0.845356	1					fr.10
O1032402	1868	26.382	200	10743	0.43	-				70	602.733	2406.9	4	SILAC	CID	0.919752	2					fr.10
O1032402	1869	26.389	200	13583	0.42	-				97	1220.99	2439.97	2	SILAC	CID	0.888916	3					fr.10
O1032402	1870	26.397	200	7206.4	0.39	+	1011	CPTPCQTYVK	10	57	627.287	1252.56	2	SILAC	CID	0.610592	4	189	Unmodified	_CPTPCQTYVK_	IPI00023078	fr.10
O1032402	1871	26.404	200	727.52	0.4	-				45	481.871	1442.59	3	SILAC	CID	0.739041	5					fr.10
O1032402	1872	26.411	200	3373.3	0.43	-				64	813.295	2436.86	3	SILAC	CID	0.846757	6					fr.10
O1032402	1873	26.419	200	906.64	0.43	+	3356	GSDRDGGADGMSAECECNIK	20	59	710.282	2127.82	3	SILAC	CID	0.950938	7	94	Unmodified	_GSDRDGGADGMSAECECNIK_	IPI00025753	fr.10
O1032402	1874	26.426	200	3212.5	0.42	-				100	1196.81	2391.61	2	SILAC	CID	0.515407	8					fr.10
O1032402	1875	26.433	200	6587.5	0.37	+	5847	LSSPATLNSR	10	42	523.285	NaN	0	PEAK	CID	NaN	9	119	Unmodified	_LSSPATLNSR_	CON__P00761	fr.10
O1032402	1876	26.44	200	8179.8	0.4	-				48	497.922	1490.75	3	SILAC	CID	0.871677	10					fr.10
O1032402	1878	26.458	200	17981	0.37	+	8728	TIIYGSSSR	9	46	492.262	982.509	2	SILAC	CID	0.816788	1	120	Unmodified	_TIIYGSSSR_	CON__ENSEMBL:ENSBTAP00000014147	fr.10
O1032402	1879	26.464	197.32	17160	0.38	+	9040	TTPPQLDTDR	10	52	572.286	1142.56	2	SILAC	CID	0.970988	2	71	Unmodified	_TTPPQLDTDR_	CON__ENSEMBL:ENSBTAP00000024462	fr.10
O1032402	1880	26.471	200	104.01	0.42	-				10	1431.17	NaN	0	PEAK	CID	NaN	3					fr.10
O1032402	1881	26.479	200	758.34	0.36	-				29	357.214	NaN	0	PEAK	CID	NaN	4					fr.10
O1032402	1882	26.485	42.719	144760	0.22	+	177	AEAESLYQSK	10	52	563.274	1124.53	2	SILAC	CID	0.918473	5	141	Unmodified	_AEAESLYQSK_	CON__P04264;IPI00220327	fr.10
O1032402	1883	26.489	200	190.54	0.36	-				23	366.219	730.423	2	SILAC	CID	0.503343	6					fr.10
O1032402	1884	26.496	136.58	37875	0.31	-				56	533.746	1065.48	2	SILAC	CID	0.628895	7					fr.10
O1032402	1885	26.501	200	5814.7	0.37	-				38	426.24	NaN	0	PEAK	CID	NaN	8					fr.10
O1032402	1886	26.508	200	556.63	0.37	-				38	486.606	NaN	0	PEAK	CID	NaN	9					fr.10
O1032402	1887	26.514	200	133.95	0.42	-				18	1436.58	NaN	0	PEAK	CID	NaN	10					fr.10
O1032402	1889	26.532	116.41	47357	0.29	-				50	533.746	1065.48	2	SILAC	CID	0.59705	1					fr.10
O1032402	1890	26.537	126.71	43560	0.31	-				50	557.28	1112.55	2	SILAC	CID	0.760564	2					fr.10
O1032402	1891	26.543	120.85	4790.8	0.32	+	2046	EVATNSELVQSGK	13	61	681.349	1360.68	2	SILAC	CID	0.990006	3	267	Unmodified	_EVATNSELVQSGK_	CON__P02533;CON__Q04695;CON__Q9QWL7;IPI00180956;IPI00240503;IPI00384444;IPI00450768;IPI00791852;IPI00792454;IPI00798387	fr.10
O1032402	1892	26.548	200	4101.6	0.39	+	10840	YICDNQDTISSK	12	68	722.324	1442.63	2	SILAC	CID	0.845599	4	309	Unmodified	_YICDNQDTISSK_	CON__P02769	fr.10
O1032402	1893	26.555	200	9089.5	0.4	-				48	451.225	1350.65	3	SILAC	CID	0.969118	5					fr.10
O1032402	1894	26.563	200	3877.9	0.44	-				62	974.882	NaN	0	PEAK	CID	NaN	6					fr.10
O1032402	1895	26.57	111.4	16369	0.3	+	2042	EVASNSELVQSSR	13	65	703.349	1404.68	2	SILAC	CID	0.897145	7	209	Unmodified	_EVASNSELVQSSR_	CON__P08779;IPI00217963	fr.10
O1032402	1896	26.576	200	1851.9	0.42	-				49	590.593	1768.76	3	SILAC	CID	0.894903	8					fr.10
O1032402	1897	26.583	200	3775.7	0.37	+	1460	DLSFGHSR	8	35	459.725	917.436	2	SILAC	CID	0.921448	9	124	Unmodified	_DLSFGHSR_	IPI00071509;IPI00218528;IPI00888683	fr.10
O1032402	1898	26.59	200	640.64	0.38	-				31	384.867	NaN	0	PEAK	CID	NaN	10					fr.10
O1032402	1900	26.606	116.96	2203.3	0.3	-				30	387.883	NaN	0	PEAK	CID	NaN	1					fr.10
O1032402	1901	26.612	108.43	52838	0.33	-				96	1244.24	2486.47	2	SILAC	CID	0.303003	2					fr.10
O1032402	1902	26.617	200	568.08	0.42	-				47	1170.17	3507.48	3	SILAC	CID	0.895945	3					fr.10
O1032402	1903	26.625	200	1412	0.39	-				55	689.733	1377.45	2	SILAC	CID	0.271052	4					fr.10
O1032402	1904	26.632	200	2211	0.39	-				60	687.375	1372.73	2	SILAC	CID	0.796969	5					fr.10
O1032402	1905	26.639	200	33558	0.42	-				102	1243.99	NaN	0	PEAK	CID	NaN	6					fr.10
O1032402	1906	26.646	200	2177.5	0.39	-				64	685.784	1369.55	2	SILAC	CID	0.907385	7					fr.10
O1032402	1907	26.653	200	460.71	0.42	-				46	1170.16	NaN	0	PEAK	CID	NaN	8					fr.10
O1032402	1909	26.67	37.488	127110	0.26	+	2940	GGGGGGYGSGGSSYGSGGGSYGSGGGGGGGR	31	101	1192.48	2382.94	2	SILAC	CID	0.985834	1	200	Unmodified	_GGGGGGYGSGGSSYGSGGGSYGSGGGGGGGR_	CON__P04264;IPI00220327	fr.10
O1032402	1910	26.675	200	4590.5	0.43	+	2942	GGGGGGYGSGGSSYGSGGGSYGSGGGGGGGR	31	85	795.322	2382.94	3	SILAC	CID	0.970693	2	212	Unmodified	_GGGGGGYGSGGSSYGSGGGSYGSGGGGGGGR_	CON__P04264;IPI00220327	fr.10
O1032402	1911	26.682	200	9706	0.37	+	10254	VQYDLQK	7	41	447.24	892.466	2	SILAC	CID	0.831151	3	111	Unmodified	_VQYDLQK_	IPI00013933	fr.10
O1032402	1912	26.689	200	13969	0.4	+	7394	QPCQPPPVCPTPK	13	66	753.366	1504.72	2	SILAC	CID	0.976326	4	137	Unmodified	_QPCQPPPVCPTPK_	IPI00000849;IPI00017992;IPI00017993;IPI00386597;IPI00386598	fr.10
O1032402	1913	26.696	200	3262.5	0.42	-				81	917.871	1833.73	2	SILAC	CID	0.970645	5					fr.10
O1032402	1914	26.704	200	5870.4	0.37	-				46	494.697	987.379	2	SILAC	CID	0.977355	6					fr.10
O1032402	1915	26.71	200	1887.1	0.4	-				28	359.89	NaN	0	PEAK	CID	NaN	7					fr.10
O1032402	1917	26.726	1.271	1724100	0.18	+	178	AEAESLYQSK	10	61	563.274	1124.53	2	SILAC	CID	0.974554	1	275	Unmodified	_AEAESLYQSK_	CON__P04264;IPI00220327	fr.10
O1032402	1918	26.73	55.936	26458	0.26	-				37	468.881	1403.62	3	SILAC	CID	0.98074	2					fr.10
O1032402	1919	26.735	179.08	2655.2	0.35	+	1209	DDSPDLPK	8	37	443.711	885.408	2	SILAC	CID	0.809442	3	27	Unmodified	_DDSPDLPK_	CON__P02769	fr.10
O1032402	1920	26.741	200	8624.5	0.37	-				43	435.248	868.481	2	SILAC	CID	0.89613	4					fr.10
O1032402	1921	26.747	200	5104.7	0.4	-				52	478.856	NaN	0	PEAK	CID	NaN	5					fr.10
O1032402	1922	26.755	122.7	26447	0.3	+	1524	DQYEQMAEK	9	55	571.245	1140.48	2	SILAC	CID	0.966994	6	187	Unmodified	_DQYEQMAEK_	CON__P08779;CON__Q3ZAW8;CON__Q9Z2K1;IPI00217963	fr.10
O1032402	1923	26.76	200	1456.3	0.43	-				63	926.385	1850.76	2	SILAC	CID	0.966534	7					fr.10
O1032402	1924	26.768	200	814.46	0.38	-				50	561.869	1121.72	2	SILAC	CID	0.440738	8					fr.10
O1032402	1925	26.774	200	423.49	0.44	-				37	987.095	2958.26	3	SILAC	CID	0.945723	9					fr.10
O1032402	1926	26.782	200	12096	0.38	+	7324	QLEQLQGER	9	47	550.789	1099.56	2	SILAC	CID	0.925942	10	215	Unmodified	_QLEQLQGER_	CON__Q7RTT2;CON__Q8N1N4-2;IPI00166205;IPI00477227	fr.10
O1032402	1928	26.799	79.338	69240	0.28	+	6847	NMQDMVEDYR	10	60	666.762	NaN	0	PEAK	CID	NaN	1	199	2 Oxidation (M)	_NM(ox)QDM(ox)VEDYR_	CON__P04264;IPI00220327	fr.10
O1032402	1929	26.804	200	428.47	0.36	-				26	364.209	726.403	2	SILAC	CID	0.768894	2					fr.10
O1032402	1930	26.81	200	4230.7	0.36	-				35	396.208	790.401	2	SILAC	CID	0.856739	3					fr.10
O1032402	1931	26.817	200	4297.8	0.39	-				38	400.885	NaN	0	PEAK	CID	NaN	4					fr.10
O1032402	1932	26.824	200	3718	0.37	-				40	429.738	857.461	2	SILAC	CID	0.665224	5					fr.10
O1032402	1933	26.83	200	472.44	0.37	-				38	513.224	1024.43	2	SILAC	CID	0.736543	6					fr.10
O1032402	1935	26.847	150.21	5294.4	0.31	-				35	374.199	746.382	2	SILAC	CID	0.82523	1					fr.10
O1032402	1936	26.853	200	12056	0.38	+	678	AQYEEIANR	9	52	547.267	1092.52	2	SILAC	CID	0.582812	2	133	Unmodified	_AQYEEIANR_	CON__P13647;IPI00009867;IPI00796776	fr.10
O1032402	1937	26.859	200	4689.4	0.37	-				44	434.707	NaN	0	PEAK	CID	NaN	3					fr.10
O1032402	1938	26.866	200	8882.9	0.39	+	8138	SNVSDAVAQSTR	12	61	617.805	NaN	0	PEAK	CID	NaN	4	150	Unmodified	_SNVSDAVAQSTR_	IPI00465028;IPI00796633;IPI00797270	fr.10
O1032402	1939	26.873	200	8520.7	0.39	+	9038	TTIHQLTMQK	10	58	600.824	1199.63	2	SILAC	CID	0.751831	5	138	Unmodified	_TTIHQLTMQK_	IPI00013933	fr.10
O1032402	1940	26.88	200	10943	0.42	-				95	1251.24	NaN	0	PEAK	CID	NaN	6					fr.10
O1032402	1942	26.897	3.133	1424700	0.18	+	5848	LSSPATLNSR	10	45	523.285	NaN	0	PEAK	CID	NaN	1	187	Unmodified	_LSSPATLNSR_	CON__P00761	fr.10
O1032402	1943	26.9	200	21559	0.39	-				70	711.806	1421.6	2	SILAC	CID	0.943257	2					fr.10
O1032402	1944	26.907	200	621.91	0.37	-				37	521.742	3645.14	7	SILAC	CID	0.223653	3					fr.10
O1032402	1945	26.914	200	15085	0.38	-				53	530.78	1059.55	2	SILAC	CID	0.963595	4					fr.10
O1032402	1946	26.921	200	1008.2	0.44	-				54	960.436	2878.29	3	SILAC	CID	0.904847	5					fr.10
O1032402	1947	26.928	200	2491.8	0.37	-				42	440.245	878.475	2	SILAC	CID	0.782574	6					fr.10
O1032402	1948	26.935	200	3456.7	0.36	+	1624	DVLQEPK	7	38	414.727	827.439	2	SILAC	CID	0.860766	7	40	Unmodified	_DVLQEPK_	IPI00247063;IPI00946548;IPI00947417	fr.10
O1032402	1949	26.941	200	2392.4	0.37	+	1589	DVDGAYMTK	9	46	508.224	1014.43	2	SILAC	CID	0.42225	8	72	Oxidation (M)	_DVDGAYM(ox)TK_	CON__P04264;IPI00220327	fr.10
O1032402	1950	26.948	200	1184.5	0.43	-				76	978.904	NaN	0	PEAK	CID	NaN	9					fr.10
O1032402	1951	26.956	200	795.88	0.43	-				66	1111.91	NaN	0	PEAK	CID	NaN	10					fr.10
O1032402	1953	26.973	183.99	6288.2	0.36	+	7178	QEIAEINR	8	43	486.759	971.504	2	SILAC	CID	0.942304	1	108	Unmodified	_QEIAEINR_	CON__P02538;CON__P04259;CON__P48668;CON__P50446;IPI00293665;IPI00299145;IPI00300725;IPI00909059;IPI00910738;IPI00930073;IPI00942257;IPI00956313	fr.10
O1032402	1954	26.979	200	10808	0.38	+	11070	YWTQAER	7	50	477.228	952.441	2	SILAC	CID	0.839856	2	84	Unmodified	_YWTQAER_	IPI00439344;IPI00552152;IPI00909784	fr.10
O1032402	1955	26.986	181.92	28510	0.37	+	928	CCTKPESER	9	53	583.75	1165.49	2	SILAC	CID	0.934742	3	91	Unmodified	_CCTKPESER_	CON__P02769	fr.10
O1032402	1956	26.992	186.42	10856	0.38	-				62	702.818	1403.62	2	SILAC	CID	0.912699	4					fr.10
O1032402	1957	26.999	179.75	1434.2	0.36	-				30	357.53	1069.57	3	SILAC	CID	0.770777	5					fr.10
O1032402	1958	27.006	200	2203.8	0.4	-				57	647.385	1292.76	2	SILAC	CID	0.928809	6					fr.10
O1032402	1960	27.022	103.73	11670	0.29	+	2422	FKDLGEEHFK	10	51	417.212	1248.61	3	SILAC	CID	0.732674	1	196	Unmodified	_FKDLGEEHFK_	CON__P02769	fr.10
O1032402	1961	27.028	200	4348.8	0.36	-				32	379.712	757.409	2	SILAC	CID	0.914054	2					fr.10
O1032402	1962	27.034	200	3806.1	0.37	-				39	423.227	844.44	2	SILAC	CID	0.816376	3					fr.10
O1032402	1963	27.041	200	756.25	0.37	-				29	521.193	1040.37	2	SILAC	CID	0.0620686	4					fr.10
O1032402	1965	27.056	31.131	155510	0.21	-				51	557.28	1112.55	2	SILAC	CID	0.996754	1					fr.10
O1032402	1966	27.06	200	10772	0.38	-				51	534.276	NaN	0	PEAK	CID	NaN	2					fr.10
O1032402	1967	27.067	200	779.93	0.4	-				34	471.899	NaN	0	PEAK	CID	NaN	3					fr.10
O1032402	1969	27.083	200	15713	0.39	-				63	608.257	1214.5	2	SILAC	CID	0.943451	1					fr.10
O1032402	1970	27.09	200	4282.7	0.4	-				39	456.541	1366.6	3	SILAC	CID	0.886654	2					fr.10
O1032402	1971	27.097	200	9967.6	0.39	-				52	626.362	1250.71	2	SILAC	CID	0.462159	3					fr.10
O1032402	1973	27.113	200	65509	0.42	+	3049	GGSGGSYGGGSGSGGGSGGGYGGGSGGGHSGGSGGGHSGGSGGNYGGGSGSGGGSGGGYGGGSGSR	66	96	1243.99	4971.94	4	SILAC	CID	0.622443	1	96	Unmodified	_GGSGGSYGGGSGSGGGSGGGYGGGSGGGHSGGSGGGHSGGSGGNYGGGSGSGGGSGGGYGGGSGSR_	CON__P35527;IPI00019359	fr.10
O1032402	1974	27.121	200	12364	0.39	+	10841	YICDNQDTISSK	12	72	722.324	1442.63	2	SILAC	CID	0.915368	2	373	Unmodified	_YICDNQDTISSK_	CON__P02769	fr.10
O1032402	1975	27.128	200	19278	0.39	+	2424	FKDLGEEHFK	10	57	625.315	1248.61	2	SILAC	CID	0.955851	3	251	Unmodified	_FKDLGEEHFK_	CON__P02769	fr.10
O1032402	1976	27.135	200	4532.1	0.44	-				64	1070.05	NaN	0	PEAK	CID	NaN	4					fr.10
O1032402	1978	27.152	200	10327	0.38	-				52	533.756	1065.5	2	SILAC	CID	0.833634	1					fr.10
O1032402	1979	27.158	200	670.85	0.38	-				36	555.279	NaN	0	PEAK	CID	NaN	2					fr.10
O1032402	1980	27.165	92.868	2734.9	0.27	-				41	525.9	NaN	0	PEAK	CID	NaN	3					fr.10
O1032402	1981	27.17	200	961.26	0.38	-				48	554.27	NaN	0	PEAK	CID	NaN	4					fr.10
O1032402	1982	27.177	200	1424.7	0.38	-				24	367.5	NaN	0	PEAK	CID	NaN	5					fr.10
O1032402	1984	27.192	200	172.69	0.43	-				21	389.229	NaN	0	PEAK	CID	NaN	1					fr.10
O1032402	1986	27.209	200	232.99	0.4	-				25	499.945	1496.81	3	SILAC	CID	0.674129	1					fr.10
O1032402	1987	27.216	200	398.8	0.38	-				34	528.525	NaN	0	PEAK	CID	NaN	2					fr.10
O1032402	1990	27.254	25.317	96556	0.19	+	1210	DDSPDLPK	8	44	443.711	885.408	2	SILAC	CID	0.993041	1	134	Unmodified	_DDSPDLPK_	CON__P02769	fr.10
O1032402	1991	27.258	135.59	607.78	0.34	-				30	468.881	1403.62	3	SILAC	CID	0.625179	2					fr.10
O1032402	1992	27.264	102.61	46600	0.29	+	1648	DYQELMNTK	9	56	579.261	1156.51	2	SILAC	CID	0.839697	3	173	Oxidation (M)	_DYQELM(ox)NTK_	CON__ENSEMBL:ENSBTAP00000038253;CON__P04264;CON__Q3TTY5;IPI00220327	fr.10
O1032402	1994	27.278	200	1185.2	0.38	-				52	539.28	NaN	0	PEAK	CID	NaN	1					fr.10
O1032402	1995	27.285	200	311.57	0.4	-				26	485.929	1454.77	3	SILAC	CID	0.833053	2					fr.10
O1032402	1997	27.301	159.12	845.54	0.33	-				39	465.754	929.493	2	SILAC	CID	0.87544	1					fr.10
O1032402	1998	27.307	186.47	296.56	0.38	-				27	451.225	1350.65	3	SILAC	CID	0.852119	2					fr.10
O1032402	1999	27.314	146.15	3117.2	0.32	+	9957	VLEDNSALDK	10	47	552.282	1102.55	2	SILAC	CID	0.921006	3	83	Unmodified	_VLEDNSALDK_	IPI00018953	fr.10
O1032402	2000	27.32	200	921.61	0.39	-				49	673.303	1344.59	2	SILAC	CID	0.878449	4					fr.10
O1032402	2001	27.327	200	591.17	0.43	-				57	938.25	NaN	0	PEAK	CID	NaN	5					fr.10
O1032402	2003	27.344	52.386	44392	0.25	+	6843	NMQDMVEDYR	10	60	666.763	1331.51	2	SILAC	CID	0.986068	1	191	2 Oxidation (M)	_NM(ox)QDM(ox)VEDYR_	CON__P04264;IPI00220327	fr.10
O1032402	2004	27.349	118.98	154.8	0.28	-				16	364.209	726.403	2	SILAC	CID	0.92872	2					fr.10
O1032402	2005	27.354	200	321.8	0.36	-				21	394.717	787.419	2	SILAC	CID	0.908574	3					fr.10
O1032402	2006	27.36	200	213.69	0.37	+	18	AAEADGPLKR	10	23	514.28	1026.55	2	SILAC	CID	0.805364	4	25	Unmodified	_AAEADGPLKR_	IPI00025292;IPI00105068;IPI00759799;IPI00788684;IPI00789868;IPI00792565;IPI00796533;IPI00798419	fr.10
O1032402	2007	27.367	200	1749.9	0.38	+	8458	TAGGWAAASDSR	12	49	575.268	1148.52	2	SILAC	CID	0.919936	5	105	Unmodified	_TAGGWAAASDSR_	IPI00018901;IPI00098026;IPI00339263;IPI00377039;IPI00552338;IPI00788054;IPI00878291;IPI00878488;IPI00878679;IPI00878847;IPI00880018;IPI00880165;IPI00956228	fr.10
O1032402	2009	27.383	56.994	4633.5	0.22	-				34	373.706	745.397	2	SILAC	CID	0.887446	1					fr.10
O1032402	2010	27.387	200	1729.8	0.38	-				50	548.765	NaN	0	PEAK	CID	NaN	2					fr.10
O1032402	2012	27.402	200	999.13	0.4	-				43	491.545	NaN	0	PEAK	CID	NaN	1					fr.10
O1032402	2013	27.41	200	616.84	0.36	-				15	356.177	355.17	1	SILAC	CID	0.929385	2					fr.10
O1032402	2015	27.425	0.523	10916000	0.18	-				45	523.786	NaN	0	PEAK	CID	NaN	1					fr.10
O1032402	2017	27.439	200	22108	0.43	-				75	631.927	1892.76	3	SILAC	CID	0.802882	1					fr.10
O1032402	2018	27.447	200	593.89	0.39	-				32	416.317	1245.93	3	SILAC	CID	0.00519546	2					fr.10
O1032402	2019	27.454	142.73	6246.7	0.33	-				41	397.56	NaN	0	PEAK	CID	NaN	3					fr.10
O1032402	2021	27.468	175.57	2117	0.35	-				46	519.138	NaN	0	PEAK	CID	NaN	1					fr.10
O1032402	2023	27.483	116.74	12640	0.34	-				56	688.84	2751.33	4	SILAC	CID	0.612193	1					fr.10
O1032402	2024	27.489	200	28799	0.42	-				97	1206.48	2410.94	2	SILAC	CID	0.84826	2					fr.10
O1032402	2026	27.506	200	10111	0.38	-				52	585.777	1169.54	2	SILAC	CID	0.898872	1					fr.10
O1032402	2027	27.513	200	545.28	0.39	-				43	720.288	1438.56	2	SILAC	CID	0.603155	2					fr.10
O1032402	2029	27.528	200	900.47	0.38	-				41	572.286	NaN	0	PEAK	CID	NaN	1					fr.10
O1032402	2031	27.544	34.468	21053	0.21	+	9683	VDPEIQNVK	9	43	521.282	1040.55	2	SILAC	CID	0.388869	1	102	Unmodified	_VDPEIQNVK_	CON__P35908;CON__Q3TTY5;IPI00021304	fr.10
O1032402	2032	27.548	200	6611	0.37	-				38	432.256	431.249	1	SILAC	CID	0.480732	2					fr.10
O1032402	2033	27.554	55.652	63531	0.25	-				50	418.903	1253.69	3	SILAC	CID	0.145627	3					fr.10
O1032402	2034	27.559	148.29	8571.8	0.38	-				61	518.229	2586.11	5	SILAC	CID	0.752954	4					fr.10
O1032402	2035	27.566	200	1718.6	0.38	-				52	563.767	1125.52	2	SILAC	CID	0.77769	5					fr.10
O1032402	2036	27.572	192.16	1279.8	0.35	-				18	376.209	750.403	2	SILAC	CID	0.970101	6					fr.10
O1032402	2038	27.588	73.348	115220	0.25	-				50	557.28	1112.55	2	SILAC	CID	0.986552	1					fr.10
O1032402	2039	27.592	175.66	43476	0.41	-				104	647.534	2586.11	4	SILAC	CID	0.522566	2					fr.10
O1032402	2040	27.599	200	2332.3	0.43	-				76	804.655	2410.94	3	SILAC	CID	0.946225	3					fr.10
O1032402	2041	27.607	200	11904	0.4	-				71	654.306	1306.6	2	SILAC	CID	0.877959	4					fr.10
O1032402	2043	27.623	8.94	577920	0.2	+	10842	YICDNQDTISSK	12	65	722.324	1442.63	2	SILAC	CID	0.983769	1	170	Unmodified	_YICDNQDTISSK_	CON__P02769	fr.10
O1032402	2044	27.627	79.165	40148	0.3	+	3050	GGSGGSYGGGSGSGGGSGGGYGGGSGGGHSGGSGGGHSGGSGGNYGGGSGSGGGSGGGYGGGSGSR	66	96	1243.99	4971.94	4	SILAC	CID	0.863512	2	37	Unmodified	_GGSGGSYGGGSGSGGGSGGGYGGGSGGGHSGGSGGGHSGGSGGNYGGGSGSGGGSGGGYGGGSGSR_	CON__P35527;IPI00019359	fr.10
O1032402	2045	27.633	200	24088	0.39	+	2425	FKDLGEEHFK	10	57	625.315	1248.61	2	SILAC	CID	0.998508	3	243	Unmodified	_FKDLGEEHFK_	CON__P02769	fr.10
O1032402	2046	27.64	60.164	112380	0.24	+	4316	IQDWYDKK	8	46	365.854	1094.54	3	SILAC	CID	0.992406	4	144	Unmodified	_IQDWYDKK_	CON__P35527;IPI00019359	fr.10
O1032402	2047	27.644	200	16911	0.39	-				54	598.283	1194.55	2	SILAC	CID	0.835261	5					fr.10
O1032402	2048	27.651	200	9055.5	0.42	-				95	1192.98	NaN	0	PEAK	CID	NaN	6					fr.10
O1032402	2049	27.658	200	29570	0.42	-				97	1243.99	NaN	0	PEAK	CID	NaN	7					fr.10
O1032402	2051	27.675	74.526	72947	0.25	-				50	557.28	1112.55	2	SILAC	CID	0.98305	1					fr.10
O1032402	2052	27.68	200	7259.1	0.38	-				52	533.746	1065.48	2	SILAC	CID	0.940307	2					fr.10
O1032402	2053	27.687	69.134	94874	0.25	+	681	AQYEEIAQR	9	53	554.275	1106.54	2	SILAC	CID	0.891788	3	150	Unmodified	_AQYEEIAQR_	CON__ENSEMBL:ENSBTAP00000038253;CON__P02538;CON__P04259;CON__P19013;CON__P35908;CON__P48668;IPI00021304;IPI00290078;IPI00293665;IPI00299145;IPI00300725;IPI00797452;IPI00909059;IPI00910738;IPI00930073;IPI00942257;IPI00956313	fr.10
O1032402	2054	27.691	200	1833.4	0.37	-				41	448.266	894.518	2	SILAC	CID	0.818576	4					fr.10
O1032402	2055	27.698	200	4304.7	0.37	+	1591	DVDGAYMTK	9	49	508.224	NaN	0	PEAK	CID	NaN	5	68	Oxidation (M)	_DVDGAYM(ox)TK_	CON__P04264;IPI00220327	fr.10
O1032402	2056	27.705	200	11416	0.37	-				42	453.75	NaN	0	PEAK	CID	NaN	6					fr.10
O1032402	2057	27.711	187.63	24529	0.37	-				52	578.28	NaN	0	PEAK	CID	NaN	7					fr.10
O1032402	2058	27.718	200	1584	0.36	-				29	352.692	NaN	0	PEAK	CID	NaN	8					fr.10
O1032402	2060	27.733	163.2	13759	0.34	+	4173	IKEWYEK	7	47	498.264	994.513	2	SILAC	CID	0.974602	1	119	Unmodified	_IKEWYEK_	CON__P02535-1;CON__P13645;IPI00009865	fr.10
O1032402	2061	27.739	200	20282	0.44	-				92	1007.89	2013.77	2	SILAC	CID	0.78361	2					fr.10
O1032402	2062	27.747	200	10353	0.44	-				92	1007.89	2013.77	2	SILAC	CID	0.870381	3					fr.10
O1032402	2063	27.755	200	1997.1	0.39	-				38	434.571	1300.69	3	SILAC	CID	0.888052	4					fr.10
O1032402	2065	27.772	200	3368.9	0.37	-				44	469.29	936.565	2	SILAC	CID	0.868975	1					fr.10
O1032402	2066	27.778	101.21	41114	0.29	-				52	581.26	NaN	0	PEAK	CID	NaN	2					fr.10
O1032402	2067	27.784	200	10410	0.39	-				69	700.33	1398.65	2	SILAC	CID	0.940958	3					fr.10
O1032402	2068	27.791	200	4946.7	0.38	-				49	547.252	NaN	0	PEAK	CID	NaN	4					fr.10
O1032402	2069	27.797	200	6317.3	0.38	-				47	480.262	958.509	2	SILAC	CID	0.828036	5					fr.10
O1032402	2070	27.804	200	9674	0.42	-				56	592.636	1774.89	3	SILAC	CID	0.664561	6					fr.10
O1032402	2071	27.812	200	11285	0.4	-				63	472.912	1415.72	3	SILAC	CID	0.942272	7					fr.10
O1032402	2072	27.819	200	10738	0.39	-				57	615.267	NaN	0	PEAK	CID	NaN	8					fr.10
O1032402	2073	27.826	200	7488.7	0.39	-				67	712.345	1422.68	2	SILAC	CID	0.81114	9					fr.10
O1032402	2074	27.833	200	20770	0.39	-				63	600.777	2399.08	4	SILAC	CID	0.550096	10					fr.10
O1032402	2076	27.849	65.185	2882.7	0.24	-				35	465.754	929.494	2	SILAC	CID	0.984759	1					fr.10
O1032402	2077	27.854	160.55	8332	0.34	-				49	551.796	1101.58	2	SILAC	CID	0.977117	2					fr.10
O1032402	2078	27.86	63.92	60738	0.24	+	10329	VTMQNLNDR	9	54	545.769	1089.52	2	SILAC	CID	0.995784	3	199	Unmodified	_VTMQNLNDR_	CON__A2A4G1;CON__P02533;CON__P02535-1;CON__P08779;CON__P13645;CON__Q148H6;CON__Q3ZAW8;CON__Q7Z3Y7;CON__Q7Z3Y8;CON__Q7Z3Y9;CON__Q7Z3Z0;CON__Q9Z2K1;IPI00009865;IPI00217963;IPI00328103;IPI00375910;IPI00375911;IPI00384444;IPI00418663;IPI00789750;IPI00791576	fr.10
O1032402	2079	27.864	144.33	14943	0.31	-				42	445.74	889.465	2	SILAC	CID	0.241236	4					fr.10
O1032402	2080	27.87	200	1142	0.37	-				37	483.222	964.43	2	SILAC	CID	0.795687	5					fr.10
O1032402	2081	27.877	190.28	2011.3	0.38	-				31	387.219	1158.64	3	SILAC	CID	0.185692	6					fr.10
O1032402	2082	27.884	200	1953	0.4	-				29	354.936	1415.72	4	SILAC	CID	0.988659	7					fr.10
O1032402	2083	27.891	200	783.54	0.4	-				58	742.318	NaN	0	PEAK	CID	NaN	8					fr.10
O1032402	2084	27.898	124.7	34642	0.36	-				70	500.212	1996.82	4	SILAC	CID	0.759015	9					fr.10
O1032402	2086	27.913	0.572	4632700	0.18	+	4317	IQDWYDKK	8	46	365.854	1094.54	3	SILAC	CID	0.942774	1	129	Unmodified	_IQDWYDKK_	CON__P35527;IPI00019359	fr.10
O1032402	2087	27.921	106.13	7814.9	0.27	-				36	373.214	744.413	2	SILAC	CID	0.732837	2					fr.10
O1032402	2088	27.926	92.475	13869	0.28	-				34	391.895	1172.66	3	SILAC	CID	0.750321	3					fr.10
O1032402	2089	27.931	6.863	277800	0.19	-				44	365.117	1092.33	3	SILAC	CID	0.00639844	4					fr.10
O1032402	2090	27.934	200	9327	0.37	-				40	491.735	981.456	2	SILAC	CID	0.971369	5					fr.10
O1032402	2091	27.941	39.309	299.86	0.22	-				16	365.043	NaN	0	PEAK	CID	NaN	6					fr.10
O1032402	2092	27.945	184.54	3481.6	0.37	-				48	576.307	1150.6	2	SILAC	CID	0.879429	7					fr.10
O1032402	2093	27.952	200	32767	0.39	-				57	634.814	NaN	0	PEAK	CID	NaN	8					fr.10
O1032402	2094	27.959	200	5251.1	0.36	+	9281	VATVSLPR	8	40	421.759	841.503	2	SILAC	CID	0.894946	9	96	Unmodified	_VATVSLPR_	CON__P00761	fr.10
O1032402	2096	27.976	6.097	743320	0.2	+	8089	SLLEGEGSSGGGGR	14	59	631.803	1261.59	2	SILAC	CID	0.981722	1	243	Unmodified	_SLLEGEGSSGGGGR_	CON__P13645;IPI00009865	fr.10
O1032402	2097	27.98	82.155	97834	0.32	+	3010	GGSGGSHGGGSGFGGESGGSYGGGEEASGSGGGYGGGSGK	40	96	1075.1	3222.28	3	SILAC	CID	0.98207	2	295	Unmodified	_GGSGGSHGGGSGFGGESGGSYGGGEEASGSGGGYGGGSGK_	CON__P35527;IPI00019359	fr.10
O1032402	2098	27.985	200	8223.6	0.37	-				44	441.722	881.429	2	SILAC	CID	0.892322	3					fr.10
O1032402	2099	27.992	200	8491.2	0.39	+	2423	FKDLGEEHFK	10	54	417.212	1248.61	3	SILAC	CID	0.878414	4	234	Unmodified	_FKDLGEEHFK_	CON__P02769	fr.10
O1032402	2100	27.999	200	6210.5	0.4	+	1009	CPPVTPSPPCQPK	13	65	732.853	1463.69	2	SILAC	CID	0.603139	5	210	Unmodified	_CPPVTPSPPCQPK_	IPI00045418;IPI00386597	fr.10
O1032402	2101	28.006	200	47613	0.39	-				58	587.339	1172.66	2	SILAC	CID	0.74345	6					fr.10
O1032402	2102	28.013	200	6296.8	0.4	-				46	459.529	1375.56	3	SILAC	CID	0.86565	7					fr.10
O1032402	2104	28.03	200	17770	0.39	-				57	628.306	NaN	0	PEAK	CID	NaN	1					fr.10
O1032402	2105	28.037	100.61	44681	0.32	-				92	1206.48	2410.94	2	SILAC	CID	0.945392	2					fr.10
O1032402	2106	28.043	105.2	38257	0.29	-				57	587.339	1172.66	2	SILAC	CID	0.797765	3					fr.10
O1032402	2107	28.048	200	1887.8	0.39	+	4531	KDVDNAYMIK	10	43	399.538	1195.59	3	SILAC	CID	0.784557	4	61	Unmodified	_KDVDNAYMIK_	CON__P35908;IPI00021304	fr.10
O1032402	2109	28.066	200	697.96	0.37	-				48	523.285	NaN	0	PEAK	CID	NaN	1					fr.10
O1032402	2110	28.073	200	2044.7	0.37	+	9684	VDPEIQNVK	9	47	521.282	1040.55	2	SILAC	CID	0.784343	2	51	Unmodified	_VDPEIQNVK_	CON__P35908;CON__Q3TTY5;IPI00021304	fr.10
O1032402	2111	28.079	158.27	15998	0.33	-				40	476.236	950.458	2	SILAC	CID	0.957361	3					fr.10
O1032402	2112	28.085	200	2866.2	0.42	-				49	573.627	1717.86	3	SILAC	CID	0.87905	4					fr.10
O1032402	2113	28.093	200	385.95	0.38	-				43	544.428	1086.84	2	SILAC	CID	0.288332	5					fr.10
O1032402	2114	28.099	200	4447.7	0.39	-				65	708.865	1415.72	2	SILAC	CID	0.965045	6					fr.10
O1032402	2115	28.106	200	11602	0.44	-				82	666.613	1996.82	3	SILAC	CID	0.326337	7					fr.10
O1032402	2116	28.114	200	1531	0.38	-				38	381.849	1142.52	3	SILAC	CID	0.222361	8					fr.10
O1032402	2118	28.131	114.46	31797	0.33	+	3051	GGSGGSYGGGSGSGGGSGGGYGGGSGGGHSGGSGGGHSGGSGGNYGGGSGSGGGSGGGYGGGSGSR	66	98	1243.99	4971.94	4	SILAC	CID	0.864741	1	47	Unmodified	_GGSGGSYGGGSGSGGGSGGGYGGGSGGGHSGGSGGGHSGGSGGNYGGGSGSGGGSGGGYGGGSGSR_	CON__P35527;IPI00019359	fr.10
O1032402	2119	28.137	200	3922.1	0.43	-				84	804.655	2410.94	3	SILAC	CID	0.930073	2					fr.10
O1032402	2120	28.145	200	2536.5	0.38	-				41	386.516	1156.53	3	SILAC	CID	0.335209	3					fr.10
O1032402	2121	28.151	200	9906.4	0.39	+	4532	KDVDNAYMIK	10	53	598.803	1195.59	2	SILAC	CID	0.928231	4	135	Unmodified	_KDVDNAYMIK_	CON__P35908;IPI00021304	fr.10
O1032402	2122	28.158	200	7483.1	0.37	-				53	519.138	NaN	0	PEAK	CID	NaN	5					fr.10
O1032402	2123	28.165	200	1417.5	0.39	-				58	674.761	1347.51	2	SILAC	CID	0.798912	6					fr.10
O1032402	2125	28.182	200	7275.1	0.37	+	8824	TLLEGEESR	9	45	517.261	1032.51	2	SILAC	CID	0.802233	1	131	Unmodified	_TLLEGEESR_	CON__ENSEMBL:ENSBTAP00000038253;CON__P04264;IPI00220327	fr.10
O1032402	2126	28.189	200	10118	0.38	+	176	AEAEALYQTK	10	47	562.285	1122.56	2	SILAC	CID	0.816137	2	173	Unmodified	_AEAEALYQTK_	CON__ENSEMBL:ENSBTAP00000038253;CON__P12035;CON__P19013;CON__Q32MB2;CON__Q3SY84;CON__Q7RTS7;CON__Q7RTT2;CON__Q8N1N4-2;CON__Q9R0H5;IPI00061200;IPI00166205;IPI00174775;IPI00290078;IPI00290857;IPI00329306;IPI00477227;IPI00796137;IPI00797452;IPI00878987;IPI00942512	fr.10
O1032402	2127	28.196	200	3784.9	0.36	-				40	407.251	812.487	2	SILAC	CID	0.894302	3					fr.10
O1032402	2128	28.202	200	8542.8	0.43	-				91	806.577	3222.28	4	SILAC	CID	0.859668	4					fr.10
O1032402	2129	28.21	200	13675	0.44	-				97	1094.11	3279.3	3	SILAC	CID	0.92626	5					fr.10
O1032402	2131	28.227	184.35	8315.2	0.36	-				56	557.28	1112.55	2	SILAC	CID	0.680301	1					fr.10
O1032402	2132	28.234	200	10224	0.38	-				54	554.77	NaN	0	PEAK	CID	NaN	2					fr.10
O1032402	2133	28.24	200	8886.2	0.44	-				103	1037.09	3108.24	3	SILAC	CID	0.921171	3					fr.10
O1032402	2135	28.258	100.86	35266	0.27	+	1595	DVDGAYMTK	9	41	500.226	998.438	2	SILAC	CID	0.778132	1	70	Unmodified	_DVDGAYMTK_	CON__P04264;IPI00220327	fr.10
[truncated: 46,707 more rows]

## Sheet: Supplemental Table 5
Supplemental Table 5
Supplemental Table 5 'Oxidation (M)Sites' list produced by MaxQuant
[truncated: 183 more rows]
[truncated: 21 more columns]

## Sheet: Supplemental Table 6
Supplemental Table 6
[truncated: 272 more rows]
